# Supplementary material for: Spatiotemporally-resolved mapping of RNA binding proteins via functional proximity labeling reveals a mitochondrial mRNA anchor promoting stress recovery
Source: Nat Commun. 2021 Aug 17;12:4980. doi: 10.1038/s41467-021-25259-2 (PMC8370977; doi:10.1038/s41467-021-25259-2)
Supplement: Supplementary file 3 — Supplementary Dataset 1 [file 41467_2021_25259_MOESM3_ESM.xlsx]

## Sheet: Tab 1. Unfiltered protein list
Uniprot accession	Gene symbol	Protein name	GO biological process	GO cellular component	Log2(128N/126C)	Log2(130C/126C)	Log2(128N/127C)	Log2(128C/127C)	Log2(129N/127C)	Log2(128C/127N)	Log2(129N/127N)	Log2(131N/129C)	Log2(131C/129C)	Log2(130C/130N)	Log2(131N/130N)	Log2(131C/130N)	Log2(130C/128N)	Log2(131N/128C)	Log2(131C/129N)	TP for NLS	FP for NLS	TP for NIK3x	FP for NIK3x
Q5UIP0	Rif1	Telomere-associated protein RIF1	telomere maintenance|cellular response to DNA damage stimulus|cell cycle|stem cell maintenance|positive regulation of double-strand break repair via nonhomologous end joining|	chromosome, telomeric region|female pronucleus|male pronucleus|nucleus|cytoplasm|spindle|plasma membrane|	4.455	5.717	3.523	3.393	3.505	4.508	4.615	3.492	3.542	3.061	2.525	2.543	1.245	0.864	0.711	0	1	0	0
E9PF18	Hadh	Hydroxyacyl-coenzyme A dehydrogenase, mitochondrial	fatty acid metabolic process|oxidation-reduction process|	nucleoplasm|mitochondrion|	4.201	5.129	3.424	3.294	3.522	4.347	4.58	3.227	3.187	2.772	2.279	2.243	0.927	0.541	0.268	0	1	0	0
P12270	Tpr	Nucleoprotein TPR	negative regulation of transcription from RNA polymerase II promoter|MAPK import into nucleus|mitotic cell cycle|carbohydrate metabolic process|RNA import into nucleus|RNA export from nucleus|nuclear pore organization|mitotic nuclear division|mitotic nuclear envelope disassembly|mitotic spindle assembly checkpoint|hexose transport|gene expression|regulation of glucose transport|regulation of mito…	kinetochore|nucleus|nuclear envelope|nuclear pore|nucleoplasm|cytoplasm|cytoplasmic dynein complex|extrinsic component of membrane|nuclear membrane|nuclear periphery|nuclear inclusion body|nuclear pore nuclear basket|mitotic spindle|kinetochore|kinetochore|	3.894	5.404	2.803	2.565	2.756	4.334	4.566	3.635	3.556	2.936	2.389	2.345	1.589	1.099	0.839	0	1	0	0
Q9NSE4	Iars2	Isoleucine--tRNA ligase, mitochondrial	tRNA aminoacylation for protein translation|isoleucyl-tRNA aminoacylation|regulation of translational fidelity|gene expression|mitochondrial translation|	cytoplasm|mitochondrion|mitochondrial matrix|cytosol|	4.326	5.555	3.433	3.335	3.416	4.444	4.541	3.257	3.229	2.794	2.269	2.278	1.142	0.68	0.613	0	1	0	0
Q13123	Ik	Protein Red	immune response|cell-cell signaling|	extracellular space|nucleoplasm|nucleolus|	4.056	5.674	2.315	2.226	2.352	4.326	4.472	3.454	3.494	1.693	1.194	1.217	1.616	1.264	1.26	0	1	0	0
P49321	Nasp	Nuclear autoantigenic sperm protein	blastocyst development|DNA replication|nucleosome assembly|DNA replication-dependent nucleosome assembly|DNA replication-independent nucleosome assembly|cell cycle|cell proliferation|male gonad development|protein transport|response to testosterone|histone exchange|	nuclear chromatin|nucleus|nucleoplasm|cytoplasm|protein complex|	3.762	5.764	2.97	2.768	3.01	4.351	4.38	3.94	3.656	2.523	1.94	1.927	2.003	1.543	1.414	0	1	0	0
Q9NVV4	Mtpap	Poly(A) RNA polymerase, mitochondrial	transcription, DNA-templated|mRNA polyadenylation|histone mRNA catabolic process|	mitochondrion|intracellular membrane-bounded organelle|	2.027	5.803	3.851	3.728	3.876	4.19	4.358	3.607	3.663	3.672	3.179	3.15	1.639	1.364	1.21	0	1	0	0
E9PEJ4	Dlat	Acetyltransferase component of pyruvate dehydrogenase complex	pyruvate metabolic process|	mitochondrial matrix|pyruvate dehydrogenase complex|	4.48	5.585	3.717	3.611	3.884	2.998	4.271	3.371	3.324	3.22	2.714	2.667	1.105	0.705	0.385	0	1	0	0
Q14202	Zmym3	Zinc finger MYM-type protein 3	cytoskeleton organization|multicellular organismal development|regulation of cell morphogenesis|	nucleus|	4.115	5.258	3.079	2.914	3.088	3.938	4.265	3.365	3.328	2.989	2.561	2.536	1.115	0.75	0.74	0	1	0	0
P00505	Got2	Aspartate aminotransferase, mitochondrial	carbohydrate metabolic process|glucose metabolic process|gluconeogenesis|2-oxoglutarate metabolic process|oxaloacetate metabolic process|aspartate metabolic process|aspartate biosynthetic process|aspartate catabolic process|glutamate metabolic process|cellular amino acid biosynthetic process|fatty acid transport|4-hydroxyproline catabolic process|glutamate catabolic process to aspartate|glutamate…	mitochondrion|mitochondrial inner membrane|mitochondrial matrix|plasma membrane|cell surface|perikaryon|myelin sheath|protein complex|extracellular exosome|	3.524	4.772	3.076	3.009	3.099	4.131	4.22	3.261	3.262	2.428	1.814	1.816	1.248	0.701	0.612	0	1	0	0
Q8IYB8	Supv3l1	ATP-dependent RNA helicase SUPV3L1, mitochondrial	mitochondrial mRNA catabolic process|positive regulation of mitochondrial RNA catabolic process|mitochondrial RNA 3'-end processing|DNA recombination|RNA catabolic process|positive regulation of cell growth|DNA duplex unwinding|mitochondrial ncRNA surveillance|mitochondrial mRNA surveillance|negative regulation of apoptotic process|mitochondrion morphogenesis|chromatin maintenance|mitochondrial R…	nucleus|mitochondrion|mitochondrial matrix|mitochondrial nucleoid|mitochondrial degradosome|	3.863	5.402	3.253	3.201	3.313	4	4.122	3.364	3.345	3.344	2.853	2.869	1.538	1.167	0.91	0	1	0	0
Q9UHI6	Ddx20	Probable ATP-dependent RNA helicase DDX20	negative regulation of transcription from RNA polymerase II promoter|spliceosomal tri-snRNP complex assembly|spliceosomal snRNP assembly|RNA processing|gene expression|RNA secondary structure unwinding|ncRNA metabolic process|positive regulation of apoptotic process|oogenesis|regulation of steroid biosynthetic process|	nucleus|nucleoplasm|cytoplasm|cytosol|cytoskeleton|membrane|transcriptional repressor complex|SMN complex|SMN-Sm protein complex|Gemini of coiled bodies|	4.039	5.654	3.14	3.054	3.194	3.846	4.106	3.592	3.594	3.351	2.877	2.85	1.591	1.258	1.059	0	1	0	0
Q9NYY8	Fastkd2	FAST kinase domain-containing protein 2, mitochondrial	protein phosphorylation|cellular respiration|	mitochondrion|	3.656	5.045	3.391	3.262	3.597	4.039	4.015	3.088	3.186	3.202	2.649	2.713	1.402	0.976	0.755	0	1	0	0
P06576	Atp5b	ATP synthase subunit beta, mitochondrial	angiogenesis|osteoblast differentiation|generation of precursor metabolites and energy|lipid metabolic process|ATP biosynthetic process|negative regulation of cell adhesion involved in substrate-bound cell migration|organelle organization|mitochondrion organization|ATP hydrolysis coupled proton transport|proton transport|respiratory electron transport chain|mitochondrial ATP synthesis coupled pro…	nucleus|mitochondrion|mitochondrial proton-transporting ATP synthase complex|mitochondrial proton-transporting ATP synthase, catalytic core|mitochondrial matrix|plasma membrane|cell surface|membrane|mitochondrial membrane|mitochondrial nucleoid|myelin sheath|extracellular exosome|	3.811	5.008	2.826	2.679	2.787	3.735	3.945	2.93	3.032	2.233	1.823	1.832	1.253	0.925	0.755	0	1	0	0
Q9BXR0	Qtrt1	Queuine tRNA-ribosyltransferase catalytic subunit 1	tRNA modification|queuosine biosynthetic process|	nucleus|cytoplasm|mitochondrion|	3.738	4.715	2.713	2.585	2.841	3.653	3.931	2.977	2.99	2.053	1.565	1.49	1.158	0.722	0.492	0	1	0	0
P04181	Oat	Ornithine aminotransferase, mitochondrial	visual perception|cellular amino acid biosynthetic process|protein hexamerization|cellular nitrogen compound metabolic process|small molecule metabolic process|L-proline biosynthetic process|	mitochondrion|mitochondrial matrix|	3.784	5.079	3.041	2.999	3.124	3.661	3.925	3.055	2.994	2.476	1.963	1.955	1.347	0.919	0.704	0	1	0	0
O00411	Polrmt	DNA-directed RNA polymerase, mitochondrial	transcription from mitochondrial promoter|transcription initiation from mitochondrial promoter|organelle organization|mitochondrion organization|gene expression|	mitochondrion|mitochondrial matrix|mitochondrial nucleoid|	4.31	5.444	3.626	3.508	3.681	3.918	3.92	3.124	3.179	3.105	2.606	2.6	1.242	0.852	0.78	0	1	0	0
G5E9D5	Elac2	ElaC homolog 2 (E. coli), isoform CRA_a	tRNA 3'-trailer cleavage, endonucleolytic|	nucleoplasm|	3.864	5.606	3.353	3.277	3.238	3.702	3.901	3.358	3.421	2.844	2.333	2.282	1.622	1.224	1.145	0	1	0	0
Q12849	Grsf1	G-rich sequence factor 1	mRNA polyadenylation|tRNA processing|anterior/posterior pattern specification|morphogenesis of embryonic epithelium|	cytoplasm|mitochondrion|mitochondrial nucleoid|	3.633	5.167	3.641	3.623	3.844	3.713	3.835	3.016	3.071	3.74	3.038	3.074	1.674	1.1	1.041	0	1	0	0
P55084	Hadhb	Trifunctional enzyme subunit beta, mitochondrial	fatty acid beta-oxidation|phospholipid metabolic process|cardiolipin acyl-chain remodeling|cellular lipid metabolic process|small molecule metabolic process|glycerophospholipid biosynthetic process|	mitochondrion|mitochondrial envelope|mitochondrial outer membrane|mitochondrial inner membrane|endoplasmic reticulum|mitochondrial nucleoid|extracellular exosome|	3.624	4.813	2.872	2.743	2.795	3.738	3.758	3.428	3.42	2.739	2.296	2.239	1.284	0.978	0.911	0	1	0	0
Q6L8Q7	Pde12	2',5'-phosphodiesterase 12	mRNA processing|RNA phosphodiester bond hydrolysis, exonucleolytic|	mitochondrial matrix|	3.489	5.222	3.067	3.066	3.297	3.527	3.758	3.12	3.176	3.139	2.603	2.658	1.733	1.198	1.023	0	1	0	0
P53396	Acly	ATP-citrate synthase	acetyl-CoA metabolic process|citrate metabolic process|energy reserve metabolic process|fatty acid biosynthetic process|lipid biosynthetic process|coenzyme A metabolic process|triglyceride biosynthetic process|positive regulation of cellular metabolic process|long-chain fatty-acyl-CoA biosynthetic process|cellular lipid metabolic process|cellular carbohydrate metabolic process|small molecule meta…	nucleoplasm|cytoplasm|mitochondrion|cytosol|plasma membrane|citrate lyase complex|membrane|extracellular exosome|	3.919	5.553	3.05	2.994	3.177	3.643	3.756	3.384	3.325	3.143	2.612	2.604	1.598	1.159	1.079	0	1	0	0
P09543	Cnp	2',3'-cyclic-nucleotide 3'-phosphodiesterase	microtubule cytoskeleton organization|synaptic transmission|axonogenesis|aging|adult locomotory behavior|cyclic nucleotide catabolic process|response to toxic substance|substantia nigra development|forebrain development|response to lipopolysaccharide|regulation of mitochondrial membrane permeability|oligodendrocyte differentiation|	extracellular space|nucleus|nucleoplasm|cytoplasm|mitochondrial outer membrane|mitochondrial inner membrane|microtubule|plasma membrane|microvillus|membrane|pseudopodium|myelin sheath abaxonal region|myelin sheath adaxonal region|melanosome|perinuclear region of cytoplasm|extracellular exosome|	3.482	5.469	2.789	2.745	2.964	3.468	3.728	3.19	3.185	2.786	2.217	2.23	1.856	1.425	1.241	0	1	0	1
Q12888	Tp53bp1	TP53-binding protein 1	double-strand break repair via homologous recombination|DNA repair|double-strand break repair|transcription, DNA-templated|cellular response to DNA damage stimulus|positive regulation of transcription, DNA-templated|positive regulation of transcription from RNA polymerase II promoter|positive regulation of sequence-specific DNA binding transcription factor activity|cellular response to X-ray|	condensed chromosome kinetochore|nuclear chromosome, telomeric region|nucleus|nucleoplasm|replication fork|cytoplasm|chromosome, telomeric region|	2.982	5.223	2.841	2.753	2.749	2.367	3.726	3.412	3.466	3.103	2.504	2.506	1.593	1.175	1.051	0	1	0	0
P49411	Tufm	Elongation factor Tu, mitochondrial	translational elongation|organelle organization|mitochondrial translation|mitochondrial translational elongation|	mitochondrion|membrane|mitochondrial nucleoid|extracellular exosome|	3.344	4.762	2.829	2.625	2.524	3.807	3.716	3.094	3.246	2.991	2.383	2.483	1.539	1.133	1.163	0	1	0	0
P82933	Mrps9	28S ribosomal protein S9, mitochondrial	maturation of SSU-rRNA from tricistronic rRNA transcript (SSU-rRNA, 5.8S rRNA, LSU-rRNA)|translation|organelle organization|mitochondrial translation|DNA damage response, detection of DNA damage|mitochondrial translational initiation|mitochondrial translational elongation|mitochondrial translational termination|	nucleolus|mitochondrion|mitochondrial inner membrane|mitochondrial small ribosomal subunit|	3.752	5.177	3.04	2.98	3.176	3.676	3.698	3.177	3.276	3.333	2.78	2.785	1.361	1.06	0.925	0	1	1	0
P11177	Pdhb	Pyruvate dehydrogenase E1 component subunit beta, mitochondrial	glucose metabolic process|acetyl-CoA biosynthetic process from pyruvate|pyruvate metabolic process|tricarboxylic acid cycle|regulation of acetyl-CoA biosynthetic process from pyruvate|cellular metabolic process|small molecule metabolic process|	nucleus|nucleoplasm|mitochondrion|mitochondrial matrix|pyruvate dehydrogenase complex|extracellular exosome|	3.255	4.661	2.259	2.196	2.45	3.422	3.676	3.102	2.828	2.323	1.884	1.826	1.414	1.01	0.772	0	1	0	0
P82675	Mrps5	28S ribosomal protein S5, mitochondrial	organelle organization|mitochondrial translation|mitochondrial translational initiation|mitochondrial translational elongation|mitochondrial translational termination|	mitochondrion|mitochondrial inner membrane|mitochondrial small ribosomal subunit|	4.227	5.436	3.883	3.685	3.453	3.806	3.562	3.211	3.27	3.589	3.133	3.111	1.057	0.781	0.858	0	1	0	0
A4D1E9	Gtpbp10	GTP-binding protein 10	metabolic process|ribosome biogenesis|	chromosome|nucleolus|mitochondrion|	3.952	5.707	3.362	3.179	3.396	3.288	3.505	3.264	3.219	3.351	2.838	2.793	1.755	1.425	1.164	0	1	0	0
B4DJV2	Cs	Citrate synthase	tricarboxylic acid cycle|cellular carbohydrate metabolic process|	mitochondrion|	3.328	4.621	2.651	2.619	2.777	3.365	3.501	2.897	2.843	2.604	2.118	2.07	1.265	0.874	0.795	0	1	0	0
Q9BW92	Tars2	Threonine--tRNA ligase, mitochondrial	tRNA aminoacylation for protein translation|gene expression|mitochondrial threonyl-tRNA aminoacylation|	mitochondrial matrix|	3.387	4.47	2.579	2.36	2.065	3.593	3.298	2.925	3.046	2.251	1.741	1.862	1.083	0.792	1.208	0	1	0	0
Q96EY7	Ptcd3	Pentatricopeptide repeat domain-containing protein 3, mitochondrial	regulation of translation|organelle organization|mitochondrial translation|mitochondrial translational initiation|mitochondrial translational elongation|mitochondrial translational termination|	mitochondrion|mitochondrial inner membrane|	3.22	4.72	2.662	2.532	2.825	3.337	3.276	3.214	3.242	3.473	2.874	2.874	1.305	0.932	1.183	0	1	0	0
Q6NZY4	Zcchc8	Zinc finger CCHC domain-containing protein 8	mRNA splicing, via spliceosome|	nucleus|nucleoplasm|catalytic step 2 spliceosome|	2.864	5.197	1.991	2.011	2.195	3.13	3.17	3.578	3.545	1.836	1.328	1.284	2.218	1.773	1.671	0	1	0	0
O95714	Herc2	E3 ubiquitin-protein ligase HERC2	DNA repair|intracellular protein transport|cellular response to DNA damage stimulus|spermatogenesis|protein ubiquitination|protein sumoylation|protein ubiquitination involved in ubiquitin-dependent protein catabolic process|positive regulation of GTPase activity|post-translational protein modification|cellular protein metabolic process|	nucleus|nucleoplasm|cytoplasm|mitochondrial inner membrane|centriole|membrane|	4.204	4.841	3.253	3.05	2.828	3.797	3.141	3.009	3.256	2.769	2.171	2.336	0.813	0.608	0.635	0	1	0	0
Q99798	Aco2	Aconitate hydratase, mitochondrial	generation of precursor metabolites and energy|tricarboxylic acid cycle|citrate metabolic process|isocitrate metabolic process|cellular metabolic process|small molecule metabolic process|	nucleus|mitochondrion|mitochondrial matrix|myelin sheath|	3.309	4.523	2.65	2.45	2.24	3.333	3.095	2.806	2.962	2.518	1.718	1.829	1.173	0.551	0.832	0	1	0	0
Q92734	Tfg	Protein TFG	signal transduction|positive regulation of I-kappaB kinase/NF-kappaB signaling|	cytoplasm|extracellular exosome|	4.621	5.157	1.492	1.432	1.503	2.916	2.966	3.549	3.335	0.857	0.456	0.444	0.35	0.084	0.088	0	1	0	0
O15091	Kiaa0391	Mitochondrial ribonuclease P catalytic subunit	tRNA processing|	mitochondrion|	3.959	5.46	2.367	2.399	2.54	2.801	2.942	3.036	3.056	2.627	2.121	2.14	1.501	0.963	1.096	0	1	0	0
H3BRG4	Uqcrc2	Cytochrome b-c1 complex subunit 2, mitochondrial	proteolysis|	mitochondrion|	3.567	3.98	2.239	1.697	1.381	3.252	2.937	2.643	2.737	1.441	1.031	1.125	0.412	0.544	0.954	0	1	0	0
P25325	Mpst	3-mercaptopyruvate sulfurtransferase	kidney development|liver development|cyanate catabolic process|response to toxic substance|transsulfuration|spinal cord development|hydrogen sulfide biosynthetic process|	mitochondrial inner membrane|cytosol|cell junction|neuron projection|synapse|extracellular exosome|	3.152	4.604	2.131	1.963	1.834	3.043	2.936	2.929	3.082	1.963	1.255	1.484	1.452	0.989	1.698	0	1	0	0
E9PEX6	Dld	Dihydrolipoyl dehydrogenase	cell redox homeostasis|oxidation-reduction process|	nucleoplasm|mitochondrion|	2.071	4.884	3.229	2.91	2.817	3.986	2.93	3.264	3.002	2.595	2.204	2.127	0.69	0.314	0.296	0	1	0	0
Q9NQH7	Xpnpep3	Probable Xaa-Pro aminopeptidase 3	glomerular filtration|protein processing|	mitochondrion|extracellular exosome|	4.57	6.14	3.324	3.22	3.421	2.597	2.799	4.057	3.888	2.745	2.316	2.198	1.49	1.112	0.865	0	1	0	1
Q9H9B1	Ehmt1	Histone-lysine N-methyltransferase EHMT1	DNA methylation|chromatin organization|embryo development|chromatin modification|histone methylation|peptidyl-lysine monomethylation|peptidyl-lysine dimethylation|negative regulation of transcription, DNA-templated|histone H3-K9 methylation|histone H3-K27 methylation|	nucleus|nucleoplasm|chromosome|cytoplasm|plasma membrane|	3.864	5.325	3.21	3.003	3.176	2.549	2.688	3.534	3.531	3.111	2.394	2.565	1.426	1.006	1.013	0	1	0	0
O75616	Eral1	GTPase Era, mitochondrial	ribosomal small subunit assembly|	cytoplasm|mitochondrion|mitochondrial inner membrane|mitochondrial matrix|actin cytoskeleton|intermediate filament cytoskeleton|	3.41	4.7	3.11	2.987	2.222	3.659	2.604	2.929	3.073	3.241	2.613	2.642	1.285	0.62	1.308	0	1	0	0
P40926	Mdh2	Malate dehydrogenase, mitochondrial	carbohydrate metabolic process|glucose metabolic process|gluconeogenesis|tricarboxylic acid cycle|oxaloacetate metabolic process|malate metabolic process|internal protein amino acid acetylation|NADH metabolic process|cellular metabolic process|small molecule metabolic process|	nucleus|nucleoplasm|mitochondrion|mitochondrial inner membrane|mitochondrial matrix|plasma membrane|myelin sheath|extracellular exosome|	4.014	4.965	2.849	2.805	3.096	4.274	2.561	3.009	2.992	2.492	1.944	1.923	1.099	0.563	0.313	0	1	0	0
P34897	Shmt2	Serine hydroxymethyltransferase, mitochondrial	L-serine biosynthetic process|one-carbon metabolic process|positive regulation of cell proliferation|glycine biosynthetic process from serine|tetrahydrofolate interconversion|protein homotetramerization|	mitochondrion|mitochondrial inner membrane|mitochondrial intermembrane space|mitochondrial matrix|microtubule cytoskeleton|mitochondrial nucleoid|extracellular exosome|	2.683	3.888	2.274	2.003	2.153	2.31	2.46	2.572	2.442	2.469	1.985	1.958	1.253	1.009	1.061	0	1	0	0
P43897	Tsfm	Elongation factor Ts, mitochondrial	translational elongation|organelle organization|mitochondrial translation|regulation of DNA-templated transcription, elongation|mitochondrial translational elongation|	nucleus|nucleoplasm|mitochondrion|mitochondrial matrix|	2.748	3.992	2.761	2.822	1.769	2.964	2.084	2.246	2.722	2.741	1.823	2.08	1.244	0.478	1.382	0	1	0	0
Q9NYZ3	Gtse1	G2 and S phase-expressed protein 1	DNA damage response, signal transduction by p53 class mediator resulting in cell cycle arrest|microtubule-based process|	cytoplasmic microtubule|membrane|	2.871	3.495	2.086	1.014	0.385	2.447	1.945	2.121	2.54	1.253	0.497	0.805	1.09	1.406	2.342	0	1	0	0
Q92567	Fam168a	Protein FAM168A			4.742	5.181	1.733	1.445	1.458	5.743	5.64	3.63	3.666	1.091	0.684	0.63	0.252	0.017	0.362	0	0	0	0
Q9Y2X9	Znf281	Zinc finger protein 281	negative regulation of transcription from RNA polymerase II promoter|transcription, DNA-templated|embryonic body morphogenesis|negative regulation of gene expression|negative regulation of transcription, DNA-templated|positive regulation of transcription, DNA-templated|stem cell differentiation|	nucleus|nucleoplasm|	4.369	6.113	3.408	3.298	3.532	5.224	5.52	3.747	3.805	2.99	2.366	2.397	1.674	1.068	0.876	0	0	0	0
Q86U42	Pabpn1	Polyadenylate-binding protein 2	mRNA splicing, via spliceosome|transcription from RNA polymerase II promoter|termination of RNA polymerase II transcription|RNA processing|muscle contraction|RNA splicing|gene expression|poly(A)+ mRNA export from nucleus|modulation by virus of host morphology or physiology|modulation by virus of host process|viral life cycle|mRNA 3'-end processing|modification by virus of host mRNA processing|	nucleus|nucleoplasm|cytoplasm|ribonucleoprotein complex|nuclear inclusion body|	4.333	5.493	1.725	1.57	1.846	4.941	5.219	3.812	3.763	1.411	0.923	0.874	1.191	0.828	0.52	0	0	0	0
P35080	Pfn2	Profilin-2	negative regulation of epithelial cell migration|actin cytoskeleton organization|negative regulation of actin filament polymerization|positive regulation of actin filament polymerization|positive regulation of actin filament bundle assembly|positive regulation of ATPase activity|positive regulation of peptidyl-serine phosphorylation|protein stabilization|positive regulation of stress fiber assemb…	cytoplasm|cytoskeleton|terminal bouton|extracellular exosome|	4.153	6.443	2.796	2.514	2.795	4.846	5.14	4.557	4.258	1.75	1.235	1.23	2.29	1.893	1.468	0	0	0	0
O75832	Psmd10	26S proteasome non-ATPase regulatory subunit 10	G1/S transition of mitotic cell cycle|negative regulation of transcription from RNA polymerase II promoter|protein polyubiquitination|mitotic cell cycle|stimulatory C-type lectin receptor signaling pathway|antigen processing and presentation of peptide antigen via MHC class I|antigen processing and presentation of exogenous peptide antigen via MHC class I, TAP-dependent|regulation of cellular ami…	proteasome complex|nucleus|nucleoplasm|cytoplasm|cytosol|proteasome regulatory particle|intermediate filament cytoskeleton|proteasome regulatory particle, base subcomplex|	4.33	6.154	2.566	2.342	2.582	4.922	5.092	3.589	3.624	1.807	1.274	1.297	1.796	1.428	1.363	0	0	0	0
Q6IQ32	Adnp2	Activity-dependent neuroprotector homeobox protein 2	transcription, DNA-templated|regulation of transcription, DNA-templated|neuron differentiation|positive regulation of cell growth|cellular response to oxidative stress|negative regulation of cell death|cellular response to retinoic acid|	nucleus|	4.691	6.081	3.361	3.287	3.371	4.969	5.053	3.587	3.571	2.914	2.44	2.491	1.391	0.991	0.89	0	0	0	0
Q86YT6	Mib1	E3 ubiquitin-protein ligase MIB1	blood vessel development|in utero embryonic development|somitogenesis|neural tube formation|heart looping|endocytosis|Notch signaling pathway|protein ubiquitination|negative regulation of neuron differentiation|positive regulation of endocytosis|	cytoplasm|centrosome|cytosol|plasma membrane|postsynaptic density|cytoplasmic vesicle|	4.321	5.726	3.797	3.755	3.734	4.938	5.045	3.62	3.629	3.338	2.756	2.867	1.327	0.859	0.779	0	0	0	0
P49790	Nup153	Nuclear pore complex protein Nup153	mitotic cell cycle|carbohydrate metabolic process|mitotic nuclear envelope disassembly|hexose transport|gene expression|regulation of glucose transport|protein transport|glucose transport|viral process|protein sumoylation|viral life cycle|viral transcription|cytokine-mediated signaling pathway|cellular response to heat|post-translational protein modification|cellular protein metabolic process|sma…	nuclear pore|nuclear lamina|nucleoplasm|nucleolus|cytoplasm|nuclear membrane|nuclear periphery|nuclear inclusion body|nuclear pore nuclear basket|	4.668	5.634	3.712	3.574	3.644	4.901	5.033	3.683	3.668	3.602	3	3.086	1.004	0.622	0.621	0	0	0	0
Q96QD8	Slc38a2	Sodium-coupled neutral amino acid transporter 2	amino acid transmembrane transport|ion transport|sodium ion transport|amino acid transport|synaptic transmission|neurotransmitter secretion|glutamate secretion|transmembrane transport|	plasma membrane|integral component of plasma membrane|	5.027	6.112	3.007	2.924	3.162	4.8	5.019	3.443	3.45	2.408	1.951	1.914	1.133	0.702	0.501	0	0	0	1
P52952	Nkx2-5	Homeobox protein Nkx-2.5	negative regulation of transcription from RNA polymerase II promoter|vasculogenesis|heart looping|heart morphogenesis|outflow tract septum morphogenesis|cardiac conduction system development|bundle of His development|Purkinje myocyte differentiation|cardiac ventricle formation|right ventricular cardiac muscle tissue morphogenesis|ventricular trabecula myocardium morphogenesis|apoptotic process in…	nucleus|transcription factor complex|cytoplasm|RNA polymerase II transcription factor complex|	4.978	6.161	3.056	2.919	3.042	4.846	4.969	3.594	3.53	2.095	1.557	1.627	1.213	1.038	0.818	0	0	0	0
Q13263	Trim28	Transcription intermediary factor 1-beta	negative regulation of transcription from RNA polymerase II promoter|epithelial to mesenchymal transition|DNA repair|transcription initiation from RNA polymerase II promoter|embryo implantation|gene expression|protein ubiquitination|protein sumoylation|positive regulation of transcription factor import into nucleus|DNA methylation involved in embryo development|innate immune response|positive reg…	nucleus|nucleoplasm|nuclear euchromatin|nuclear heterochromatin|RNA polymerase II transcription factor complex|	4.478	6.145	3.457	3.355	3.534	4.728	4.943	3.606	3.593	3.162	2.501	2.475	1.624	1.123	0.946	0	0	0	0
Q5VZL5	Zmym4	Zinc finger MYM-type protein 4	cytoskeleton organization|multicellular organismal development|regulation of cell morphogenesis|	nucleus|nucleoplasm|nucleolus|cytoplasm|	4.691	5.714	3.433	3.213	3.379	4.71	4.921	3.519	3.523	3.07	2.613	2.617	0.988	0.659	0.642	0	0	0	0
P63165	Sumo1	Small ubiquitin-related modifier 1	DNA repair|viral process|protein sumoylation|cytokine-mediated signaling pathway|PML body organization|positive regulation of protein complex assembly|regulation of protein stability|positive regulation of proteasomal ubiquitin-dependent protein catabolic process|regulation of protein localization|negative regulation of DNA binding|negative regulation of sequence-specific DNA binding transcriptio…	heterochromatin|fibrillar center|XY body|nucleus|nuclear pore|nucleoplasm|nucleolus|cytoplasm|plasma membrane|PML body|nuclear speck|dendrite|nuclear membrane|synapse|voltage-gated potassium channel complex|PML body|	4.433	5.701	3.521	3.391	3.468	4.974	4.894	3.646	3.633	1.986	1.509	1.5	1.26	0.968	0.964	0	0	0	0
Q2TAY7	Smu1	WD40 repeat-containing protein SMU1		nucleus|cytoplasm|	4.55	5.23	2.647	2.511	2.719	4.546	4.892	3.361	3.387	1.935	1.472	1.457	0.78	0.52	0.252	0	0	0	0
Q8NDF8	Papd5	Non-canonical poly(A) RNA polymerase PAPD5	rRNA processing|mRNA processing|mitotic nuclear division|cell division|histone mRNA catabolic process|DNA biosynthetic process|	nucleolus|cytoplasm|	4.35	6.368	3.374	3.124	3.16	4.792	4.878	3.584	3.733	1.852	1.376	1.435	1.885	1.543	1.692	0	0	1	0
Q96EP5	Dazap1	DAZ-associated protein 1	maternal placenta development|spermatogenesis|cell proliferation|cell differentiation|positive regulation of mRNA splicing, via spliceosome|	nucleoplasm|cytoplasm|	4.481	5.032	1.689	1.433	1.667	4.626	4.878	2.983	3.166	1.401	0.774	0.877	0.368	-0.03	-0.23	0	0	0	0
Q8WYQ5	Dgcr8	Microprocessor complex subunit DGCR8	gene expression|primary miRNA processing|regulation of stem cell proliferation|RNA phosphodiester bond hydrolysis|RNA phosphodiester bond hydrolysis, endonucleolytic|	nucleus|nucleoplasm|nucleolus|cytoplasm|microtubule cytoskeleton|microprocessor complex|	4.339	5.702	2.392	2.223	2.304	5.146	4.875	3.869	3.825	2.09	1.621	1.614	1.578	1.128	1.06	0	0	0	0
Q96PU8	Qki	Protein quaking	vasculogenesis|mRNA processing|spermatid development|RNA splicing|positive regulation of gene expression|myelination|muscle cell differentiation|long-chain fatty acid biosynthetic process|mRNA transport|3'-UTR-mediated mRNA destabilization|	nucleus|cytoplasm|	4.646	5.647	1.853	1.716	1.958	4.532	4.866	3.192	3.219	2.006	1.516	1.508	0.969	0.48	0.306	0	0	0	0
Q13642-1	Fhl1	Isoform 1 of Four and a half LIM domains protein 1	regulation of membrane depolarization|muscle organ development|organ morphogenesis|negative regulation of G2/M transition of mitotic cell cycle|cell differentiation|negative regulation of cell growth|positive regulation of potassium ion transport|regulation of potassium ion transmembrane transporter activity|negative regulation of G1/S transition of mitotic cell cycle|	nucleus|cytoplasm|cytosol|plasma membrane|focal adhesion|	4.08	5.892	3.262	3.142	3.296	4.827	4.857	3.988	3.965	2.416	1.933	1.891	1.765	1.375	1.204	0	0	0	0
Q96RS6	Nudcd1	NudC domain-containing protein 1	immune system process|	nucleus|nucleoplasm|cytoplasm|	4.386	6.132	2.726	2.677	2.833	4.735	4.852	4.054	4.095	1.985	1.594	1.581	1.695	1.335	1.243	0	0	0	0
P35520	Cbs	Cystathionine beta-synthase	sulfur amino acid metabolic process|cysteine biosynthetic process from serine|L-serine metabolic process|L-serine catabolic process|cysteine biosynthetic process via cystathionine|cysteine biosynthetic process|transsulfuration|L-cysteine catabolic process|cellular nitrogen compound metabolic process|DNA protection|homocysteine catabolic process|small molecule metabolic process|homocysteine metabo…	nucleus|nucleolus|cytoplasm|cytosol|intracellular membrane-bounded organelle|	3.938	5.333	3.286	3.096	3.223	4.723	4.851	3.526	3.628	2.755	2.203	2.305	1.395	1.034	1.008	0	0	0	0
P38432	Coil	Coilin		nucleus|nucleoplasm|nucleolus|cytoplasm|Cajal body|membrane|	4.259	5.997	4.073	3.963	3.984	4.947	4.85	3.891	3.906	2.67	2.129	2.164	1.716	1.335	1.291	0	0	1	0
Q9UQR0	Scml2	Sex comb on midleg-like protein 2	transcription, DNA-templated|regulation of transcription, DNA-templated|anatomical structure morphogenesis|	nucleus|PcG protein complex|	4.808	6.051	2.344	2.123	2.251	4.719	4.848	3.766	3.707	2.079	1.639	1.58	1.264	0.943	0.931	0	0	0	0
P84090	Erh	Enhancer of rudimentary homolog	osteoblast differentiation|nucleobase-containing compound metabolic process|pyrimidine nucleoside metabolic process|pyrimidine nucleotide biosynthetic process|cell cycle|positive regulation of Notch signaling pathway|	membrane|midbody|	4.626	5.932	2.229	2.125	2.189	4.757	4.841	3.294	3.312	1.724	1.36	1.142	1.287	1.05	0.818	0	0	0	0
Q92945	Khsrp	Far upstream element-binding protein 2	RNA splicing, via transesterification reactions|transcription, DNA-templated|regulation of transcription, DNA-templated|mRNA processing|mRNA catabolic process|RNA splicing|gene expression|mRNA transport|regulation of miRNA metabolic process|	nucleoplasm|cytosol|cytoplasmic stress granule|membrane|	4.705	5.341	2.05	1.883	2.009	4.706	4.836	3.206	3.264	2.029	1.476	1.471	0.589	0.219	0.228	0	0	0	0
A0A1B0GUN3		Fibrosin-1-like protein			4.591	5.668	4.161	3.99	3.93	4.894	4.834	3.968	4.048	3.304	2.814	2.914	1.077	0.643	0.727	0	0	0	0
P23193	Tcea1	Transcription elongation factor A protein 1	DNA repair|transcription-coupled nucleotide-excision repair|nucleotide-excision repair|transcription from RNA polymerase II promoter|transcription elongation from RNA polymerase II promoter|gene expression|viral process|erythrocyte differentiation|regulation of DNA-templated transcription, elongation|positive regulation of transcription from RNA polymerase II promoter|positive regulation of viral…	nucleus|nucleoplasm|nucleolus|	3.609	5.627	2.656	2.534	2.662	4.997	4.81	3.491	3.743	1.777	1.159	1.249	1.822	1.296	1.615	0	0	1	0
P09874	Parp1	Poly [ADP-ribose] polymerase 1	negative regulation of transcription from RNA polymerase II promoter|telomere maintenance|DNA repair|base-excision repair|double-strand break repair|transcription, DNA-templated|transcription from RNA polymerase II promoter|transcription initiation from RNA polymerase II promoter|protein ADP-ribosylation|mitochondrion organization|transforming growth factor beta receptor signaling pathway|gene ex…	nucleus|nuclear envelope|nucleoplasm|transcription factor complex|nucleolus|mitochondrion|membrane|protein complex|	4.525	6.483	3.636	3.435	3.577	4.707	4.799	3.74	3.794	2.573	1.991	2.042	1.992	1.581	1.473	0	0	1	0
Q8ND04	Smg8	Protein SMG8	nuclear-transcribed mRNA catabolic process, nonsense-mediated decay|gene expression|regulation of protein kinase activity|	cytosol|	5.131	6.087	4.646	4.455	4.565	4.684	4.794	3.975	4.039	4.707	4.099	4.11	0.993	0.521	0.479	0	0	0	0
Q2TAL8	Qrich1	Glutamine-rich protein 1		nucleoplasm|	4.488	5.759	2.677	2.53	2.422	5.028	4.775	3.662	3.735	1.835	1.254	1.447	1.271	0.831	1.087	0	0	0	0
P36873	Ppp1cc	Serine/threonine-protein phosphatase PP1-gamma catalytic subunit	mitotic cell cycle|glycogen metabolic process|protein dephosphorylation|transforming growth factor beta receptor signaling pathway|small GTPase mediated signal transduction|triglyceride catabolic process|neuron differentiation|negative regulation of transforming growth factor beta receptor signaling pathway|circadian regulation of gene expression|regulation of circadian rhythm|entrainment of circ…	condensed chromosome kinetochore|nucleus|nucleolus|cytoplasm|mitochondrion|cytosol|focal adhesion|nuclear speck|midbody|cleavage furrow|dendritic spine|protein complex|MLL5-L complex|PTW/PP1 phosphatase complex|	4.103	5.951	2.934	2.85	3.196	4.41	4.772	3.817	3.88	2.317	1.776	1.855	1.909	1.342	1.227	0	0	0	0
P18077	Rpl35a	60S ribosomal protein L35a	nuclear-transcribed mRNA catabolic process, nonsense-mediated decay|cytoplasmic translation|rRNA processing|translation|translational initiation|translational elongation|translational termination|SRP-dependent cotranslational protein targeting to membrane|gene expression|viral process|viral life cycle|viral transcription|ribosomal large subunit biogenesis|cellular protein metabolic process|	mitochondrion|cytosol|membrane|cytosolic large ribosomal subunit|extracellular exosome|	4.994	6.51	3.608	3.337	3.501	4.64	4.764	3.99	3.965	3.546	3.016	2.991	1.56	1.274	1.155	0	0	0	0
Q8TF68	Znf384	Zinc finger protein 384	transcription, DNA-templated|regulation of transcription, DNA-templated|	nucleus|	4.778	6.59	3.556	3.328	3.549	4.572	4.764	3.757	3.726	3.186	2.55	2.519	1.811	1.403	1.151	0	0	0	0
Q08722	Cd47	Leukocyte surface antigen CD47	cell adhesion|integrin-mediated signaling pathway|blood coagulation|opsonization|positive regulation of cell proliferation|response to bacterium|positive regulation of cell-cell adhesion|extracellular matrix organization|positive regulation of inflammatory response|positive regulation of phagocytosis|positive regulation of T cell activation|leukocyte migration|	plasma membrane|integral component of plasma membrane|extracellular exosome|	4.909	5.778	3.274	3.069	3.17	4.739	4.755	3.566	3.692	2.497	1.939	2.025	0.983	0.677	0.678	0	0	0	1
P11766	Adh5	Alcohol dehydrogenase class-3	retinoid metabolic process|respiratory system process|ethanol oxidation|peptidyl-cysteine S-nitrosylation|response to lipopolysaccharide|positive regulation of blood pressure|formaldehyde catabolic process|response to nitrosative stress|response to redox state|	mitochondrion|extracellular exosome|	4.24	5.365	2.872	2.742	2.907	4.887	4.753	3.376	3.267	2.308	1.925	1.749	1.125	0.843	0.514	0	0	0	0
A0A0A0MQR2		Protein RTF2 homolog			3.433	5.965	2.809	2.532	2.459	4.631	4.747	3.683	3.781	1.941	1.311	1.545	2.025	1.976	1.795	0	0	0	0
Q3L8U1	Chd9	Chromodomain-helicase-DNA-binding protein 9	transcription, DNA-templated|regulation of transcription, DNA-templated|chromatin modification|cellular lipid metabolic process|small molecule metabolic process|	nucleus|nucleoplasm|cytoplasm|plasma membrane|	4.418	5.769	3.383	3.226	3.418	4.525	4.747	3.782	3.795	2.728	2.243	2.225	1.342	1.069	0.95	0	0	0	0
Q92804	Taf15	TATA-binding protein-associated factor 2N	positive regulation of transcription, DNA-templated|	nucleus|nucleoplasm|cytoplasm|nucleolus|	4.944	5.619	1.521	1.311	1.373	4.632	4.746	3.444	3.58	0.819	0.26	0.268	0.811	0.517	0.594	0	0	0	0
P53350	Plk1	Serine/threonine-protein kinase PLK1	mitotic sister chromatid segregation|G2/M transition of mitotic cell cycle|negative regulation of transcription from RNA polymerase II promoter|mitotic cell cycle|mitotic cytokinesis|cytokinesis|microtubule bundle formation|protein phosphorylation|organelle organization|mitotic nuclear division|mitotic nuclear envelope disassembly|metaphase/anaphase transition of mitotic cell cycle|activation of …	kinetochore|chromatin|synaptonemal complex|spindle pole|condensed nuclear chromosome outer kinetochore|nucleus|nucleoplasm|nucleolus|cytoplasm|centrosome|spindle|cytosol|microtubule cytoskeleton|midbody|spindle midzone|spindle microtubule|	4.307	5.887	3.322	3.329	3.57	4.532	4.744	3.635	3.57	3.009	2.499	2.578	1.566	1.077	0.95	0	0	0	0
Q9BYW2	Setd2	Histone-lysine N-methyltransferase SETD2	angiogenesis|morphogenesis of a branching structure|neural tube closure|mismatch repair|chromatin organization|regulation of transcription, DNA-templated|transcription elongation from RNA polymerase II promoter|regulation of mRNA export from nucleus|forebrain development|nucleosome organization|cell migration involved in vasculogenesis|mesoderm morphogenesis|embryonic cranial skeleton morphogenes…	nucleoplasm|chromosome|	4.338	5.37	2.639	2.478	2.589	4.577	4.743	3.517	3.575	2.427	1.928	1.981	1.196	0.728	0.77	0	0	0	0
Q9ULX6	Akap8l	A-kinase anchor protein 8-like		nucleus|nucleoplasm|cytoplasm|nuclear matrix|	4.393	5.65	2.111	1.99	2.16	4.533	4.728	3.414	3.544	1.768	1.26	1.315	1.188	0.805	0.661	0	0	0	0
O60942	Rngtt	mRNA-capping enzyme	transcription from RNA polymerase II promoter|7-methylguanosine mRNA capping|RNA processing|gene expression|viral process|peptidyl-tyrosine dephosphorylation|polynucleotide 5' dephosphorylation|	nucleus|nucleoplasm|	4.035	6.03	3.01	2.964	3.073	4.77	4.725	3.616	3.65	2.284	1.694	1.788	1.849	1.515	1.421	0	0	0	0
Q9UBV8	Pef1	Peflin	proteolysis|response to calcium ion|	cytoplasm|membrane|extracellular exosome|	4.298	4.957	1.651	1.555	1.704	4.708	4.724	3.419	3.521	1.18	0.617	0.61	0.886	0.528	0.463	0	0	0	1
O60293	Zfc3h1	Zinc finger C3H1 domain-containing protein	RNA processing|	extracellular space|intracellular|	4.32	6.02	3.094	3.034	3.216	4.579	4.724	3.653	3.7	2.804	2.267	2.255	1.695	1.231	1.13	0	0	0	0
Q9ULK4	Med23	Mediator of RNA polymerase II transcription subunit 23	regulation of transcription, DNA-templated|regulation of transcription from RNA polymerase II promoter|transcription initiation from RNA polymerase II promoter|gene expression|protein ubiquitination|	ubiquitin ligase complex|nucleoplasm|transcription factor complex|mediator complex|	4.299	5.586	3.55	3.405	3.483	4.634	4.712	3.391	3.202	2.847	2.534	2.255	1.169	0.924	0.594	0	0	0	0
Q14966	Znf638	Zinc finger protein 638	transcription, DNA-templated|regulation of transcription, DNA-templated|RNA splicing|	nucleoplasm|cytoplasm|nuclear speck|intracellular membrane-bounded organelle|	4.379	5.682	2.163	2.016	2.104	4.687	4.707	3.482	3.517	2.445	1.891	1.915	1.225	0.865	0.844	0	0	0	0
Q5VT52	Rprd2	Regulation of nuclear pre-mRNA domain-containing protein 2		DNA-directed RNA polymerase II, holoenzyme|	4.167	5.272	2.344	2.144	2.05	4.554	4.706	3.327	3.255	1.919	1.387	1.368	0.917	0.446	0.507	0	0	0	0
P05141	Slc25a5	ADP/ATP translocase 2	energy reserve metabolic process|transport|chromosome segregation|positive regulation of cell proliferation|adenine transport|viral process|small molecule metabolic process|regulation of insulin secretion|transmembrane transport|negative regulation of mitochondrial outer membrane permeabilization involved in apoptotic signaling pathway|	nucleus|mitochondrion|mitochondrial inner membrane|integral component of plasma membrane|membrane|mitochondrial nucleoid|myelin sheath|extracellular exosome|MMXD complex|	4.736	5.312	3.041	2.982	3.077	4.636	4.689	3.234	3.19	2.126	1.643	1.652	0.511	0.067	0.078	0	0	0	0
Q13185	Cbx3	Chromobox protein homolog 3	chromatin remodeling|transcription, DNA-templated|negative regulation of transcription, DNA-templated|rhythmic process|	chromosome, centromeric region|condensed chromosome, centromeric region|chromatin|nucleus|nuclear envelope|nuclear inner membrane|nucleoplasm|nuclear euchromatin|nuclear heterochromatin|spindle|chromocenter|nuclear pericentric heterochromatin|	3.648	5.841	3.606	3.574	3.723	4.547	4.689	3.751	3.91	3.725	3.02	3.094	2.151	1.627	1.599	0	0	0	0
Q86UE8	Tlk2	Serine/threonine-protein kinase tousled-like 2	regulation of chromatin assembly or disassembly|protein phosphorylation|cellular response to DNA damage stimulus|cell cycle|chromosome segregation|negative regulation of autophagy|chromatin modification|peptidyl-serine phosphorylation|negative regulation of proteasomal ubiquitin-dependent protein catabolic process|intracellular signal transduction|cellular response to gamma radiation|	nucleus|intermediate filament|perinuclear region of cytoplasm|	4.044	5.787	2.971	2.931	2.949	4.592	4.68	3.778	3.833	2.192	1.676	1.7	1.701	1.293	1.293	0	0	0	0
Q9UKN8	Gtf3c4	General transcription factor 3C polypeptide 4	transcription, DNA-templated|transcription from RNA polymerase III promoter|transcription initiation from RNA polymerase III promoter|gene expression|histone acetylation|5S class rRNA transcription from RNA polymerase III type 1 promoter|tRNA transcription from RNA polymerase III promoter|positive regulation of catalytic activity|	transcription factor TFIIIC complex|nucleoplasm|	3.915	5.66	3.013	2.995	3.16	4.372	4.676	3.533	3.363	2.831	2.332	2.315	1.739	1.185	1.043	0	0	0	0
Q07666	Khdrbs1	KH domain-containing, RNA-binding, signal transduction-associated protein 1	G2/M transition of mitotic cell cycle|transcription, DNA-templated|mRNA processing|cell cycle arrest|signal transduction|cell surface receptor signaling pathway|cell proliferation|positive regulation of signal transduction|negative regulation of transcription, DNA-templated|positive regulation of translational initiation|regulation of RNA export from nucleus|positive regulation of RNA export from…	nucleus|nucleoplasm|cytoplasm|membrane|Grb2-Sos complex|	5.128	5.61	1.547	1.368	1.29	4.646	4.674	3.255	3.313	1.062	0.545	0.574	0.384	0.028	0.187	0	0	0	0
Q9HAU5	Upf2	Regulator of nonsense transcripts 2	nuclear-transcribed mRNA catabolic process, nonsense-mediated decay|liver development|mRNA export from nucleus|gene expression|organ regeneration|	nucleus|cytoplasm|cytosol|exon-exon junction complex|perinuclear region of cytoplasm|	4.227	6.12	2.692	2.543	2.738	4.511	4.671	3.974	4.003	3.342	2.775	2.88	1.928	1.617	1.542	0	0	0	0
Q9NZ63	C9orf78	Telomere length and silencing protein 1 homolog		nucleoplasm|cytoplasm|	4.029	5.694	2.125	1.893	1.705	4.854	4.666	3.843	3.978	0.823	0.447	0.582	1.665	1.521	1.843	0	0	0	0
P50995	Anxa11	Annexin A11	phagocytosis|cell cycle|cell division|response to calcium ion|	nuclear envelope|nucleoplasm|cytoplasm|spindle|membrane|midbody|melanosome|specific granule|azurophil granule|phagocytic vesicle|extracellular exosome|	4.673	5.847	1.945	1.872	2.028	4.736	4.657	3.796	3.72	1.021	0.534	0.596	1.304	0.984	0.837	0	0	0	0
P02751	Fn1	Fibronectin	angiogenesis|regulation of protein phosphorylation|platelet degranulation|acute-phase response|cell-substrate junction assembly|cell adhesion|calcium-independent cell-matrix adhesion|blood coagulation|positive regulation of cell proliferation|regulation of cell shape|response to wounding|positive regulation of gene expression|positive regulation of peptidase activity|peptide cross-linking|extrace…	extracellular region|fibrinogen complex|basal lamina|extracellular space|endoplasmic reticulum-Golgi intermediate compartment|apical plasma membrane|extracellular matrix|platelet alpha granule lumen|extracellular exosome|blood microparticle|extracellular matrix|	4.189	4.534	2.07	1.948	2.111	4.574	4.65	2.754	2.782	0.724	0.167	0.261	0.294	-0.046	-0.009	0	0	0	0
Q96Q45	Tmem237	Transmembrane protein 237	regulation of Wnt signaling pathway|cilium assembly|	membrane|integral component of membrane|ciliary transition zone|	4.417	5.868	3.329	3.174	3.39	4.421	4.637	3.159	3.148	2.614	2.145	2.134	1.451	1.136	0.909	0	0	0	0
E7EQZ4	Smn1	Survival motor neuron protein	mRNA processing|	spliceosomal complex|cytoplasm|	3.968	6.067	3.2	3.184	3.394	4.425	4.636	3.972	3.904	3.835	3.282	3.257	2.047	1.566	1.331	0	0	0	0
O75663	Tiprl	TIP41-like protein	DNA damage checkpoint|negative regulation of protein phosphatase type 2A activity|	cytoplasm|intracellular membrane-bounded organelle|	4.39	6.427	2.923	2.589	2.662	4.394	4.636	3.755	3.723	2.168	1.655	1.619	2.059	1.6	1.55	0	0	0	0
Q8IWX8	Cherp	Calcium homeostasis endoplasmic reticulum protein	RNA processing|cellular calcium ion homeostasis|nervous system development|negative regulation of cell proliferation|release of sequestered calcium ion into cytosol|positive regulation of NFAT protein import into nucleus|	cytoplasm|membrane|sarcoplasmic reticulum membrane|perinuclear region of cytoplasm|	4.088	5.437	2.395	2.226	2.317	4.49	4.635	3.469	3.416	2.208	1.643	1.641	1.304	0.913	0.779	0	0	0	0
P06493	Cdk1	Cyclin-dependent kinase 1	G1/S transition of mitotic cell cycle|regulation of transcription involved in G1/S transition of mitotic cell cycle|G2/M transition of mitotic cell cycle|MAPK cascade|activation of MAPKK activity|activation of MAPK activity|microtubule cytoskeleton organization|mitotic cell cycle|toll-like receptor signaling pathway|MyD88-dependent toll-like receptor signaling pathway|MyD88-independent toll-like …	nucleus|nucleoplasm|cytoplasm|mitochondrion|centrosome|cytosol|spindle microtubule|membrane|midbody|extracellular exosome|mitotic spindle|	3.986	5.685	3.026	2.835	2.896	4.644	4.626	3.892	3.855	2.37	1.884	1.862	1.713	1.298	1.178	0	0	0	0
O75152	Zc3h11a	Zinc finger CCCH domain-containing protein 11A	poly(A)+ mRNA export from nucleus|	intracellular|transcription export complex|	4.022	6.049	3.075	3.035	3.169	4.35	4.626	3.58	3.579	3.04	2.46	2.417	1.995	1.506	1.398	0	0	0	0
Q969T9	Wbp2	WW domain-binding protein 2	establishment of protein localization|positive regulation of gene expression, epigenetic|positive regulation of transcription from RNA polymerase II promoter|cellular response to estrogen stimulus|positive regulation of histone H3-K14 acetylation|	nuclear chromatin|	4.155	5.134	1.689	1.411	0.798	5.09	4.625	3.62	3.832	0.583	0.063	0.152	1.061	0.788	1.234	0	0	0	0
O75340	Pdcd6	Programmed cell death protein 6	angiogenesis|positive regulation of endothelial cell proliferation|proteolysis|intracellular protein transport|activation of cysteine-type endopeptidase activity involved in apoptotic process|positive regulation of endothelial cell migration|negative regulation of vascular endothelial growth factor receptor signaling pathway|negative regulation of TOR signaling|cellular response to heat|vascular …	nucleus|cytoplasm|endosome|endoplasmic reticulum|endoplasmic reticulum membrane|cytoplasmic vesicle|nuclear membrane|extracellular exosome|endoplasmic reticulum exit site|	4.122	5.325	1.522	1.451	1.613	4.362	4.614	3.211	3.212	0.705	0.196	0.195	1.326	0.964	0.669	0	0	0	0
P57740	Nup107	Nuclear pore complex protein Nup107	mitotic cell cycle|carbohydrate metabolic process|mRNA export from nucleus|mitotic nuclear envelope disassembly|small GTPase mediated signal transduction|hexose transport|gene expression|regulation of glucose transport|protein transport|glucose transport|viral process|protein sumoylation|viral life cycle|viral transcription|cytokine-mediated signaling pathway|cellular response to heat|post-transl…	condensed chromosome kinetochore|nuclear envelope|nuclear pore|nucleoplasm|centrosome|cytosol|membrane|nuclear pore outer ring|nuclear membrane|nuclear periphery|kinetochore|	4.339	5.891	3.543	3.37	3.6	4.526	4.611	3.813	3.818	2.914	2.296	2.485	1.443	1.122	1.002	0	0	0	0
Q9UKM9	Raly	RNA-binding protein Raly	mRNA splicing, via spliceosome|	nucleus|catalytic step 2 spliceosome|	4.669	6.02	3.386	3.224	3.327	4.473	4.607	3.686	3.689	3.314	2.774	2.851	1.475	1.173	1.153	0	0	0	0
P61619	Sec61a1	Protein transport protein Sec61 subunit alpha isoform 1	antigen processing and presentation of peptide antigen via MHC class I|antigen processing and presentation of exogenous peptide antigen via MHC class I, TAP-dependent|SRP-dependent cotranslational protein targeting to membrane|posttranslational protein targeting to membrane|endoplasmic reticulum organization|cell growth|endoplasmic reticulum unfolded protein response|response to interferon-gamma|…	rough endoplasmic reticulum|cytosol|membrane|integral component of endoplasmic reticulum membrane|	4.522	5.629	3.034	2.891	2.975	4.57	4.606	3.542	3.56	3.048	2.488	2.447	1.082	0.75	0.698	0	0	0	1
Q96PK6	Rbm14	RNA-binding protein 14	DNA replication|DNA repair|DNA recombination|transcription, DNA-templated|response to hormone|histone deacetylation|intracellular estrogen receptor signaling pathway|glucocorticoid receptor signaling pathway|positive regulation of transcription from RNA polymerase II promoter|negative regulation of centriole replication|	nucleoplasm|transcription factor complex|nucleolus|mediator complex|ribonucleoprotein complex|	4.987	4.977	1.453	1.178	1.25	4.802	4.598	3.06	3.23	0.661	0.098	0.282	0.02	-0.178	0.204	0	0	0	0
Q9NYP9	Mis18a	Protein Mis18-alpha	nucleosome assembly|chromosome segregation|mitotic nuclear division|CENP-A containing nucleosome assembly|regulation of DNA methylation|cell division|positive regulation of protein targeting to mitochondrion|	chromosome, centromeric region|nucleus|nucleoplasm|cytoplasm|	3.762	5.596	3.34	3.272	3.444	4.427	4.598	4.022	3.973	2.764	2.286	2.237	1.835	1.425	1.204	0	0	0	0
P45973	Cbx5	Chromobox protein homolog 5	blood coagulation|viral process|negative regulation of transcription, DNA-templated|	histone deacetylase complex|kinetochore|nucleus|nuclear envelope|nucleoplasm|nuclear heterochromatin|nucleolus|chromocenter|transcriptional repressor complex|nuclear pericentric heterochromatin|histone methyltransferase complex|PML body|	4.187	6.105	3.2	2.894	3.049	4.374	4.598	3.939	3.956	3.013	2.4	2.506	1.86	1.492	1.438	0	0	1	0
Q9HCD5	Ncoa5	Nuclear receptor coactivator 5	transcription, DNA-templated|regulation of transcription, DNA-templated|glucose homeostasis|negative regulation of insulin receptor signaling pathway|	extracellular space|nucleus|nucleoplasm|actin cytoskeleton|	4.665	5.256	1.425	1.213	1.25	4.587	4.597	3.059	3.101	1.175	0.654	0.684	0.572	0.281	0.349	0	0	0	0
Q92620	Dhx38	Pre-mRNA-splicing factor ATP-dependent RNA helicase PRP16	mRNA splicing, via spliceosome|transcription from RNA polymerase II promoter|termination of RNA polymerase II transcription|mRNA export from nucleus|RNA splicing|gene expression|mRNA 3'-end processing|	nucleus|nucleoplasm|cytoplasm|membrane|catalytic step 2 spliceosome|	4.065	5.835	2.639	2.537	2.679	4.44	4.588	3.443	3.489	2.052	1.507	1.496	1.689	1.37	1.149	0	0	0	0
Q7Z2Z2	Eftud1	Elongation factor-like GTPase 1	translational elongation|mature ribosome assembly|		4.974	6.224	3.575	3.528	3.654	4.449	4.575	3.822	3.742	3.484	3.02	2.94	1.25	0.835	0.628	0	0	0	0
Q15058	Kif14	Kinesin-like protein KIF14	regulation of cell growth|microtubule-based movement|mitotic metaphase plate congression|small GTPase mediated signal transduction|positive regulation of cell proliferation|regulation of G2/M transition of mitotic cell cycle|cerebellar granular layer structural organization|cerebellar Purkinje cell layer structural organization|cerebellar cortex development|hippocampus development|olfactory bulb …	nucleus|cytosol|kinesin complex|microtubule|membrane|midbody|spindle midzone|plasma membrane|	4.312	5.39	3.631	3.555	3.59	4.591	4.574	3.468	3.496	3.147	2.54	2.631	0.983	0.643	0.585	0	0	0	0
Q9H4L4	Senp3	Sentrin-specific protease 3	protein desumoylation|	nucleus|nucleolus|cytoplasm|MLL1 complex|	4.11	5.693	3.562	3.416	3.439	4.418	4.573	3.68	3.676	2.623	2.146	1.91	1.665	1.364	1.162	0	0	1	0
Q15532	Ss18	Protein SSXT	microtubule cytoskeleton organization|cell morphogenesis|transcription, DNA-templated|intracellular signal transduction|response to drug|positive regulation of transcription from RNA polymerase II promoter|ephrin receptor signaling pathway|neuronal stem cell maintenance|	nucleus|cytoplasmic microtubule|npBAF complex|	5.447	5.784	1.761	1.375	1.305	5.173	4.571	3.431	3.346	0.923	0.322	0.387	0.27	0.289	0.348	0	0	0	0
Q92547	Topbp1	DNA topoisomerase 2-binding protein 1	DNA metabolic process|DNA repair|cellular response to DNA damage stimulus|response to ionizing radiation|	condensed nuclear chromosome|spindle pole|male germ cell nucleus|nucleus|chromosome|cytoplasm|Golgi apparatus|centrosome|actin cytoskeleton|PML body|	4.256	5.862	3.237	3.019	3.238	4.532	4.571	3.496	3.403	2.697	2.185	2.236	1.484	1.164	1.342	0	0	0	0
Q96DT7	Zbtb10	Zinc finger and BTB domain-containing protein 10	transcription, DNA-templated|regulation of transcription, DNA-templated|	nucleoplasm|	4.283	5.796	3.215	3.086	3.272	4.418	4.569	3.697	3.629	2.742	2.372	2.221	1.49	1.113	0.917	0	0	0	0
O60934	Nbn	Nibrin	DNA damage checkpoint|telomere maintenance|double-strand break repair via homologous recombination|blastocyst growth|DNA repair|double-strand break repair|cell cycle arrest|mitotic cell cycle checkpoint|mitotic G2 DNA damage checkpoint|cell proliferation|regulation of DNA-dependent DNA replication initiation|DNA damage response, signal transduction by p53 class mediator|positive regulation of pro…	nuclear chromosome, telomeric region|nucleus|nucleoplasm|replication fork|nucleolus|PML body|Mre11 complex|site of double-strand break|nuclear inclusion body|	4.632	6.036	2.908	2.874	3.018	4.422	4.566	3.482	3.613	2.276	1.77	1.775	1.404	1.108	0.9	0	0	0	0
Q15717	Elavl1	ELAV-like protein 1	multicellular organismal development|gene expression|positive regulation of translation|mRNA stabilization|3'-UTR-mediated mRNA stabilization|regulation of stem cell maintenance|	nucleus|nucleoplasm|cytoplasm|cytosol|membrane|	4.518	5.945	2.718	2.552	2.703	4.274	4.56	3.403	3.368	2.958	2.417	2.472	1.372	1.031	0.887	0	0	0	0
A6NHR9	Smchd1	Structural maintenance of chromosomes flexible hinge domain-containing protein 1	chromosome organization|inactivation of X chromosome by DNA methylation|	Barr body|	4.457	5.753	3.531	3.358	3.559	4.344	4.555	3.408	3.422	3.185	2.669	2.664	1.276	0.853	0.735	0	0	0	0
Q9NW64	Rbm22	Pre-mRNA-splicing factor RBM22	protein import into nucleus, translocation|mRNA splicing, via spliceosome|positive regulation of RNA splicing|cellular response to drug|mRNA cis splicing, via spliceosome|positive regulation of intracellular protein transport|	nucleus|nucleoplasm|cytoplasm|catalytic step 2 spliceosome|	4.372	5.514	2.684	2.393	2.431	4.519	4.552	3.392	3.523	2.128	1.596	1.669	1.293	0.969	1.091	0	0	0	0
P78527	Prkdc	DNA-dependent protein kinase catalytic subunit	telomere maintenance|double-strand break repair via homologous recombination|somitogenesis|negative regulation of protein phosphorylation|B cell lineage commitment|pro-B cell differentiation|T cell lineage commitment|negative regulation of immunoglobulin production|positive regulation of immune system process|DNA repair|double-strand break repair|double-strand break repair via nonhomologous end j…	nucleoplasm|transcription factor complex|nucleolus|cytosol|DNA-dependent protein kinase-DNA ligase 4 complex|membrane|nonhomologous end joining complex|	4.774	5.809	3.836	3.649	3.776	4.409	4.547	3.381	3.44	3.168	2.611	2.653	1.078	0.676	0.58	0	0	1	0
O14929	Hat1	Histone acetyltransferase type B catalytic subunit	DNA packaging|chromatin organization|DNA replication-dependent nucleosome assembly|DNA replication-independent nucleosome assembly|chromatin silencing at telomere|internal protein amino acid acetylation|response to nutrient|histone H4 acetylation|	nuclear chromatin|nucleus|nucleoplasm|cytoplasm|nuclear matrix|intracellular membrane-bounded organelle|protein complex|	4.018	6.309	3.231	3.112	3.253	4.381	4.546	3.829	3.843	2.932	2.365	2.449	2.237	1.729	1.585	0	0	0	0
Q99808	Slc29a1	Equilibrative nucleoside transporter 1	nucleobase-containing compound metabolic process|lactation|nucleoside transport|uridine transport|sleep|transmembrane transport|regulation of excitatory postsynaptic membrane potential|cellular response to glucose stimulus|cellular response to hypoxia|nucleoside transmembrane transport|	plasma membrane|integral component of plasma membrane|membrane|basolateral plasma membrane|apical plasma membrane|	4.726	5.658	2.359	2.204	2.172	4.445	4.545	3.685	3.686	1.821	1.362	1.313	0.933	0.578	0.633	0	0	0	1
P07237	P4hb	Protein disulfide-isomerase	response to reactive oxygen species|protein folding|proteolysis|peptidyl-proline hydroxylation to 4-hydroxy-L-proline|extracellular matrix organization|response to endoplasmic reticulum stress|lipoprotein metabolic process|small molecule metabolic process|cell redox homeostasis|positive regulation of viral entry into host cell|cellular response to hypoxia|regulation of oxidative stress-induced in…	extracellular region|endoplasmic reticulum|endoplasmic reticulum lumen|endoplasmic reticulum-Golgi intermediate compartment|focal adhesion|external side of plasma membrane|procollagen-proline 4-dioxygenase complex|endoplasmic reticulum chaperone complex|melanosome|extracellular exosome|	3.545	5.118	3.435	3.274	3.37	4.478	4.544	3.386	3.485	3.527	2.931	2.952	1.581	1.14	1.039	0	0	0	0
Q9ULJ3	Zbtb21	Zinc finger and BTB domain-containing protein 21	transcription, DNA-templated|regulation of transcription from RNA polymerase II promoter|negative regulation of transcription, DNA-templated|	nucleus|	4.08	5.824	3.175	3.143	3.359	4.327	4.543	4.306	4.236	2.944	2.404	2.338	1.624	1.195	1.069	0	0	0	0
C9IZ01	Gfm1	Elongation factor G, mitochondrial	translational elongation|	intracellular|	4.195	5.718	3.216	3.231	3.345	4.427	4.541	3.576	3.535	2.957	2.503	2.461	1.523	1.054	0.899	0	0	0	0
Q15043	Slc39a14	Zinc transporter ZIP14	cellular zinc ion homeostasis|transmembrane transport|zinc II ion transmembrane transport|zinc II ion transmembrane import|ferrous iron transmembrane transport|	endoplasmic reticulum|Golgi apparatus|plasma membrane|integral component of plasma membrane|integral component of membrane|lamellipodium|	4.528	5.541	2.386	2.138	2.122	4.552	4.536	3.361	3.428	2.329	1.776	1.961	1.164	0.928	0.91	0	0	0	1
Q9UNX4	Wdr3	WD repeat-containing protein 3	maturation of SSU-rRNA from tricistronic rRNA transcript (SSU-rRNA, 5.8S rRNA, LSU-rRNA)|	nucleus|nucleolus|nuclear membrane|small-subunit processome|Pwp2p-containing subcomplex of 90S preribosome|	4.308	5.852	3.949	3.754	3.958	4.31	4.536	3.459	3.445	2.501	1.979	2.034	1.583	1.155	1.008	0	0	1	0
Q12769	Nup160	Nuclear pore complex protein Nup160	mitotic cell cycle|carbohydrate metabolic process|mRNA export from nucleus|mitotic nuclear envelope disassembly|small GTPase mediated signal transduction|hexose transport|gene expression|regulation of glucose transport|protein transport|glucose transport|viral process|protein sumoylation|viral life cycle|viral transcription|cytokine-mediated signaling pathway|cellular response to heat|post-transl…	nuclear envelope|nuclear pore|cytosol|nuclear pore outer ring|kinetochore|	4.827	5.652	3.8	3.631	3.807	4.531	4.535	3.408	3.365	3.059	2.544	2.501	0.755	0.465	0.321	0	0	0	0
Q15366	Pcbp2	Poly(rC)-binding protein 2	mRNA splicing, via spliceosome|RNA splicing|gene expression|mRNA metabolic process|negative regulation of type I interferon production|proteasome-mediated ubiquitin-dependent protein catabolic process|innate immune response|negative regulation of defense response to virus|defense response to virus|	nucleus|nucleoplasm|cytoplasm|cytosol|focal adhesion|membrane|ribonucleoprotein complex|extracellular exosome|	4.123	5.728	2.472	2.268	2.428	4.473	4.534	3.444	3.471	2.052	1.471	1.445	1.706	1.255	1.187	0	0	0	0
P40227	Cct6a	T-complex protein 1 subunit zeta	protein folding|binding of sperm to zona pellucida|cellular protein metabolic process|'de novo' posttranslational protein folding|toxin transport|	acrosomal vesicle|zona pellucida receptor complex|cytoplasm|cytosol|chaperonin-containing T-complex|microtubule|cell body|extracellular exosome|	4.256	5.88	3.496	3.323	3.584	4.247	4.534	3.611	3.588	2.956	2.442	2.372	1.487	1.148	0.974	0	0	0	0
Q14011	Cirbp	Cold-inducible RNA-binding protein	response to cold|response to UV|negative regulation of translation|stress granule assembly|positive regulation of translation|mRNA stabilization|	nucleus|nucleoplasm|cytoplasm|cytoplasmic stress granule|	4.038	5.739	1.445	1.349	1.52	4.351	4.533	3.607	3.744	0.771	0.191	0.24	1.685	1.292	1.142	0	0	0	0
Q9Y4B6	Vprbp	DDB1- and CUL4-associated factor 1	negative regulation of transcription from RNA polymerase II promoter|transcription, DNA-templated|viral process|protein ubiquitination|B cell differentiation|V(D)J recombination|cell competition in a multicellular organism|histone H2A-T120 phosphorylation|	nucleus|nucleolus|cytoplasm|COP9 signalosome|	4.359	5.898	3.553	3.392	3.593	4.404	4.524	3.779	3.69	3.132	2.673	2.576	1.473	1.123	0.88	0	0	1	0
Q7KZ85	Supt6h	Transcription elongation factor SPT6	chromatin remodeling|transcription, DNA-templated|regulation of transcription, DNA-templated|mRNA processing|RNA splicing|regulation of mRNA export from nucleus|viral process|positive regulation of transcription elongation from RNA polymerase II promoter|regulation of isotype switching|regulation of mRNA processing|mRNA transport|regulation of muscle cell differentiation|negative regulation of hi…	nucleus|	4.181	5.749	2.693	2.521	2.648	4.481	4.522	3.322	3.365	2.378	1.729	1.822	1.401	0.952	0.921	0	0	0	0
E9PC62	Celf2	CUGBP Elav-like family member 2	mRNA splice site selection|	cytoplasm|	4.204	5.174	3.08	2.843	2.949	4.312	4.522	3.323	3.398	2.812	2.252	2.367	1.302	0.848	0.716	0	0	0	0
Q01844	Ewsr1	RNA-binding protein EWS	transcription, DNA-templated|regulation of transcription, DNA-templated|	nucleus|nucleoplasm|nucleolus|cytoplasm|plasma membrane|	5.111	5.646	1.473	1.38	1.4	4.553	4.52	3.523	3.606	0.868	0.394	0.419	0.351	-0.006	0.253	0	0	0	0
Q9HB71	Cacybp	Calcyclin-binding protein	aging|positive regulation of DNA replication|cardiac muscle cell differentiation|response to growth hormone|negative regulation of cell death|cellular response to calcium ion|	nuclear envelope lumen|nucleoplasm|cytoplasm|beta-catenin destruction complex|neuron projection|cell body|extracellular exosome|	4.064	6.212	3.319	3.161	3.487	4.362	4.518	3.943	3.86	2.486	1.88	1.94	2.207	1.78	1.527	0	0	0	0
P60866	Rps20	40S ribosomal protein S20	nuclear-transcribed mRNA catabolic process, nonsense-mediated decay|translation|translational initiation|translational elongation|translational termination|SRP-dependent cotranslational protein targeting to membrane|gene expression|viral process|viral life cycle|viral transcription|cellular protein metabolic process|	cytoplasm|cytosol|membrane|cytosolic small ribosomal subunit|extracellular exosome|	3.692	5.728	3.135	2.862	3.029	4.343	4.518	3.125	3.242	3.155	2.559	2.591	1.98	1.513	1.58	0	0	0	0
P46063	Recql	ATP-dependent DNA helicase Q1	DNA strand renaturation|DNA replication|DNA repair|DNA recombination|DNA duplex unwinding|	nucleus|nucleoplasm|membrane|	4.291	6.135	3.413	3.37	3.351	4.322	4.515	3.612	3.679	2.23	1.687	1.758	1.807	1.415	1.258	0	0	0	0
Q5VUA4	Znf318	Zinc finger protein 318	transcription, DNA-templated|regulation of transcription, DNA-templated|meiotic cell cycle|	nucleoplasm|cytoplasm|	4.276	5.482	2.489	2.428	2.505	4.432	4.513	3.295	3.295	2.46	1.949	1.918	1.2	0.789	0.721	0	0	0	0
O43684	Bub3	Mitotic checkpoint protein BUB3	mitotic sister chromatid segregation|mitotic cell cycle|mitotic spindle assembly checkpoint|small GTPase mediated signal transduction|attachment of spindle microtubules to kinetochore|anaphase-promoting complex-dependent proteasomal ubiquitin-dependent protein catabolic process|cell division|meiotic cell cycle|negative regulation of ubiquitin-protein ligase activity involved in mitotic cell cycle…	kinetochore|condensed chromosome kinetochore|nucleoplasm|cytosol|	4.214	6.073	2.537	2.326	2.407	4.494	4.508	3.766	3.89	1.773	1.254	1.209	1.931	1.45	1.424	0	0	0	0
Q9NUM4	Tmem106b	Transmembrane protein 106B	transport|lysosome localization|dendrite morphogenesis|	lysosomal membrane|integral component of membrane|late endosome membrane|intracellular membrane-bounded organelle|extracellular exosome|	3.934	5.108	3.02	2.538	2.849	4.154	4.507	3.266	3.548	1.993	1.439	1.499	0.748	0.644	0.819	0	0	0	1
Q96DH6	Msi2	RNA-binding protein Musashi homolog 2	stem cell development|	cytoplasm|polysome|	4.97	6.151	2.34	2.207	2.372	4.287	4.505	3.247	3.218	2.628	2.113	2.045	1.251	0.807	0.482	0	0	0	0
P50897	Ppt1	Palmitoyl-protein thioesterase 1	protein depalmitoylation|receptor-mediated endocytosis|pinocytosis|lysosomal lumen acidification|neurotransmitter secretion|nervous system development|brain development|visual perception|grooming behavior|associative learning|adult locomotory behavior|protein transport|lipid catabolic process|sphingolipid catabolic process|protein catabolic process|negative regulation of cell growth|membrane raft…	extracellular region|extracellular space|nucleus|lysosome|Golgi apparatus|cytosol|synaptic vesicle|membrane|axon|dendrite|neuronal cell body|membrane raft|extracellular exosome|	4.44	6.066	3.341	3.098	3.368	4.303	4.504	3.548	3.448	2.519	1.976	2.043	1.475	1.158	1.123	0	0	0	0
P43243	Matr3	Matrin-3	posttranscriptional regulation of gene expression|	nuclear inner membrane|nucleoplasm|membrane|nuclear matrix|	4.313	5.502	2.58	2.323	2.365	4.447	4.502	3.341	3.442	2.749	2.092	2.157	1.23	0.804	0.853	0	0	0	0
Q14149	Morc3	MORC family CW-type zinc finger protein 3	protein phosphorylation|cell aging|post-embryonic development|peptidyl-serine phosphorylation|negative regulation of fibroblast proliferation|protein stabilization|maintenance of protein location in nucleus|	nucleoplasm|PML body|intermediate filament cytoskeleton|	4.078	5.788	3.326	3.294	3.5	4.258	4.502	3.485	3.504	2.871	2.372	2.393	1.411	1.121	1.02	0	0	0	0
O43175	Phgdh	D-3-phosphoglycerate dehydrogenase	glutamine metabolic process|glycine metabolic process|L-serine biosynthetic process|threonine metabolic process|brain development|cellular amino acid biosynthetic process|gamma-aminobutyric acid metabolic process|regulation of gene expression|taurine metabolic process|spinal cord development|glial cell development|neural tube development|neuron projection development|cellular nitrogen compound me…	cytosol|myelin sheath|extracellular exosome|	3.684	5.455	3.102	2.917	3.075	4.377	4.501	3.414	3.356	2.882	2.256	2.379	1.598	1.158	1.064	0	0	0	0
Q14527	Hltf	Helicase-like transcription factor	protein polyubiquitination|postreplication repair|regulation of transcription, DNA-templated|transcription from RNA polymerase II promoter|chromatin modification|positive regulation of transcription from RNA polymerase II promoter|	nucleus|nucleoplasm|nucleolus|cytoplasm|membrane|	4.264	6.16	3.256	2.922	2.976	4.335	4.501	3.708	3.758	2.178	1.649	1.754	1.856	1.625	1.516	0	0	0	0
Q13045	Flii	Protein flightless-1 homolog	transcription, DNA-templated|regulation of transcription, DNA-templated|multicellular organismal development|actin cytoskeleton organization|actin filament severing|	nucleoplasm|cytoplasm|microtubule organizing center|brush border|focal adhesion|	4.511	5.667	3.452	3.347	3.376	4.232	4.501	3.88	3.771	3.367	2.977	2.868	1.25	0.846	0.78	0	0	0	0
A0A0B4J1V9	Hells	Helicase, lymphoid-specific, isoform CRA_b	urogenital system development|DNA methylation|methylation-dependent chromatin silencing|maintenance of DNA methylation|pericentric heterochromatin assembly|lymphocyte proliferation|negative regulation of intrinsic apoptotic signaling pathway|	nucleus|pericentric heterochromatin|	3.983	6.111	3.236	3.142	3.232	4.231	4.495	3.487	3.544	2.57	1.929	2.071	1.935	1.534	1.491	0	0	0	0
Q15417	Cnn3	Calponin-3	epithelial cell differentiation|actomyosin structure organization|negative regulation of ATPase activity|	cytoplasm|focal adhesion|postsynaptic density|actin cytoskeleton|neuronal cell body|dendritic spine|	4.072	5.375	2.311	2.098	2.394	4.476	4.493	3.366	3.428	1.572	1.201	1.195	1.433	1.1	1.001	0	0	0	0
O43251-6	Rbfox2	Isoform 6 of RNA binding protein fox-1 homolog 2	regulation of alternative mRNA splicing, via spliceosome|mRNA processing|RNA splicing|regulation of definitive erythrocyte differentiation|RNA metabolic process|radial glia guided migration of Purkinje cell|intracellular estrogen receptor signaling pathway|regulation of cell proliferation|negative regulation of transcription, DNA-templated|dendrite morphogenesis|neuromuscular process controlling …	nucleus|nucleoplasm|cytoplasm|	4.246	4.883	1.702	1.588	1.787	4.43	4.492	2.921	3.062	1.493	1.073	0.932	0.532	0.398	0.491	0	0	0	0
P46013	Mki67	Proliferation marker protein Ki-67	DNA metabolic process|meiotic nuclear division|cell proliferation|response to organic cyclic compound|hyaluronan metabolic process|organ regeneration|cellular response to heat|	chromosome, centromeric region|condensed chromosome|nucleus|nucleolus|cytoplasm|membrane|	4.117	6.096	3.603	3.359	3.439	4.479	4.491	3.694	3.802	2.674	2.154	2.192	1.956	1.588	1.568	0	0	1	0
Q8IX18	Dhx40	Probable ATP-dependent RNA helicase DHX40	RNA processing|	cytoplasm|	4.239	5.774	2.926	2.79	3.025	4.2	4.491	3.782	3.681	2.13	1.533	1.466	1.671	1.252	1.202	0	0	0	0
Q9H2Y7	Znf106	Zinc finger protein 106	insulin receptor signaling pathway|	nucleolus|cytosol|membrane|	4.081	5.524	2.768	2.657	2.769	4.244	4.482	3.246	3.372	1.41	0.984	0.974	1.363	0.998	0.915	0	0	0	0
Q06330	Rbpj	Recombining binding protein suppressor of hairless	negative regulation of transcription from RNA polymerase II promoter|angiogenesis|epithelial to mesenchymal transition|blood vessel remodeling|inflammatory response to antigenic stimulus|secondary heart field specification|outflow tract morphogenesis|endocardium morphogenesis|epithelial to mesenchymal transition involved in endocardial cushion formation|cardiac left ventricle morphogenesis|ventri…	MAML1-RBP-Jkappa- ICN1 complex|nucleus|nucleoplasm|transcription factor complex|nucleolus|cytoplasm|	4.308	5.946	2.939	2.823	2.889	4.312	4.481	3.321	3.417	2.576	2.099	2.204	1.538	1.103	1.1	0	0	0	0
Q96T23	Rsf1	Remodeling and spacing factor 1	nucleosome assembly|chromatin remodeling|DNA-templated transcription, initiation|nucleosome positioning|CENP-A containing nucleosome assembly|negative regulation of DNA binding|negative regulation of transcription, DNA-templated|positive regulation of transcription, DNA-templated|positive regulation of viral transcription|	nucleus|nucleoplasm|RSF complex|	3.679	5.471	2.446	2.25	2.451	4.278	4.48	3.497	3.515	2.49	2.008	2.017	1.623	1.279	1.129	0	0	0	0
Q6PIW4	Fignl1	Fidgetin-like protein 1	osteoblast differentiation|regulation of double-strand break repair via homologous recombination|cytoplasmic microtubule organization|osteoblast proliferation|negative regulation of apoptotic process|ATP metabolic process|regulation of cell cycle|cellular response to ionizing radiation|negative regulation of intrinsic apoptotic signaling pathway|	nuclear chromosome|nucleus|cytoplasm|extracellular exosome|	3.858	5.505	2.925	2.99	3.083	4.168	4.48	3.352	3.398	2.542	2.093	2.115	1.629	1.236	0.911	0	0	0	0
Q9BQA1	Wdr77	Methylosome protein 50	spliceosomal snRNP assembly|chromatin organization|regulation of transcription from RNA polymerase II promoter|positive regulation of cell proliferation|gene expression|ncRNA metabolic process|secretory columnal luminar epithelial cell differentiation involved in prostate glandular acinus development|negative regulation of epithelial cell proliferation involved in prostate gland development|	nucleus|nucleoplasm|cytoplasm|Golgi apparatus|cytosol|methylosome|	4.226	5.234	2.749	2.751	2.754	4.411	4.478	3.116	3.124	2.257	1.847	1.75	0.71	0.297	0.18	0	0	0	0
O95218	Zranb2	Zinc finger Ran-binding domain-containing protein 2	regulation of transcription, DNA-templated|mRNA processing|RNA splicing|	nucleus|nucleoplasm|	3.057	4.711	1.777	1.782	1.777	4.568	4.476	4.106	4.016	1.318	0.887	0.929	1.63	1.427	1.128	0	0	0	0
M0R2Z9	Sugp2	SURP and G-patch domain-containing protein 2	RNA processing|	nucleoplasm|	4.164	5.609	2.956	2.745	2.869	4.502	4.474	3.547	3.568	2.969	2.395	2.4	1.447	1.03	0.974	0	0	0	0
G5E994	Gpr107	G protein-coupled receptor 107, isoform CRA_c		integral component of membrane|	4.129	5.279	2.336	2.226	2.429	4.39	4.474	3.078	3.199	1.829	1.267	1.411	1.251	0.797	0.745	0	0	0	0
Q96KR1	Zfr	Zinc finger RNA-binding protein	multicellular organismal development|	nucleoplasm|chromosome|cytoplasm|	4.562	5.551	2.211	2.005	2.028	4.635	4.472	3.4	3.585	1.548	1.004	1.058	1.18	0.853	1.012	0	0	0	0
Q99661	Kif2c	Kinesin-like protein KIF2C	mitotic cell cycle|microtubule-based movement|microtubule depolymerization|mitotic nuclear division|mitotic metaphase plate congression|small GTPase mediated signal transduction|blood coagulation|metabolic process|cell proliferation|antigen processing and presentation of exogenous peptide antigen via MHC class II|establishment or maintenance of microtubule cytoskeleton polarity|cell division|regu…	chromosome, centromeric region|condensed chromosome kinetochore|nucleus|cytosol|kinesin complex|microtubule cytoskeleton|membrane|microtubule plus-end|kinetochore|cytoplasmic microtubule|	4.048	5.757	3.58	3.341	3.585	4.312	4.472	3.634	3.768	2.892	2.252	2.402	1.686	1.39	1.334	0	0	0	0
G8JLH9	Stat3	Signal transducer and activator of transcription	transcription, DNA-templated|regulation of transcription, DNA-templated|signal transduction|	nucleoplasm|cytoplasm|	4.5	6.011	2.875	2.769	3	4.345	4.471	4.041	3.985	2.381	2.003	1.947	1.697	1.386	1.209	0	0	0	0
Q5BKZ1	Znf326	DBIRD complex subunit ZNF326	transcription, DNA-templated|mRNA processing|RNA splicing|regulation of DNA-templated transcription, elongation|	nucleoplasm|nuclear matrix|intracellular membrane-bounded organelle|DBIRD complex|spliceosomal complex|	4.523	5.192	1.72	1.514	1.506	4.64	4.47	3.339	3.434	1.433	0.824	0.868	0.824	0.478	0.69	0	0	0	0
Q16527	Csrp2	Cysteine and glycine-rich protein 2	multicellular organismal development|cell differentiation|myoblast differentiation|	nucleus|focal adhesion|	4.021	5.515	2.726	2.552	2.611	4.316	4.47	3.49	3.313	2.331	1.753	1.641	1.455	1.108	0.929	0	0	0	0
Q9UPT9	Usp22	Ubiquitin carboxyl-terminal hydrolase 22	chromatin organization|transcription, DNA-templated|cell cycle|embryo development|histone ubiquitination|histone deubiquitination|protein deubiquitination|proteasome-mediated ubiquitin-dependent protein catabolic process|histone H4 acetylation|positive regulation of transcription, DNA-templated|positive regulation of mitotic cell cycle|regulation of proteasomal protein catabolic process|	SAGA complex|SAGA-type complex|	3.874	5.308	3.035	2.998	3.101	4.363	4.467	3.433	3.383	2.379	1.843	1.719	1.324	1.247	1.315	0	0	0	0
O75717	Wdhd1	WD repeat and HMG-box DNA-binding protein 1	RNA processing|regulation of chromosome organization|heterochromatin maintenance|	chromosome, centromeric region|nucleoplasm|cytoplasm|	4.352	5.91	3.274	3.143	3.161	4.47	4.466	3.63	3.635	2.895	2.288	2.331	1.477	1.081	1.067	0	0	0	0
Q9H9Y6	Polr1b	DNA-directed RNA polymerase I subunit RPA2	transcription from RNA polymerase I promoter|transcription initiation from RNA polymerase I promoter|transcription elongation from RNA polymerase I promoter|termination of RNA polymerase I transcription|embryo implantation|rRNA transcription|gene expression|nucleologenesis|regulation of gene expression, epigenetic|negative regulation of gene expression, epigenetic|	nucleoplasm|nucleolus|DNA-directed RNA polymerase I complex|cytoplasm|	4.292	5.789	3.433	3.358	3.455	4.217	4.465	3.418	3.476	2.78	2.31	2.23	1.336	0.953	0.755	0	0	1	0
Q6P1J9	Cdc73	Parafibromin	negative regulation of transcription from RNA polymerase II promoter|endodermal cell fate commitment|transcription elongation from RNA polymerase II promoter|mRNA polyadenylation|cell cycle|negative regulation of cell proliferation|histone monoubiquitination|Wnt signaling pathway|stem cell maintenance|positive regulation of Wnt signaling pathway|positive regulation of mRNA 3'-end processing|prote…	nucleus|nucleoplasm|Cdc73/Paf1 complex|	4.251	5.957	2.712	2.644	2.777	4.445	4.464	3.483	3.595	2.121	1.665	1.68	1.735	1.29	1.268	0	0	0	0
P17482	Hoxb9	Homeobox protein Hox-B9	transcription, DNA-templated|anterior/posterior pattern specification|mammary gland development|positive regulation of transcription from RNA polymerase II promoter|embryonic skeletal system development|canonical Wnt signaling pathway|cell chemotaxis|	nucleoplasm|mitochondrion|	3.931	5.669	2.652	2.53	2.597	4.338	4.464	3.773	3.897	1.646	1.119	1.112	1.644	1.382	1.361	0	0	0	0
Q9NTZ6	Rbm12	RNA-binding protein 12		nucleoplasm|	4.059	5.4	2.229	2.047	2.18	4.305	4.462	3.284	3.347	1.949	1.468	1.451	1.274	0.9	0.797	0	0	0	0
P32969	Rpl9	60S ribosomal protein L9	nuclear-transcribed mRNA catabolic process, nonsense-mediated decay|cytoplasmic translation|translation|translational initiation|translational elongation|translational termination|SRP-dependent cotranslational protein targeting to membrane|gene expression|viral process|viral life cycle|viral transcription|cellular protein metabolic process|	nucleus|nucleolus|cytoplasm|cytosol|ribosome|focal adhesion|membrane|cytosolic large ribosomal subunit|	4.413	6.491	3.824	3.72	4.13	4.367	4.461	3.527	3.646	4.279	3.589	3.732	2.02	1.467	1.358	0	0	0	0
Q9UKA9-3	Ptbp2	Isoform 3 of Polypyrimidine tract-binding protein 2	mRNA splice site selection|negative regulation of RNA splicing|regulation of neural precursor cell proliferation|	spliceosomal complex|	4.387	5.835	3.408	3.201	3.44	4.207	4.461	3.363	3.347	3.524	2.968	2.934	1.361	1.067	0.951	0	0	0	0
Q86X55	Carm1	Histone-arginine methyltransferase CARM1	regulation of growth plate cartilage chondrocyte proliferation|chromatin organization|transcription, DNA-templated|regulation of transcription, DNA-templated|aging|positive regulation of cell proliferation|pathogenesis|viral process|histone methylation|peptidyl-arginine methylation, to asymmetrical-dimethyl arginine|intracellular estrogen receptor signaling pathway|negative regulation of protein …	nucleus|nucleoplasm|cytoplasm|cytosol|	4.576	5.451	2.691	2.59	2.592	4.353	4.459	3.162	3.035	2.271	1.741	1.628	0.903	0.443	0.446	0	0	0	0
Q9H7Z3		Protein NRDE2 homolog			3.387	5.324	2.569	2.51	2.606	4.227	4.457	3.448	3.437	2.582	2.059	2.002	1.868	1.474	1.475	0	0	0	0
Q6ZW49	Paxip1	PAX-interacting protein 1	positive regulation of histone H3-K36 methylation|vasculogenesis|DNA repair|DNA recombination|transcription, DNA-templated|response to ionizing radiation|DNA damage response, signal transduction by p53 class mediator|positive regulation of protein ubiquitination|positive regulation of histone acetylation|endothelial cell migration|positive regulation of isotype switching|histone H3-K4 methylation…	nucleus|nuclear matrix|histone methyltransferase complex|	4.433	5.839	3.153	3.095	3.131	4.314	4.453	3.676	3.506	2.688	2.186	2.163	1.363	0.92	0.861	0	0	0	0
P53985	Slc16a1	Monocarboxylate transporter 1	pyruvate metabolic process|lipid metabolic process|blood coagulation|monocarboxylic acid transport|mevalonate transport|response to food|plasma membrane lactate transport|glucose homeostasis|cellular metabolic process|small molecule metabolic process|regulation of insulin secretion|leukocyte migration|centrosome organization|behavioral response to nutrient|transmembrane transport|cellular respons…	mitochondrion|centrosome|plasma membrane|integral component of plasma membrane|membrane|integral component of membrane|extracellular exosome|	4.487	4.967	3.028	2.8	2.874	4.372	4.45	2.908	2.991	2.029	1.42	1.508	0.173	-0.383	-0.301	0	0	0	0
Q8N684	Cpsf7	Cleavage and polyadenylation specificity factor subunit 7	mRNA splicing, via spliceosome|transcription from RNA polymerase II promoter|termination of RNA polymerase II transcription|RNA splicing|gene expression|mRNA 3'-end processing|protein tetramerization|	nucleus|nucleoplasm|mRNA cleavage factor complex|membrane|	4.724	5.027	1.611	1.446	1.57	4.272	4.447	3.147	3.255	1.165	0.672	0.653	0.474	0.144	0.158	0	0	0	0
Q9H5V9		UPF0428 protein CXorf56			3.942	6.22	2.834	2.684	2.905	4.248	4.447	3.58	3.589	2.008	1.48	1.531	2.187	1.849	1.652	0	0	0	0
B5MDF5	Ran	GTP-binding nuclear protein Ran	protein import into nucleus|small GTPase mediated signal transduction|metabolic process|	intracellular|	4.243	5.724	2.944	2.853	2.932	4.345	4.446	3.285	3.307	2.126	1.661	1.699	1.578	1.205	1.139	0	0	0	0
Q00535	Cdk5	Cyclin-dependent-like kinase 5	neuron migration|synaptic transmission, dopaminergic|intracellular protein transport|nucleocytoplasmic transport|cell cycle|cell-matrix adhesion|synaptic transmission|axon guidance|synapse assembly|skeletal muscle tissue development|blood coagulation|motor neuron axon guidance|cell proliferation|visual learning|Schwann cell development|synaptic vesicle exocytosis|phosphorylation|peptidyl-serine p…	nucleus|cytoplasm|cytosol|cytoskeleton|postsynaptic density|membrane|cyclin-dependent protein kinase 5 holoenzyme complex|lamellipodium|cell junction|filopodium|axon|dendrite|growth cone|neuromuscular junction|neuronal cell body|perikaryon|postsynaptic membrane|	3.843	5.685	2.839	2.772	2.813	4.444	4.445	3.602	3.542	2.37	1.884	1.862	1.713	1.298	1.178	0	0	0	0
P34932	Hspa4	Heat shock 70 kDa protein 4	response to unfolded protein|protein import into mitochondrial outer membrane|chaperone-mediated protein complex assembly|	cytosol|extracellular exosome|	4.08	5.527	2.755	2.743	2.836	4.351	4.445	3.506	3.557	2.541	2.013	1.997	1.429	0.896	0.902	0	0	0	0
Q8IWA0	Wdr75	WD repeat-containing protein 75	regulation of mitochondrion degradation|positive regulation of protein targeting to mitochondrion|	nucleoplasm|nucleolus|	4.435	5.785	3.022	2.907	3.097	4.265	4.445	3.466	3.457	2.214	1.783	1.735	1.321	0.871	0.751	0	0	1	0
Q96M89		Coiled-coil domain-containing protein 138			4.029	5.261	3.366	3.154	3.246	4.227	4.444	3.415	3.522	3.248	2.704	2.709	1.218	0.872	0.73	0	0	0	0
P18754	Rcc1	Regulator of chromosome condensation	G1/S transition of mitotic cell cycle|mitotic spindle organization|chromosome segregation|mitotic nuclear division|regulation of mitotic nuclear division|viral process|positive regulation of GTPase activity|spindle assembly|cell division|	nuclear chromatin|condensed nuclear chromosome|nucleus|nucleoplasm|cytoplasm|nuclear membrane|	4.224	5.824	3.416	3.359	3.507	4.293	4.441	3.719	3.768	3.494	2.999	3.035	1.741	1.381	1.289	0	0	0	0
P49792	Ranbp2	E3 SUMO-protein ligase RanBP2	mitotic cell cycle|protein peptidyl-prolyl isomerization|response to amphetamine|carbohydrate metabolic process|protein folding|protein import into nucleus|mitotic nuclear envelope disassembly|small GTPase mediated signal transduction|hexose transport|gene expression|regulation of glucose transport|glucose transport|viral process|protein sumoylation|viral life cycle|viral transcription|cytokine-m…	nuclear pore|mitochondrion|cytosol|membrane|nuclear membrane|nuclear inclusion body|nuclear pore cytoplasmic filaments|nuclear pore nuclear basket|	4.546	5.84	3.905	3.739	3.91	4.281	4.44	3.412	3.439	3.763	3.124	3.176	1.281	0.823	0.77	0	0	0	0
Q5T8P6-2	Rbm26	Isoform 2 of RNA-binding protein 26	mRNA processing|negative regulation of phosphatase activity|		4.32	5.688	2.653	2.561	2.66	4.442	4.439	3.444	3.489	2.158	1.634	1.627	1.306	0.947	0.876	0	0	0	0
O60264	Smarca5	SWI/SNF-related matrix-associated actin-dependent regulator of chromatin subfamily A member 5	chromatin silencing at rDNA|double-strand break repair|nucleosome assembly|chromatin remodeling|DNA-templated transcription, initiation|regulation of transcription from RNA polymerase II promoter|gene expression|nucleosome positioning|CENP-A containing nucleosome assembly|regulation of gene expression, epigenetic|ATP-dependent chromatin remodeling|negative regulation of gene expression, epigeneti…	condensed chromosome|nucleus|nucleoplasm|chromatin silencing complex|nucleolus|NURF complex|RSF complex|nuclear replication fork|	4.371	5.988	3.458	3.241	3.358	4.326	4.437	3.597	3.632	3.034	2.518	2.535	1.576	1.266	1.088	0	0	1	0
Q9UIQ6	Lnpep	Leucyl-cystinyl aminopeptidase	protein polyubiquitination|antigen processing and presentation of peptide antigen via MHC class I|antigen processing and presentation of exogenous peptide antigen via MHC class I, TAP-independent|proteolysis|signal transduction|cell-cell signaling|female pregnancy|regulation of blood pressure|protein catabolic process|antigen processing and presentation of exogenous peptide antigen via MHC class …	extracellular region|intracellular|lysosomal membrane|cytosol|plasma membrane|integral component of plasma membrane|membrane|cytoplasmic vesicle membrane|early endosome lumen|perinuclear region of cytoplasm|	3.998	5.461	3.049	2.895	3.061	4.196	4.437	3.685	3.608	2.371	1.902	1.822	1.438	1.064	0.896	0	0	0	1
Q96HA1	Pom121	Nuclear envelope pore membrane protein POM 121	mitotic cell cycle|carbohydrate metabolic process|mitotic nuclear envelope disassembly|hexose transport|gene expression|regulation of glucose transport|protein transport|glucose transport|viral process|protein sumoylation|viral life cycle|viral transcription|cytokine-mediated signaling pathway|cellular response to heat|post-translational protein modification|cellular protein metabolic process|sma…	nuclear envelope|nuclear pore|endoplasmic reticulum membrane|nuclear membrane|	4.564	5.727	3.485	3.389	3.525	4.502	4.43	3.465	3.469	3.354	2.782	2.633	1.247	0.753	0.733	0	0	0	0
Q8TD26	Chd6	Chromodomain-helicase-DNA-binding protein 6	transcription, DNA-templated|chromatin modification|positive regulation of transcription from RNA polymerase II promoter in response to oxidative stress|	nucleoplasm|DNA-directed RNA polymerase II, core complex|	4.239	5.645	3.354	3.226	3.343	4.336	4.43	3.643	3.696	2.728	2.243	2.225	1.539	1.231	0.95	0	0	0	0
O43823	Akap8	A-kinase anchor protein 8	mitotic nuclear division|signal transduction|	female pronucleus|nucleus|nucleoplasm|mitochondrion|Golgi apparatus|membrane|nuclear matrix|	4.415	5.082	1.623	1.514	1.771	4.332	4.43	3.225	3.26	1.395	0.825	0.897	0.854	0.484	0.379	0	0	1	0
O43670	Znf207	BUB3-interacting and GLEBS motif-containing protein ZNF207	mitotic sister chromatid segregation|regulation of transcription, DNA-templated|mitotic spindle assembly checkpoint|attachment of spindle microtubules to kinetochore|protein stabilization|cell division|regulation of chromosome segregation|	kinetochore|condensed chromosome kinetochore|nucleus|nucleolus|microtubule|	4.3	5.607	2.103	1.765	2.177	4.282	4.429	3.072	3.2	1.52	1.112	1.193	1.376	0.869	0.93	0	0	1	0
Q96FW1	Otub1	Ubiquitin thioesterase OTUB1	immune system process|DNA repair|cellular response to DNA damage stimulus|protein K48-linked deubiquitination|cellular response to interleukin-1|negative regulation of histone H2A K63-linked ubiquitination|negative regulation of double-strand break repair|	nucleus|cytoplasm|extracellular exosome|	4.2	5.911	3.123	3.066	3.266	4.23	4.429	3.571	3.595	2.49	1.955	1.98	1.712	1.234	1.058	0	0	0	0
P56545	Ctbp2	C-terminal-binding protein 2	transcription, DNA-templated|negative regulation of cell proliferation|viral genome replication|positive regulation of chromatin binding|negative regulation of transcription, DNA-templated|positive regulation of transcription from RNA polymerase II promoter|positive regulation of retinoic acid receptor signaling pathway|white fat cell differentiation|oxidation-reduction process|	nucleus|transcriptional repressor complex|cell junction|ribbon synapse|	3.934	5.776	2.98	2.958	3.12	4.508	4.428	3.597	3.584	2.881	2.434	2.421	1.528	1.2	1.135	0	0	0	0
Q96KM6	Znf512b	Zinc finger protein 512B	transcription, DNA-templated|regulation of transcription, DNA-templated|	nucleus|	3.85	5.709	3.14	2.87	2.869	4.428	4.427	3.486	3.625	2.748	2.2	2.339	1.691	1.447	1.356	0	0	0	0
Q9ULW0	Tpx2	Targeting protein for Xklp2	apoptotic process|mitotic nuclear division|cell proliferation|activation of protein kinase activity|cell division|regulation of mitotic spindle organization|	nucleus|nucleoplasm|cytoplasm|spindle|microtubule|microtubule cytoskeleton|axon hillock|spindle pole|	4.219	5.721	2.909	2.862	3.047	4.28	4.426	3.488	3.538	2.333	1.878	1.899	1.713	1.292	1.243	0	0	0	0
Q9H9A6	Lrrc40	Leucine-rich repeat-containing protein 40		membrane|	4.063	5.792	3.086	2.948	3.166	4.175	4.425	3.486	3.503	2.911	2.45	2.398	1.729	1.372	1.141	0	0	0	1
Q96QE3	Atad5	ATPase family AAA domain-containing protein 5	cellular response to DNA damage stimulus|	nucleus|	4.063	6.029	3.733	3.517	3.77	4.171	4.424	4.081	3.999	3.244	2.788	2.706	1.966	1.725	1.39	0	0	0	0
Q8NEZ5	Fbxo22	F-box only protein 22	protein polyubiquitination|cellular protein modification process|ubiquitin-dependent protein catabolic process|nucleocytoplasmic transport|cellular response to starvation|positive regulation of proteasomal ubiquitin-dependent protein catabolic process|regulation of skeletal muscle fiber development|positive regulation of protein ubiquitination involved in ubiquitin-dependent protein catabolic pro…	nucleus|Z disc|	3.901	5.531	2.907	2.636	2.807	4.246	4.417	3.672	3.603	2.074	1.493	1.424	1.629	1.315	1.08	0	0	0	0
P25789	Psma4	Proteasome subunit alpha type-4	G1/S transition of mitotic cell cycle|protein polyubiquitination|mitotic cell cycle|stimulatory C-type lectin receptor signaling pathway|antigen processing and presentation of peptide antigen via MHC class I|antigen processing and presentation of exogenous peptide antigen via MHC class I, TAP-dependent|regulation of cellular amino acid metabolic process|apoptotic process|DNA damage response, sign…	proteasome complex|cytoplasmic mRNA processing body|nucleus|nucleoplasm|cytoplasm|cytosol|proteasome core complex|plasma membrane|proteasome core complex, alpha-subunit complex|intracellular membrane-bounded organelle|extracellular exosome|	3.872	5.421	2.548	2.444	2.624	4.202	4.417	3.705	3.789	1.973	1.442	1.517	1.697	1.404	1.23	0	0	0	0
Q9H4L7-2	Smarcad1	Isoform 2 of SWI/SNF-related matrix-associated actin-dependent regulator of chromatin subfamily A containing DEAD/H box 1	regulation of DNA recombination|DNA double-strand break processing|chromatin remodeling|nucleotide metabolic process|chromatin modification|ATP-dependent chromatin remodeling|positive regulation of transcription, DNA-templated|protein homooligomerization|chromosome separation|histone H3 deacetylation|histone H4 deacetylation|	heterochromatin|nucleoplasm|nuclear matrix|site of double-strand break|nuclear replication fork|	4.278	5.9	3.39	3.275	3.425	4.194	4.416	3.645	3.622	3.053	2.47	2.545	1.704	1.303	1.125	0	0	0	0
Q9ULC4	Mcts1	Malignant T-cell-amplified sequence 1	formation of translation preinitiation complex|IRES-dependent translational initiation|transcription, DNA-templated|regulation of transcription, DNA-templated|cellular response to DNA damage stimulus|cell cycle|positive regulation of cell proliferation|ribosome disassembly|regulation of growth|	cytoplasm|plasma membrane|cytosolic small ribosomal subunit|	4.128	5.782	2.897	3.517	3.398	4.04	4.413	3.277	3.514	3.549	2.764	3.001	2.139	1.634	1.49	0	0	0	1
Q10567	Ap1b1	AP-1 complex subunit beta-1	intracellular protein transport|post-Golgi vesicle-mediated transport|viral process|antigen processing and presentation of exogenous peptide antigen via MHC class II|regulation of defense response to virus by virus|membrane organization|	Golgi membrane|lysosomal membrane|cytosol|clathrin adaptor complex|cytoplasmic vesicle membrane|clathrin-coated endocytic vesicle membrane|trans-Golgi network membrane|	4.332	5.75	3.581	3.492	3.626	4.256	4.41	3.318	3.398	3.252	2.69	2.815	1.418	1.008	0.945	0	0	0	0
Q6DCA0		AMMECR1-like protein			4.794	6.46	3.229	3.09	3.364	4.136	4.409	3.34	3.397	1.804	1.253	1.31	1.667	1.255	1.038	0	0	0	0
Q9C0B1	Fto	Alpha-ketoglutarate-dependent dioxygenase FTO	temperature homeostasis|DNA dealkylation involved in DNA repair|regulation of lipid storage|oxidative single-stranded DNA demethylation|oxidative single-stranded RNA demethylation|regulation of multicellular organism growth|RNA repair|regulation of respiratory system process|adipose tissue development|regulation of white fat cell proliferation|oxidative demethylation|DNA demethylation|	nucleus|nuclear speck|	3.698	6.207	2.527	2.735	2.929	4.286	4.408	3.634	3.743	2.136	1.582	1.644	2.479	1.833	1.616	0	0	0	0
Q9UBW7	Zmym2	Zinc finger MYM-type protein 2	transcription, DNA-templated|regulation of transcription, DNA-templated|	cytosol|PML body|	3.848	5.179	3.22	3.072	3.282	4.172	4.407	3.479	3.449	2.848	2.301	2.445	1.331	0.915	0.724	0	0	0	0
P49588	Aars	Alanine--tRNA ligase, cytoplasmic	hair follicle development|tRNA modification|tRNA aminoacylation for protein translation|alanyl-tRNA aminoacylation|regulation of translational fidelity|protein folding|tRNA processing|gene expression|cerebellar Purkinje cell layer development|endoplasmic reticulum unfolded protein response|response to amino acid|negative regulation of neuron apoptotic process|neuromuscular process controlling bal…	cytoplasm|cytosol|membrane|extracellular exosome|	4.19	5.683	3.407	3.156	3.253	4.281	4.403	3.515	3.527	3.186	2.673	2.691	1.469	1.124	0.956	0	0	0	0
Q99549	Mphosph8	M-phase phosphoprotein 8	transcription, DNA-templated|regulation of DNA methylation|negative regulation of transcription, DNA-templated|	nuclear nucleosome|nucleus|nucleoplasm|nuclear heterochromatin|nucleolus|cytoplasm|plasma membrane|extracellular exosome|	4.533	5.685	3.557	3.482	3.226	4.701	4.402	3.367	3.547	2.304	1.768	1.949	1.152	0.963	1.355	0	0	0	0
P52209	Pgd	6-phosphogluconate dehydrogenase, decarboxylating	carbohydrate metabolic process|pentose-phosphate shunt|pentose-phosphate shunt, oxidative branch|pentose biosynthetic process|D-gluconate metabolic process|small molecule metabolic process|oxidation-reduction process|	nucleus|cytosol|extracellular exosome|	3.649	5.105	2.914	2.742	3.039	4.105	4.401	3.104	3.096	2.369	1.818	1.81	1.456	1.077	0.772	0	0	0	0
P55884	Eif3b	Eukaryotic translation initiation factor 3 subunit B	formation of translation preinitiation complex|translation|translational initiation|regulation of translational initiation|gene expression|cellular protein metabolic process|	nucleoplasm|cytoplasm|cytosol|eukaryotic translation initiation factor 3 complex|eukaryotic 43S preinitiation complex|eukaryotic 48S preinitiation complex|extracellular exosome|eukaryotic translation initiation factor 3 complex, eIF3m|	4.481	6.128	3.705	3.528	3.708	4.264	4.399	3.563	3.617	3.658	3.138	3.187	1.566	1.121	0.97	0	0	0	0
Q8NBN3	Tmem87a	Transmembrane protein 87A		integral component of membrane|	4.262	5.381	2.945	2.819	3.022	4.236	4.399	3.391	3.501	2.624	2.22	2.259	1.314	0.886	0.833	0	0	0	0
Q9BWF3	Rbm4	RNA-binding protein 4	regulation of alternative mRNA splicing, via spliceosome|cap-independent translational initiation|IRES-dependent translational initiation|RNA processing|mRNA processing|RNA splicing|negative regulation of translation|cell differentiation|negative regulation of translation in response to stress|negative regulation of translation involved in gene silencing by miRNA|entrainment of circadian clock by…	nucleus|nucleoplasm|nucleolus|cytoplasm|cytoplasmic stress granule|nuclear speck|	4.271	5.094	1.572	1.347	1.438	4.409	4.397	3.284	3.388	0.796	0.321	0.361	0.82	0.716	0.67	0	0	1	0
Q92667	Akap1	A-kinase anchor protein 1, mitochondrial	blood coagulation|negative regulation of cardiac muscle hypertrophy|negative regulation of protein dephosphorylation|negative regulation of NFAT protein import into nucleus|cellular response to cAMP|cellular response to peptide hormone stimulus|	mitochondrion|mitochondrial outer membrane|mitochondrial matrix|lipid particle|cytosol|membrane|integral component of membrane|mitochondrial crista|neuromuscular junction|postsynaptic membrane|	4.376	5.672	3.724	3.659	3.625	4.318	4.397	3.284	3.336	3.079	2.597	2.579	1.186	0.82	0.835	0	0	0	0
Q9Y5A7	Nub1	NEDD8 ultimate buster 1	ubiquitin-dependent protein catabolic process|protein ubiquitination|positive regulation of proteasomal ubiquitin-dependent protein catabolic process|response to interferon-gamma|response to tumor necrosis factor|	nucleus|nucleolus|cytoplasm|	3.831	5.558	2.969	2.929	2.879	4.367	4.396	3.394	3.561	2.185	1.677	1.694	1.732	1.227	1.488	0	0	0	0
Q9NVM9	Asun	Integrator complex subunit 13	mitotic spindle organization|mitotic nuclear division|regulation of mitotic cell cycle|sperm motility|cell division|centrosome localization|regulation of fertilization|protein localization to nuclear envelope|	nucleus|cytoplasm|	4.205	5.68	2.643	2.467	2.891	4.148	4.395	3.482	3.508	2.36	1.83	1.86	1.652	1.146	0.995	0	0	0	0
P49759	Clk1	Dual specificity protein kinase CLK1	cell proliferation|peptidyl-serine phosphorylation|peptidyl-threonine phosphorylation|peptidyl-tyrosine phosphorylation|regulation of RNA splicing|protein autophosphorylation|	nucleus|cytoplasm|	4.496	6.044	2.803	2.713	2.844	4.26	4.391	3.469	3.428	2.146	1.679	1.638	1.548	1.172	0.999	0	0	0	0
P52948	Nup98	Nuclear pore complex protein Nup98-Nup96	protein import into nucleus, docking|mitotic cell cycle|carbohydrate metabolic process|DNA replication|nucleocytoplasmic transport|nuclear pore organization|mitotic nuclear envelope disassembly|small GTPase mediated signal transduction|hexose transport|gene expression|regulation of glucose transport|glucose transport|viral process|protein sumoylation|viral life cycle|viral transcription|cytokine-…	nuclear envelope|nuclear pore|nucleoplasm|cytosol|nuclear pore outer ring|nuclear membrane|nuclear periphery|nuclear inclusion body|nuclear pore nuclear basket|kinetochore|	4.409	5.957	3.281	3.266	3.369	4.286	4.39	3.505	3.307	3.223	2.74	2.701	1.544	1.059	0.874	0	0	0	0
Q15084	Pdia6	Protein disulfide-isomerase A6	protein folding|endoplasmic reticulum unfolded protein response|response to endoplasmic reticulum stress|IRE1-mediated unfolded protein response|cellular protein metabolic process|cell redox homeostasis|	endoplasmic reticulum|endoplasmic reticulum lumen|endoplasmic reticulum membrane|endoplasmic reticulum-Golgi intermediate compartment|plasma membrane|endoplasmic reticulum chaperone complex|melanosome|extracellular exosome|	3.897	5.6	3.499	3.315	3.499	4.44	4.389	3.666	3.653	3.2	2.661	2.71	1.634	1.12	1.096	0	0	0	0
E7EPD8	Tdp1	Tyrosyl-DNA phosphodiesterase 1	DNA repair|	nucleus|	3.667	5.38	2.399	2.253	2.445	4.206	4.388	3.445	3.508	1.855	1.404	1.433	1.839	1.503	1.265	0	0	0	0
Q12906-7	Ilf3	Isoform 7 of Interleukin enhancer-binding factor 3	transcription, DNA-templated|protein phosphorylation|negative regulation of translation|negative regulation of viral genome replication|negative regulation of transcription, DNA-templated|positive regulation of transcription, DNA-templated|defense response to virus|	nucleus|nucleoplasm|nucleolus|cytoplasm|mitochondrion|membrane|ribonucleoprotein complex|	4.135	5.899	2.183	2.035	2.163	4.284	4.385	3.501	3.569	1.442	0.921	0.99	1.842	1.481	1.382	0	0	0	0
Q8IZH2	Xrn1	5'-3' exoribonuclease 1	nuclear-transcribed mRNA catabolic process, deadenylation-dependent decay|nuclear-transcribed mRNA catabolic process|gene expression|rRNA catabolic process|exonucleolytic nuclear-transcribed mRNA catabolic process involved in deadenylation-dependent decay|nuclear mRNA surveillance|histone mRNA catabolic process|nucleic acid phosphodiester bond hydrolysis|	cytoplasmic mRNA processing body|nucleus|cytoplasm|Golgi apparatus|cytosol|plasma membrane|membrane|intermediate filament cytoskeleton|	4.362	5.982	3.762	3.446	3.525	4.215	4.385	3.626	3.576	3.381	2.891	2.966	1.512	1.161	0.993	0	0	0	0
Q93008	Usp9x	Probable ubiquitin carboxyl-terminal hydrolase FAF-X	negative regulation of transcription from RNA polymerase II promoter|in utero embryonic development|neuron migration|transcription, DNA-templated|transcription initiation from RNA polymerase II promoter|chromosome segregation|mitotic nuclear division|transforming growth factor beta receptor signaling pathway|female gamete generation|post-embryonic development|gene expression|protein deubiquitinat…	cytoplasm|cytosol|membrane|growth cone|apical part of cell|	4.504	5.486	3.75	3.532	3.532	4.262	4.384	3.284	3.319	3.289	2.773	2.785	0.995	0.673	0.653	0	0	0	0
Q6UN15	Fip1l1	Pre-mRNA 3'-end-processing factor FIP1	mRNA processing|	nucleoplasm|mRNA cleavage and polyadenylation specificity factor complex|	4.405	5.327	1.773	1.464	1.745	4.127	4.383	3.437	3.477	1.6	1.119	1.206	1.079	0.706	0.55	0	0	0	0
P23526	Ahcy	Adenosylhomocysteinase	sulfur amino acid metabolic process|response to hypoxia|chronic inflammatory response to antigenic stimulus|one-carbon metabolic process|xenobiotic metabolic process|response to nutrient|S-adenosylhomocysteine catabolic process|methylation|S-adenosylmethionine cycle|cellular nitrogen compound metabolic process|circadian sleep/wake cycle|small molecule metabolic process|homocysteine biosynthetic p…	nucleus|cytoplasm|cytosol|melanosome|neuron projection|extracellular exosome|	4.583	5.738	3.139	3.021	3.164	4.351	4.382	3.534	3.406	2.267	1.854	1.803	1.156	0.884	0.678	0	0	0	0
A0A087WVQ6	Cltc	Clathrin heavy chain	intracellular protein transport|vesicle-mediated transport|	mitochondrion|clathrin coat of trans-Golgi network vesicle|clathrin coat of coated pit|myelin sheath|	4.696	5.564	3.514	3.472	3.536	4.267	4.382	3.133	3.122	2.767	2.194	2.226	0.724	0.29	0.216	0	0	0	0
O43813	Lancl1	LanC-like protein 1	metabolic process|G-protein coupled receptor signaling pathway|	nucleus|cytoplasm|extracellular exosome|integral component of plasma membrane|	3.908	5.828	2.817	2.748	2.926	4.231	4.382	3.52	3.418	1.893	1.488	1.462	1.851	1.525	1.349	0	0	0	1
Q8WVD3	Rnf138	E3 ubiquitin-protein ligase RNF138	protein polyubiquitination|Wnt signaling pathway|positive regulation of proteasomal ubiquitin-dependent protein catabolic process|	nucleus|	4.92	6.623	2.71	2.554	2.751	4.073	4.381	3.571	3.644	2.087	1.626	1.497	1.763	1.436	1.221	0	0	0	0
P20700	Lmnb1	Lamin-B1	apoptotic process|cellular component disassembly involved in execution phase of apoptosis|programmed cell death|	nuclear envelope|nuclear inner membrane|lamin filament|nucleoplasm|membrane|nuclear matrix|nuclear membrane|	4.638	5.301	3.371	3.113	3.201	4.31	4.379	3.062	3.082	2.93	2.339	2.404	0.666	0.302	0.297	0	0	0	0
Q5SY16	Nol9	Polynucleotide 5'-hydroxyl-kinase NOL9	cleavage in ITS2 between 5.8S rRNA and LSU-rRNA of tricistronic rRNA transcript (SSU-rRNA, 5.8S rRNA, LSU-rRNA)|maturation of 5.8S rRNA|RNA processing|phosphorylation|	nucleus|nucleolus|membrane|	4.186	5.71	3.611	3.485	3.367	4.141	4.379	3.413	3.562	2.35	1.7	1.807	1.651	1.226	1.088	0	0	1	0
Q14694	Usp10	Ubiquitin carboxyl-terminal hydrolase 10	DNA repair|autophagy|regulation of autophagy|protein deubiquitination|translesion synthesis|DNA damage response, signal transduction by p53 class mediator|proteasome-mediated ubiquitin-dependent protein catabolic process|regulation of proteasomal protein catabolic process|	nucleus|nucleoplasm|cytoplasm|early endosome|	4.196	6.103	3.467	3.26	3.46	4.099	4.378	3.581	3.558	3.638	3.077	3.136	1.814	1.477	1.227	0	0	0	0
Q8WYP5	Ahctf1	Protein ELYS	mitotic cell cycle|cytokinesis|regulation of transcription, DNA-templated|small GTPase mediated signal transduction|protein transport|mRNA transport|nuclear pore complex assembly|	nucleus|nucleoplasm|cytosol|nuclear matrix|nuclear membrane|extracellular exosome|condensed chromosome kinetochore|chromatin|nuclear pore|nuclear pore outer ring|	4.649	5.613	3.559	3.363	3.442	4.33	4.377	3.32	3.346	3.164	2.662	2.611	1.011	0.675	0.528	0	0	0	0
Q01831	Xpc	DNA repair protein complementing XP-C cells	nucleotide-excision repair, DNA damage recognition|nucleotide-excision repair, DNA damage removal|DNA repair|nucleotide-excision repair|mismatch repair|response to UV-B|response to auditory stimulus|protein sumoylation|intra-S DNA damage checkpoint|response to drug|post-translational protein modification|cellular protein metabolic process|UV-damage excision repair|regulation of mitotic cell cycle…	nucleotide-excision repair factor 2 complex|nucleus|nucleoplasm|nucleolus|cytoplasm|plasma membrane|extracellular exosome|XPC complex|	3.723	5.577	3.23	3.286	3.489	4.182	4.375	3.419	3.489	2.827	2.277	2.274	1.854	1.361	1.132	0	0	0	0
Q9BTC0	Dido1	Death-inducer obliterator 1	transcription, DNA-templated|apoptotic signaling pathway|	nucleus|cytoplasm|spindle|	4.341	5.532	2.481	2.363	2.44	4.442	4.374	3.274	3.309	2.652	1.895	1.916	1.395	0.889	0.867	0	0	0	0
Q02880	Top2b	DNA topoisomerase 2-beta	resolution of meiotic recombination intermediates|sister chromatid segregation|neuron migration|DNA topological change|DNA unwinding involved in DNA replication|axonogenesis|forebrain development|mitotic DNA integrity checkpoint|	nucleus|nucleoplasm|cytoplasm|cytosol|DNA topoisomerase complex (ATP-hydrolyzing)|nucleolus|nucleoid|heterochromatin|	4.334	6.049	3.619	3.434	3.588	4.266	4.373	3.587	3.631	2.661	2.148	2.158	1.732	1.329	1.2	0	0	0	0
O15226	Nkrf	NF-kappa-B-repressing factor	transcription, DNA-templated|negative regulation of transcription, DNA-templated|	nucleus|nucleolus|endoplasmic reticulum|	4.006	5.817	2.551	2.39	2.494	4.236	4.373	3.668	3.769	0.966	0.467	0.558	1.809	1.514	1.429	0	0	1	0
F5H5D3	Tuba1c	Tubulin alpha chain	microtubule-based process|metabolic process|protein polymerization|	cytoplasm|microtubule|	3.739	5.653	3.269	3.155	3.307	4.188	4.373	3.635	3.631	3.242	2.644	2.578	1.907	1.422	1.195	0	0	0	0
P55201	Brpf1	Peregrin	chromatin organization|transcription, DNA-templated|histone H3 acetylation|positive regulation of transcription, DNA-templated|	nucleus|nucleoplasm|cytoplasm|MOZ/MORF histone acetyltransferase complex|	3.876	5.335	3.237	3.061	3.205	4.261	4.369	3.661	3.753	2.947	2.43	2.463	1.457	1.212	1.023	0	0	0	0
P08243	Asns	Asparagine synthetase [glutamine-hydrolyzing]	liver development|asparagine biosynthetic process|glutamine metabolic process|cellular amino acid biosynthetic process|response to light stimulus|response to mechanical stimulus|response to toxic substance|endoplasmic reticulum unfolded protein response|response to methotrexate|response to follicle-stimulating hormone|cellular response to hormone stimulus|cellular nitrogen compound metabolic proc…	cytosol|	4.221	5.552	2.869	2.518	2.702	4.097	4.369	3.406	3.391	2.695	2.173	2.112	1.325	0.992	0.802	0	0	0	0
Q15691	Mapre1	Microtubule-associated protein RP/EB family member 1	G2/M transition of mitotic cell cycle|mitotic cell cycle|organelle organization|mitotic nuclear division|small GTPase mediated signal transduction|cell proliferation|negative regulation of microtubule polymerization|protein localization to microtubule|cell division|positive regulation of microtubule plus-end binding|	cytoplasm|Golgi apparatus|centrosome|cytosol|microtubule|cytoplasmic microtubule|cortical microtubule cytoskeleton|cell projection membrane|microtubule plus-end|spindle|	3.912	5.484	2.6	2.469	2.642	4.385	4.368	3.496	3.545	1.698	1.135	1.185	2.025	1.549	1.628	0	0	0	0
P35613	Bsg	Basigin	pyruvate metabolic process|cell surface receptor signaling pathway|embryo implantation|blood coagulation|extracellular matrix disassembly|extracellular matrix organization|odontogenesis of dentin-containing tooth|response to peptide hormone|cellular metabolic process|small molecule metabolic process|response to mercury ion|decidualization|leukocyte migration|response to cAMP|protein targeting to …	Golgi membrane|acrosomal membrane|mitochondrion|plasma membrane|integral component of plasma membrane|focal adhesion|membrane|sarcolemma|melanosome|membrane raft|extracellular exosome|	4.005	5.252	3.011	2.912	3.108	4.21	4.368	3.345	3.354	1.833	1.305	1.331	1.241	0.837	0.656	0	0	0	1
O75131	Cpne3	Copine-3	protein phosphorylation|lipid metabolic process|phospholipid metabolic process|vesicle-mediated transport|small molecule metabolic process|glycerophospholipid biosynthetic process|cellular response to calcium ion|	nucleus|cytoplasm|cytosol|plasma membrane|extracellular exosome|	4.119	5.941	2.756	2.706	2.944	4.084	4.368	3.368	3.296	2.701	2.181	2.089	1.754	1.414	1.201	0	0	1	0
Q8WXF1	Pspc1	Paraspeckle component 1	transcription, DNA-templated|regulation of circadian rhythm|negative regulation of transcription, DNA-templated|rhythmic process|	nucleoplasm|nucleolus|cytoplasm|nuclear matrix|nuclear speck|paraspeckles|	4.894	5.111	1.357	1.151	1.239	4.532	4.367	3.092	3.251	0.884	0.47	0.484	0.431	0.138	0.259	0	0	1	0
Q03188	Cenpc	Centromere protein C	mitotic cell cycle|nucleosome assembly|chromosome segregation|mitotic nuclear division|small GTPase mediated signal transduction|CENP-A containing nucleosome assembly|cell division|kinetochore assembly|	kinetochore|condensed chromosome kinetochore|condensed nuclear chromosome, centromeric region|nucleus|nucleoplasm|pericentric heterochromatin|cytoplasm|cytosol|	4.037	5.533	3.432	3.379	3.482	4.13	4.361	3.583	3.649	3.055	2.677	2.671	1.512	1.158	0.974	0	0	0	0
P78347	Gtf2i	General transcription factor II-I	regulation of transcription, DNA-templated|transcription from RNA polymerase II promoter|transcription initiation from RNA polymerase II promoter|signal transduction|transition between slow and fast fiber|negative regulation of angiogenesis|	nucleus|nucleoplasm|cytoplasm|membrane|cell projection|neuronal cell body|	4.088	5.929	3.136	2.931	3.08	4.204	4.358	3.493	3.454	2.304	1.806	1.773	1.729	1.355	1.249	0	0	0	0
Q92530	Psmf1	Proteasome inhibitor PI31 subunit	G1/S transition of mitotic cell cycle|protein polyubiquitination|mitotic cell cycle|stimulatory C-type lectin receptor signaling pathway|antigen processing and presentation of peptide antigen via MHC class I|antigen processing and presentation of exogenous peptide antigen via MHC class I, TAP-dependent|ubiquitin-dependent protein catabolic process|regulation of cellular amino acid metabolic proce…	nucleoplasm|cytoplasm|endoplasmic reticulum|cytosol|proteasome core complex|membrane|	4.647	6.414	2.258	2.081	2.198	4.238	4.355	3.784	3.739	1.505	1.003	1.049	1.623	1.384	1.259	0	0	0	0
P49327	Fasn	Fatty acid synthase	osteoblast differentiation|acetyl-CoA metabolic process|energy reserve metabolic process|fatty acid metabolic process|fatty acid biosynthetic process|vitamin metabolic process|water-soluble vitamin metabolic process|pantothenate metabolic process|triglyceride biosynthetic process|mammary gland development|positive regulation of cellular metabolic process|long-chain fatty-acyl-CoA biosynthetic pro…	cytoplasm|mitochondrion|Golgi apparatus|cytosol|plasma membrane|membrane|melanosome|glycogen granule|extracellular exosome|	4.805	5.562	3.339	3.205	3.332	4.23	4.354	3.224	3.265	2.806	2.257	2.309	0.73	0.381	0.341	0	0	0	0
Q9BXJ9	Naa15	N-alpha-acetyltransferase 15, NatA auxiliary subunit	angiogenesis|transcription, DNA-templated|N-terminal protein amino acid acetylation|cell differentiation|negative regulation of apoptotic process|positive regulation of transcription, DNA-templated|protein stabilization|	nucleus|transcription factor complex|cytoplasm|membrane|NatA complex|	4.193	5.911	3.528	3.284	3.455	4.182	4.354	3.583	3.636	3.52	2.941	2.932	1.802	1.421	1.294	0	0	0	0
Q8WY36	Bbx	HMG box transcription factor BBX	transcription, DNA-templated|regulation of transcription, DNA-templated|bone development|	nucleoplasm|cytoplasm|	3.695	5.662	3.034	2.834	2.949	4.369	4.351	3.53	3.5	2.22	1.553	1.597	1.978	1.46	1.569	0	0	0	0
P43246	Msh2	DNA mismatch repair protein Msh2	meiotic mismatch repair|in utero embryonic development|oxidative phosphorylation|DNA repair|mismatch repair|postreplication repair|double-strand break repair|meiotic gene conversion|cell cycle arrest|reciprocal meiotic recombination|germ cell development|determination of adult lifespan|male gonad development|response to X-ray|response to UV-B|somatic hypermutation of immunoglobulin genes|somatic …	nuclear chromosome|nucleoplasm|membrane|MutSalpha complex|MutSbeta complex|	4.22	5.923	3.651	3.577	3.627	4.218	4.351	3.753	3.844	3.192	2.664	2.684	1.617	1.225	1.108	0	0	0	0
O75909	Ccnk	Cyclin-K	regulation of cyclin-dependent protein serine/threonine kinase activity|in utero embryonic development|regulation of transcription, DNA-templated|transcription from RNA polymerase II promoter|protein phosphorylation|cellular response to DNA damage stimulus|mitotic nuclear division|negative regulation by host of viral genome replication|cell division|negative regulation of cell cycle arrest|positi…	cyclin K-CDK12 complex|cyclin K-CDK13 complex|nucleus|	4.388	6.002	2.185	2.152	2.333	4.106	4.349	3.552	3.458	1.366	0.95	0.842	1.64	1.29	1.055	0	0	0	0
Q9NU22	Mdn1	Midasin	protein complex assembly|metabolic process|	nucleus|nucleolus|cytoplasm|membrane|intermediate filament cytoskeleton|	4.563	5.423	3.571	3.392	3.518	4.205	4.346	3.293	3.327	2.618	2.116	2.107	0.847	0.49	0.41	0	0	1	0
Q9HC35	Eml4	Echinoderm microtubule-associated protein-like 4	microtubule-based process|negative regulation of microtubule depolymerization|mitotic nuclear division|	cytoplasm|microtubule|membrane|mitotic spindle|	4.002	5.45	3.583	3.305	3.545	4.059	4.346	3.542	3.581	3.284	2.688	2.733	1.475	1.257	1.132	0	0	0	0
Q9NVI1	Fanci	Fanconi anemia group I protein	DNA repair|cell cycle|positive regulation of protein ubiquitination|	nucleus|nucleoplasm|cytoplasm|plasma membrane|membrane|	4.03	5.741	3.356	3.164	3.284	4.286	4.345	3.604	3.589	2.662	2.158	2.136	1.795	1.353	1.249	0	0	0	0
P17987	Tcp1	T-complex protein 1 subunit alpha	protein folding|tubulin complex assembly|binding of sperm to zona pellucida|translocation of peptides or proteins into host cell cytoplasm|cellular protein metabolic process|'de novo' posttranslational protein folding|toxin transport|regulation of macrophage apoptotic process|	pericentriolar material|acrosomal vesicle|zona pellucida receptor complex|nuclear heterochromatin|Golgi apparatus|centrosome|cytosol|chaperonin-containing T-complex|microtubule|myelin sheath|cell body|extracellular exosome|	4.343	5.767	3.291	3.063	3.251	4.134	4.344	3.342	3.328	2.869	2.343	2.361	1.279	0.94	0.847	0	0	0	0
C9JYN0	Sypl1	Synaptophysin-like protein 1	transport|	integral component of synaptic vesicle membrane|	3.992	5.328	2.342	2.369	2.409	4.287	4.341	3.432	3.291	1.979	1.342	1.232	1.339	0.775	0.627	0	0	0	0
Q92538	Gbf1	Golgi-specific brefeldin A-resistance guanine nucleotide exchange factor 1	cell activation involved in immune response|retrograde vesicle-mediated transport, Golgi to ER|post-Golgi vesicle-mediated transport|Golgi to endosome transport|organelle organization|Golgi organization|regulation of mitotic cell cycle|protein transport|viral process|regulation of cell adhesion|neutrophil chemotaxis|regulation of ARF protein signal transduction|protein localization to Golgi appar…	Golgi membrane|mitochondrion|peroxisome|endoplasmic reticulum lumen|endoplasmic reticulum-Golgi intermediate compartment|Golgi apparatus|Golgi stack|cis-Golgi network|trans-Golgi network|lipid particle|plasma membrane|membrane|cell leading edge|	4.802	6.191	3.403	3.221	3.189	4.307	4.34	4.063	4.101	3.101	2.53	2.461	1.401	1.094	1.121	0	0	0	0
Q01085-2	Tial1	Isoform 2 of Nucleolysin TIAR	regulation of transcription from RNA polymerase II promoter|apoptotic process|defense response|germ cell development|positive regulation of cell proliferation|stem cell division|	nucleus|cytoplasm|lysosome|cytoplasmic stress granule|extracellular exosome|	4.364	5.548	2.081	1.922	2.061	4.292	4.338	3.129	3.154	2.115	1.635	1.612	0.947	0.593	0.57	0	0	0	0
O76003	Glrx3	Glutaredoxin-3	regulation of the force of heart contraction|negative regulation of cardiac muscle hypertrophy|cell redox homeostasis|oxidation-reduction process|	nucleus|cell cortex|Z disc|dendrite|extracellular exosome|	3.735	5.936	2.678	2.548	2.76	3.839	4.338	3.776	3.681	2.046	1.533	1.49	2.262	1.91	1.605	0	0	0	0
Q8N9N2-2	Ascc1	Isoform 2 of Activating signal cointegrator 1 complex subunit 1	DNA repair|DNA dealkylation involved in DNA repair|transcription, DNA-templated|regulation of transcription, DNA-templated|	nucleoplasm|transcription factor complex|cytoplasm|	4.068	5.509	3.138	3.079	3.237	4.18	4.337	3.743	3.715	3.177	2.85	2.711	1.698	1.26	1.191	0	0	0	0
Q53EL6	Pdcd4	Programmed cell death protein 4	apoptotic process|cell aging|positive regulation of smooth muscle cell apoptotic process|negative regulation of apoptotic process|negative regulation of JUN kinase activity|negative regulation of cell cycle|negative regulation of transcription, DNA-templated|	nucleus|nucleoplasm|cytoplasm|cytosol|	3.952	5.995	2.692	2.624	2.688	4.222	4.335	3.694	3.659	1.87	1.3	1.283	2.084	1.615	1.414	0	0	0	0
Q14690	Pdcd11	Protein RRP5 homolog	rRNA processing|mRNA processing|	nucleus|nucleolus|cytosol|small-subunit processome|	4.345	5.792	3.983	3.795	3.969	4.165	4.335	3.451	3.503	2.707	2.187	2.245	1.419	1.061	0.917	0	0	0	0
O43809	Nudt21	Cleavage and polyadenylation specificity factor subunit 5	mRNA splicing, via spliceosome|transcription from RNA polymerase II promoter|termination of RNA polymerase II transcription|mRNA polyadenylation|mRNA processing|RNA splicing|gene expression|mRNA 3'-end processing|protein tetramerization|	nucleus|nucleoplasm|centrosome|mRNA cleavage factor complex|paraspeckles|	4.336	5.668	1.618	1.507	1.78	4.098	4.333	3.461	3.393	0.887	0.446	0.319	1.144	0.763	0.404	0	0	0	0
Q6UXN9	Wdr82	WD repeat-containing protein 82	histone H3-K4 methylation|	chromatin|histone methyltransferase complex|Set1C/COMPASS complex|PTW/PP1 phosphatase complex|	4.369	5.671	3.001	2.794	2.788	4.338	4.332	3.335	3.435	2.076	1.49	1.562	1.333	0.917	0.976	0	0	0	0
P63010	Ap2b1	AP-2 complex subunit beta	intracellular protein transport|epidermal growth factor receptor signaling pathway|synaptic transmission|axon guidance|viral process|antigen processing and presentation of exogenous peptide antigen via MHC class II|negative regulation of epidermal growth factor receptor signaling pathway|neurotrophin TRK receptor signaling pathway|ephrin receptor signaling pathway|clathrin coat assembly|regulatio…	trans-Golgi network|cytosol|plasma membrane|membrane|AP-2 adaptor complex|endocytic vesicle membrane|clathrin-coated endocytic vesicle membrane|intracellular membrane-bounded organelle|	4.351	5.783	3.553	3.373	3.582	4.113	4.332	3.316	3.331	3.231	2.675	2.797	1.405	1.01	0.921	0	0	0	0
Q00325	Slc25a3	Phosphate carrier protein, mitochondrial	generation of precursor metabolites and energy|transport|phosphate ion transmembrane transport|	mitochondrion|mitochondrial inner membrane|integral component of plasma membrane|membrane|myelin sheath|extracellular exosome|	4.282	5.073	3.136	3.048	2.923	4.455	4.331	3.014	3.149	2.285	1.726	1.861	0.791	0.321	0.58	0	0	0	0
O14654	Irs4	Insulin receptor substrate 4	signal transduction|insulin receptor signaling pathway|positive regulation of signal transduction|regulation of lipid metabolic process|	cytosol|plasma membrane|	4.065	5.581	3.198	2.976	2.98	4.23	4.33	3.527	3.43	2.925	2.138	2.412	1.617	1.254	1.157	0	0	0	1
Q09161	Ncbp1	Nuclear cap-binding protein subunit 1	nuclear-transcribed mRNA catabolic process, nonsense-mediated decay|spliceosomal snRNP assembly|mRNA splicing, via spliceosome|transcription from RNA polymerase II promoter|transcription elongation from RNA polymerase II promoter|termination of RNA polymerase II transcription|7-methylguanosine mRNA capping|mRNA export from nucleus|regulation of translational initiation|histone mRNA metabolic proc…	nucleus|nucleoplasm|cytoplasm|mitochondrion|cytosol|mRNA cap binding complex|nuclear cap binding complex|ribonucleoprotein complex|	3.711	5.535	2.852	2.777	2.949	4.189	4.328	3.704	3.575	2.786	2.091	2.135	1.806	1.311	1.104	0	0	0	0
Q8TEQ6	Gemin5	Gem-associated protein 5	spliceosomal snRNP assembly|mRNA splicing, via spliceosome|protein complex assembly|gene expression|ncRNA metabolic process|	nucleus|nucleoplasm|cytoplasm|cytosol|membrane|nuclear body|SMN complex|SMN-Sm protein complex|Gemini of coiled bodies|	4.425	5.841	3.671	3.366	3.479	4.172	4.328	3.475	3.498	3.43	2.855	2.866	1.388	1.088	0.991	0	0	0	0
P15927	Rpa2	Replication protein A 32 kDa subunit	G1/S transition of mitotic cell cycle|mitotic cell cycle|nucleotide-excision repair, DNA damage removal|telomere maintenance via recombination|telomere maintenance|double-strand break repair via homologous recombination|DNA recombinase assembly|DNA replication|DNA strand elongation involved in DNA replication|DNA repair|transcription-coupled nucleotide-excision repair|base-excision repair|nucleot…	chromatin|nucleus|nucleoplasm|DNA replication factor A complex|PML body|chromosome, telomeric region|PML body|site of double-strand break|	3.759	5.671	1.951	1.751	1.892	4.376	4.324	3.674	3.706	0.627	0.108	0.225	1.861	1.463	1.496	0	0	0	0
Q49A26	Glyr1	Putative oxidoreductase GLYR1	oxidation-reduction process|	nucleoplasm|cytoplasm|Golgi apparatus|	3.693	5.76	2.99	3.033	3.196	4.167	4.324	3.453	3.438	3.387	2.861	2.845	1.986	1.493	1.285	0	0	0	0
P23470	Ptprg	Receptor-type tyrosine-protein phosphatase gamma	transmembrane receptor protein tyrosine kinase signaling pathway|negative regulation of epithelial cell migration|peptidyl-tyrosine dephosphorylation|toxin transport|regulation of homophilic cell adhesion|	integral component of plasma membrane|extracellular exosome|	3.952	5.371	2.896	2.773	2.955	4.131	4.324	3.674	3.587	2.366	1.992	1.867	1.246	0.894	0.642	0	0	0	0
Q6ZRI6	C15orf39	Uncharacterized protein C15orf39		cytoplasm|	4.677	5.914	2.963	2.897	2.963	4.314	4.321	3.617	3.575	2.76	2.312	2.259	1.237	0.802	0.773	0	0	0	1
Q92879	Celf1	CUGBP Elav-like family member 1	mRNA splice site selection|mRNA processing|germ cell development|spermatid development|embryo development|RNA interference|negative regulation of translation|positive regulation of multicellular organism growth|regulation of RNA splicing|	nucleus|nucleoplasm|cytoplasm|membrane|ribonucleoprotein complex|	4.206	5.686	3.093	2.836	2.967	4.238	4.32	2.991	3.211	3.108	2.485	2.527	1.467	1.01	1.072	0	0	0	0
Q8WUM0	Nup133	Nuclear pore complex protein Nup133	mitotic cell cycle|carbohydrate metabolic process|mRNA export from nucleus|nuclear pore organization|mitotic nuclear envelope disassembly|small GTPase mediated signal transduction|hexose transport|gene expression|regulation of glucose transport|protein transport|glucose transport|viral process|protein sumoylation|viral life cycle|viral transcription|cytokine-mediated signaling pathway|cellular re…	nuclear envelope|nuclear pore|cytosol|membrane|nuclear pore outer ring|nuclear membrane|condensed chromosome kinetochore|condensed chromosome outer kinetochore|	4.044	5.512	3.331	3.291	3.455	4.188	4.32	3.347	3.291	3.07	2.545	2.547	1.265	0.802	0.744	0	0	0	0
P16615	Atp2a2	Sarcoplasmic/endoplasmic reticulum calcium ATPase 2	regulation of the force of heart contraction|cellular calcium ion homeostasis|ER-nucleus signaling pathway|organelle organization|cell adhesion|blood coagulation|metabolic process|epidermis development|positive regulation of heart rate|regulation of cardiac muscle contraction by calcium ion signaling|transition between fast and slow fiber|endoplasmic reticulum calcium ion homeostasis|positive reg…	endoplasmic reticulum|endoplasmic reticulum membrane|integral component of plasma membrane|vesicle membrane|longitudinal sarcoplasmic reticulum|membrane|sarcoplasmic reticulum|platelet dense tubular network membrane|extrinsic component of cytoplasmic side of plasma membrane|sarcoplasmic reticulum membrane|protein complex|perinuclear region of cytoplasm|calcium ion-transporting ATPase complex|ribb…	4.673	5.454	3.216	3.127	3.316	4.057	4.32	3.059	3.171	2.601	2.238	2.082	0.77	0.416	0.347	0	0	0	0
Q8NC60	Noa1	Nitric oxide-associated protein 1	apoptotic process|regulation of cell death|mitochondrial translation|ribosome biogenesis|regulation of cellular respiration|	mitochondrion|extrinsic component of mitochondrial inner membrane|	4.097	5.72	3.267	3.082	3.214	4.187	4.319	3.203	3.186	3.642	2.924	2.907	1.432	1.129	0.891	0	0	0	0
O60306	Aqr	Intron-binding protein aquarius	mRNA splicing, via spliceosome|	nucleus|nucleoplasm|membrane|catalytic step 2 spliceosome|	4.324	5.721	3.555	3.392	3.581	4.14	4.318	3.288	3.383	3.14	2.602	2.62	1.309	0.914	0.675	0	0	0	0
O75691	Utp20	Small subunit processome component 20 homolog	endonucleolytic cleavage in ITS1 to separate SSU-rRNA from 5.8S rRNA and LSU-rRNA from tricistronic rRNA transcript (SSU-rRNA, 5.8S rRNA, LSU-rRNA)|endonucleolytic cleavage to generate mature 5'-end of SSU-rRNA from (SSU-rRNA, 5.8S rRNA, LSU-rRNA)|endonucleolytic cleavage in 5'-ETS of tricistronic rRNA transcript (SSU-rRNA, 5.8S rRNA, LSU-rRNA)|rRNA processing|negative regulation of cell prolifer…	nucleoplasm|nucleolus|cytoplasm|90S preribosome|preribosome, small subunit precursor|small-subunit processome|	4.357	5.663	3.791	3.624	3.724	4.182	4.317	3.491	3.52	2.55	2.039	2.094	1.276	0.94	0.841	0	0	1	0
P38935	Ighmbp2	DNA-binding protein SMUBP-2	DNA replication|DNA repair|DNA recombination|transcription, DNA-templated|regulation of transcription, DNA-templated|translation|spinal cord motor neuron differentiation|DNA duplex unwinding|protein homooligomerization|	nucleus|cytoplasm|membrane|axon|growth cone|ribonucleoprotein complex|neuronal cell body|SMN complex|	3.754	5.403	2.392	2.269	2.452	4.062	4.317	3.43	3.526	2.523	1.97	2.016	1.746	1.324	1.137	0	0	0	0
Q96ST3	Sin3a	Paired amphipathic helix protein Sin3a	negative regulation of transcription from RNA polymerase II promoter|in utero embryonic development|activation of innate immune response|positive regulation of defense response to virus by host|hematopoietic progenitor cell differentiation|DNA replication|transcription, DNA-templated|protein deacetylation|blood coagulation|gene expression|positive regulation of G2/M transition of mitotic cell cyc…	kinetochore|chromatin|nucleus|nucleoplasm|transcription factor complex|nucleolus|cytoplasm|Sin3 complex|transcriptional repressor complex|intercellular bridge|	4.234	5.864	2.854	2.723	3.073	4.139	4.316	3.362	3.432	2.826	2.313	2.295	1.535	1.154	0.958	0	0	0	0
O15294	Ogt	UDP-N-acetylglucosamine--peptide N-acetylglucosaminyltransferase 110 kDa subunit	regulation of glycolytic process|chromatin organization|protein O-linked glycosylation|apoptotic process|signal transduction|response to nutrient|positive regulation of granulocyte differentiation|negative regulation of protein ubiquitination|response to insulin|circadian regulation of gene expression|regulation of Rac protein signal transduction|positive regulation of catalytic activity|histone …	histone acetyltransferase complex|nucleus|nucleoplasm|cytoplasm|mitochondrion|microtubule organizing center|cytosol|plasma membrane|MLL5-L complex|	4.272	5.512	3.328	3.302	3.211	4.123	4.316	3.451	3.616	3.122	2.533	2.508	1.568	1.146	1.01	0	0	0	0
E9PKG1	Prmt1	Protein arginine N-methyltransferase 1	regulation of transcription, DNA-templated|peptidyl-arginine methylation, to asymmetrical-dimethyl arginine|	cytosol|	3.785	5.396	2.832	2.764	2.919	4.168	4.315	3.32	3.367	2.128	1.589	1.617	1.37	0.955	0.707	0	0	0	0
P12956	Xrcc6	X-ray repair cross-complementing protein 6	telomere maintenance|DNA ligation|DNA repair|double-strand break repair|double-strand break repair via nonhomologous end joining|DNA recombination|transcription, DNA-templated|viral process|positive regulation of type I interferon production|DNA duplex unwinding|innate immune response|negative regulation of transcription, DNA-templated|positive regulation of transcription, DNA-templated|positive …	nuclear telomere cap complex|nucleus|nucleoplasm|transcription factor complex|cytosol|membrane|Ku70:Ku80 complex|nonhomologous end joining complex|	4.309	6.136	3.773	3.572	3.771	4.174	4.314	3.573	3.597	2.552	1.99	1.993	1.992	1.541	1.406	0	0	1	0
Q14974	Kpnb1	Importin subunit beta-1	protein import into nucleus, translocation|apoptotic DNA fragmentation|protein import into nucleus|NLS-bearing protein import into nucleus|ribosomal protein import into nucleus|apoptotic process|cellular component disassembly involved in execution phase of apoptosis|programmed cell death|viral process|viral life cycle|cytokine-mediated signaling pathway|small molecule metabolic process|intracellu…	nuclear envelope|nuclear pore|nucleoplasm|cytoplasm|cytosol|membrane|nuclear membrane|extracellular exosome|endoplasmic reticulum tubular network|	4.135	6.05	3.302	3.172	3.244	3.977	4.314	3.521	3.601	3.752	3.071	3.091	1.991	1.439	1.278	0	0	0	0
O95347	Smc2	Structural maintenance of chromosomes protein 2	mitotic cell cycle|mitotic chromosome condensation|meiotic chromosome condensation|meiotic chromosome segregation|cell division|kinetochore organization|	nuclear chromosome|condensed chromosome|condensin complex|nucleus|nucleoplasm|cytoplasm|cytosol|extracellular exosome|	3.986	6.073	3.32	3.186	3.305	4.265	4.312	3.673	3.615	3.404	2.779	2.866	1.978	1.555	1.442	0	0	1	0
P58317	Znf121	Zinc finger protein 121	transcription, DNA-templated|regulation of transcription, DNA-templated|	nucleus|	4.765	6.359	3.255	3.143	3.299	4.155	4.311	4.05	3.963	2.777	2.319	2.231	1.594	1.248	1.004	0	0	0	0
Q12905	Ilf2	Interleukin enhancer-binding factor 2	transcription, DNA-templated|immune response|positive regulation of transcription, DNA-templated|	nucleus|nucleoplasm|nucleolus|cytoplasm|membrane|ribonucleoprotein complex|	3.436	5.749	2.739	2.734	2.906	3.985	4.311	3.338	3.325	1.811	1.235	1.19	2.191	1.641	1.567	0	0	1	0
Q9Y3A5	Sbds	Ribosome maturation protein SBDS	inner cell mass cell proliferation|rRNA processing|cell proliferation|bone mineralization|leukocyte chemotaxis|mature ribosome assembly|mitotic spindle stabilization|bone marrow development|	spindle pole|nucleus|nucleoplasm|nucleolus|cytoplasm|	3.859	5.817	3.298	3.189	3.381	4.166	4.308	3.588	3.622	3.31	2.715	2.744	1.999	1.442	1.481	0	0	0	0
Q99829	Cpne1	Copine-1	proteolysis|lipid metabolic process|phospholipid metabolic process|negative regulation of gene expression|vesicle-mediated transport|regulation of I-kappaB kinase/NF-kappaB signaling|negative regulation of DNA binding|small molecule metabolic process|positive regulation of neuron differentiation|glycerophospholipid biosynthetic process|positive regulation of protein kinase B signaling|cellular re…	nucleus|cytoplasm|cytosol|plasma membrane|membrane|extracellular exosome|	3.679	5.707	3.029	3.002	3.2	4.11	4.307	3.556	3.513	2.921	2.433	2.363	1.913	1.401	1.159	0	0	0	0
P57081	Wdr4	tRNA (guanine-N(7)-)-methyltransferase non-catalytic subunit WDR4	tRNA modification|tRNA methylation|RNA (guanine-N7)-methylation|	nucleus|nucleoplasm|cytoplasm|	4.219	5.65	2.467	2.38	2.551	4.135	4.306	3.209	3.265	2.271	1.752	1.807	1.431	0.998	0.883	0	0	0	0
Q7Z7F0	Kiaa0907	Protein BLOM7		nucleus|	3.794	4.922	2.21	2.168	2.391	3.981	4.306	3.252	3.186	1.821	1.297	1.303	0.946	0.617	0.395	0	0	0	0
Q9UKB1	Fbxw11	F-box/WD repeat-containing protein 11	G2/M transition of mitotic cell cycle|protein polyubiquitination|mitotic cell cycle|stimulatory C-type lectin receptor signaling pathway|protein dephosphorylation|Wnt signaling pathway|protein ubiquitination|SCF-dependent proteasomal ubiquitin-dependent protein catabolic process|protein destabilization|negative regulation of NF-kappaB import into nucleus|positive regulation of circadian rhythm|pr…	ubiquitin ligase complex|nucleus|centrosome|cytosol|SCF ubiquitin ligase complex|	4.831	4.827	2.623	2.569	2.646	4.808	4.305	3.066	3.039	1.764	1.317	1.421	0.061	-0.349	-0.192	0	0	0	0
P50990	Cct8	T-complex protein 1 subunit theta	protein folding|binding of sperm to zona pellucida|cellular protein metabolic process|pore complex assembly|'de novo' posttranslational protein folding|toxin transport|	zona pellucida receptor complex|cytoplasm|centrosome|cytosol|chaperonin-containing T-complex|microtubule|aggresome|cell body|intermediate filament cytoskeleton|extracellular exosome|	4.231	5.735	3.35	3.188	3.284	4.183	4.305	3.566	3.589	2.78	2.281	2.246	1.45	1.118	0.866	0	0	0	0
P07737	Pfn1	Profilin-1	neural tube closure|platelet degranulation|regulation of transcription from RNA polymerase II promoter|blood coagulation|positive regulation of epithelial cell migration|actin cytoskeleton organization|platelet activation|negative regulation of actin filament polymerization|positive regulation of actin filament polymerization|negative regulation of actin filament bundle assembly|positive regulati…	nucleus|cytoplasm|cytosol|cytoskeleton|focal adhesion|cell cortex|membrane|extracellular exosome|blood microparticle|	4.133	6.098	1.92	1.846	2.093	4.074	4.305	3.406	3.531	1.432	0.893	0.947	2	1.516	1.382	0	0	0	0
Q99714	Hsd17b10	3-hydroxyacyl-CoA dehydrogenase type-2	lipid metabolic process|cell aging|tRNA processing|branched-chain amino acid catabolic process|Leydig cell differentiation|cellular nitrogen compound metabolic process|small molecule metabolic process|protein homotetramerization|oxidation-reduction process|	cytoplasm|mitochondrion|mitochondrial inner membrane|mitochondrial matrix|endoplasmic reticulum|plasma membrane|	4.027	5.399	3.593	3.295	3.426	4.165	4.304	3.522	3.47	3.163	2.599	2.659	1.361	0.981	0.876	0	0	0	0
P54132	Blm	Bloom syndrome protein	regulation of cyclin-dependent protein serine/threonine kinase activity|telomere maintenance|double-strand break repair via homologous recombination|DNA double-strand break processing|DNA strand renaturation|DNA repair|DNA recombination|cellular response to DNA damage stimulus|mitotic G2 DNA damage checkpoint|response to X-ray|protein sumoylation|replication fork processing|DNA duplex unwinding|p…	nuclear chromosome|lateral element|male germ cell nucleus|nucleus|nucleoplasm|replication fork|nucleolus|cytoplasm|nuclear matrix|PML body|pronucleus|chromosome, telomeric region|PML body|	4.187	5.902	3.49	3.314	3.464	4.157	4.304	3.505	3.649	2.036	1.562	1.626	1.903	1.494	1.501	0	0	1	0
O75592	Mycbp2	E3 ubiquitin-protein ligase MYCBP2	transcription, DNA-templated|regulation of transcription, DNA-templated|protein ubiquitination|branchiomotor neuron axon guidance|central nervous system projection neuron axonogenesis|regulation of protein localization|negative regulation of protein catabolic process|regulation of cytoskeleton organization|	nucleus|microtubule cytoskeleton|membrane|axon|	4.501	5.581	3.776	3.646	3.728	4.309	4.303	3.346	3.372	3.402	2.875	2.883	1.043	0.675	0.666	0	0	0	0
Q14247	Cttn	Src substrate cortactin	intracellular protein transport|receptor-mediated endocytosis|substrate-dependent cell migration, cell extension|small GTPase mediated signal transduction|actin filament polymerization|regulation of axon extension|positive regulation of actin filament polymerization|actin cytoskeleton reorganization|positive regulation of smooth muscle contraction|focal adhesion assembly|neuron projection morphog…	ruffle|podosome|cytoplasm|cytoskeleton|coated pit|focal adhesion|cell cortex|lamellipodium|cortical cytoskeleton|dendritic spine|extracellular exosome|mitotic spindle midzone|actin filament|voltage-gated potassium channel complex|growth cone|	3.59	5.226	3.018	2.839	2.876	4.263	4.301	3.415	3.413	2.884	2.288	2.286	1.636	1.22	1.18	0	0	0	0
Q9P2D1	Chd7	Chromodomain-helicase-DNA-binding protein 7	skeletal system development|in utero embryonic development|heart morphogenesis|transcription, DNA-templated|regulation of transcription, DNA-templated|rRNA processing|central nervous system development|adult heart development|sensory perception of sound|adult walking behavior|blood circulation|chromatin modification|cranial nerve development|olfactory nerve development|olfactory bulb development|…	nucleus|nucleoplasm|nucleolus|	4.084	5.534	2.877	2.929	3.123	4.19	4.301	3.5	3.572	2.629	2.104	2.104	1.365	1.054	1.011	0	0	0	0
Q13242	Srsf9	Serine/arginine-rich splicing factor 9	mRNA splicing, via spliceosome|transcription from RNA polymerase II promoter|termination of RNA polymerase II transcription|mRNA splice site selection|mRNA processing|mRNA export from nucleus|RNA splicing|gene expression|mRNA 3'-end processing|negative regulation of mRNA splicing, via spliceosome|	nucleoplasm|nucleolus|	4.447	5.532	1.468	1.325	1.381	4.314	4.3	3.3	3.332	0.926	0.308	0.335	1.083	0.665	0.737	0	0	1	0
P49454	Cenpf	Centromere protein F	G2/M transition of mitotic cell cycle|mitotic cell cycle|chromosome segregation|mitotic nuclear division|mitotic spindle assembly checkpoint|small GTPase mediated signal transduction|muscle organ development|cell proliferation|regulation of G2/M transition of mitotic cell cycle|protein transport|regulation of striated muscle tissue development|cell differentiation|response to drug|negative regula…	chromosome, centromeric region|kinetochore|spindle pole|condensed chromosome outer kinetochore|nucleus|nuclear envelope|nucleoplasm|cytoplasm|spindle|cytosol|nuclear matrix|midbody|pronucleus|perinuclear region of cytoplasm|chromatin|	3.895	5.255	2.897	2.69	2.815	4.166	4.3	3.395	3.365	2.944	2.31	2.349	1.331	0.941	0.865	0	0	0	0
Q6VMQ6	Atf7ip	Activating transcription factor 7-interacting protein 1	negative regulation of transcription from RNA polymerase II promoter|DNA methylation|chromatin organization|transcription, DNA-templated|viral process|negative regulation of transcription, DNA-templated|positive regulation of transcription, DNA-templated|regulation of RNA polymerase II transcriptional preinitiation complex assembly|	nucleus|nucleoplasm|transcription factor complex|cytoplasm|	4.041	5.392	3.284	3.16	3.342	4.118	4.3	3.553	3.54	3.448	2.892	2.878	1.351	0.918	0.722	0	0	0	0
Q9UBB9	Tfip11	Tuftelin-interacting protein 11	spliceosomal complex disassembly|mRNA splicing, via spliceosome|regulation of transcription, DNA-templated|RNA processing|biomineral tissue development|	proteinaceous extracellular matrix|spliceosomal complex|cytoplasm|nuclear speck|U2-type post-mRNA release spliceosomal complex|catalytic step 2 spliceosome|	3.828	5.594	2.53	2.332	2.448	4.102	4.299	3.532	3.446	1.867	1.406	1.319	1.602	1.293	1.06	0	0	0	0
P62906	Rpl10a	60S ribosomal protein L10a	nuclear-transcribed mRNA catabolic process, nonsense-mediated decay|translation|translational initiation|translational elongation|translational termination|SRP-dependent cotranslational protein targeting to membrane|anatomical structure morphogenesis|gene expression|viral process|viral life cycle|viral transcription|cellular protein metabolic process|	nucleus|nucleolus|cytoplasm|mitochondrion|cytosol|focal adhesion|membrane|cytosolic large ribosomal subunit|extracellular exosome|	4.629	6.383	3.993	3.865	3.971	4.164	4.298	3.592	3.543	3.553	2.982	2.918	1.961	1.456	1.329	0	0	0	0
Q5VY60	Haus6	HAUS augmin-like complex subunit 6	spindle assembly|centrosome organization|	nucleoplasm|cytoplasm|microtubule organizing center|HAUS complex|	3.517	5.379	3.103	3.03	3.189	4.139	4.298	3.402	3.451	3.295	2.695	2.743	1.861	1.335	1.224	0	0	0	0
O75153	Cluh	Clustered mitochondria protein homolog	mitochondrion organization|intracellular distribution of mitochondria|	cytoplasm|	4.362	5.841	3.553	3.421	3.548	4.176	4.297	3.501	3.547	3.441	3.015	2.796	1.467	1.208	1.101	0	0	0	0
Q8N3U4	Stag2	Cohesin subunit SA-2	mitotic cell cycle|transcription from RNA polymerase II promoter|sister chromatid cohesion|mitotic nuclear division|protein sumoylation|stem cell maintenance|negative regulation of DNA endoreduplication|post-translational protein modification|cellular protein metabolic process|positive regulation of transcription from RNA polymerase II promoter|cell division|meiotic cell cycle|	chromosome, centromeric region|chromatin|nucleus|nucleoplasm|chromosome|nucleolus|cytosol|plasma membrane|actin cytoskeleton|membrane|intermediate filament cytoskeleton|	4.104	5.811	3.453	3.212	3.29	4.104	4.297	3.38	3.313	3.154	2.556	2.509	1.574	1.183	1.045	0	0	0	0
D6R9J0	Pcyox1l	Prenylcysteine oxidase-like	prenylated protein catabolic process|prenylcysteine catabolic process|oxidation-reduction process|	vacuolar membrane|	4.294	5.644	2.968	2.887	2.871	4.311	4.296	3.413	3.518	2.243	1.722	1.828	1.35	0.909	1.031	0	0	0	0
Q7KZF4	Snd1	Staphylococcal nuclease domain-containing protein 1	osteoblast differentiation|transcription, DNA-templated|regulation of transcription, DNA-templated|viral process|posttranscriptional gene silencing by RNA|nucleic acid phosphodiester bond hydrolysis|	nucleus|cytoplasm|mitochondrion|membrane|RISC complex|melanosome|extracellular exosome|dense body|	4.268	5.808	4.029	3.785	3.877	4.162	4.293	3.363	3.435	3.855	3.302	3.366	1.542	1.194	1.09	0	0	0	0
P14618	Pkm	Pyruvate kinase PKM	response to hypoxia|liver development|carbohydrate metabolic process|glucose metabolic process|ATP biosynthetic process|response to nutrient|response to gravity|programmed cell death|response to muscle inactivity|phosphorylation|organ regeneration|response to insulin|pyruvate biosynthetic process|skeletal muscle tissue regeneration|small molecule metabolic process|canonical glycolysis|	nucleus|cytoplasm|mitochondrion|cytosol|plasma membrane|cilium|extracellular matrix|vesicle|myelin sheath|extracellular exosome|extracellular vesicle|	3.881	5.088	2.747	2.643	2.866	4.015	4.293	3.104	3.15	2.524	2.028	1.987	1.17	0.764	0.542	0	0	0	0
P42695	Ncapd3	Condensin-2 complex subunit D3	mitotic cell cycle|mitotic chromosome condensation|meiotic chromosome condensation|cell division|chromosome separation|	condensed chromosome, centromeric region|nuclear condensin complex|nucleoplasm|membrane|nuclear pericentric heterochromatin|germinal vesicle|	4.112	5.667	3.079	3.017	3.302	4.021	4.292	3.298	3.313	2.838	2.346	2.386	1.415	1.106	1.06	0	0	0	0
Q9NRN7	Aasdhppt	L-aminoadipate-semialdehyde dehydrogenase-phosphopantetheinyl transferase	vitamin metabolic process|water-soluble vitamin metabolic process|pantothenate metabolic process|small molecule metabolic process|	cytosol|extracellular exosome|	4.156	6.173	3.402	3.252	3.435	4.012	4.292	3.591	3.491	3.119	2.528	2.502	1.863	1.617	1.237	0	0	0	0
Q99728	Bard1	BRCA1-associated RING domain protein 1	tissue homeostasis|DNA repair|cellular response to DNA damage stimulus|cell cycle arrest|protein ubiquitination|negative regulation of mRNA 3'-end processing|regulation of phosphorylation|positive regulation of apoptotic process|negative regulation of apoptotic process|positive regulation of protein catabolic process|negative regulation of protein export from nucleus|protein K6-linked ubiquitinat…	ubiquitin ligase complex|nucleus|nucleoplasm|nucleolus|cytoplasm|BRCA1-BARD1 complex|intracellular membrane-bounded organelle|BRCA1-A complex|	3.679	5.247	3.125	3.019	3.345	3.966	4.292	2.641	2.676	2.359	1.926	1.961	1.568	1.241	0.949	0	0	0	0
O95453	Parn	Poly(A)-specific ribonuclease PARN	nuclear-transcribed mRNA catabolic process, nonsense-mediated decay|nuclear-transcribed mRNA catabolic process, deadenylation-dependent decay|nuclear-transcribed mRNA poly(A) tail shortening|female gamete generation|RNA modification|gene expression|nucleic acid phosphodiester bond hydrolysis|RNA phosphodiester bond hydrolysis, exonucleolytic|	nucleus|nucleolus|cytoplasm|cytosol|	3.847	5.913	3.294	3.178	3.286	4.209	4.291	3.823	3.876	2.106	1.619	1.674	2.189	1.873	1.801	0	0	0	0
Q8N3C0	Ascc3	Activating signal cointegrator 1 complex subunit 3	DNA repair|DNA dealkylation involved in DNA repair|transcription, DNA-templated|regulation of transcription, DNA-templated|cell proliferation|DNA duplex unwinding|	intracellular|nucleus|nucleoplasm|cytoplasm|Golgi apparatus|membrane|	4.668	5.748	3.783	3.591	3.699	4.382	4.29	3.362	3.448	3.384	2.82	2.795	1.176	0.825	0.777	0	0	0	0
P33992	Mcm5	DNA replication licensing factor MCM5	G1/S transition of mitotic cell cycle|mitotic cell cycle|DNA replication|DNA replication initiation|DNA strand elongation involved in DNA replication|DNA duplex unwinding|	nucleus|nucleoplasm|membrane|MCM complex|	4.037	5.899	3.34	3.19	3.372	4.203	4.29	3.663	3.682	3.09	2.545	2.513	1.742	1.338	1.19	0	0	0	0
O00267	Supt5h	Transcription elongation factor SPT5	negative regulation of transcription from RNA polymerase II promoter|chromatin remodeling|DNA-templated transcription, elongation|transcription from RNA polymerase II promoter|transcription elongation from RNA polymerase II promoter|7-methylguanosine mRNA capping|cell cycle|response to organic substance|gene expression|viral process|positive regulation of macroautophagy|negative regulation of DNA…	nucleus|nucleoplasm|DSIF complex|	4.161	5.53	2.325	2.168	2.159	4.29	4.289	3.358	3.391	1.624	1.093	1.128	1.324	0.984	1.064	0	0	0	0
P51610	Hcfc1	Host cell factor 1	negative regulation of transcription from RNA polymerase II promoter|chromatin organization|regulation of transcription, DNA-templated|transcription from RNA polymerase II promoter|organelle organization|mitochondrion organization|cell cycle|positive regulation of gene expression|release from viral latency|regulation of protein complex assembly|histone H4-K5 acetylation|histone H4-K8 acetylation|…	histone acetyltransferase complex|nucleus|nucleoplasm|cytoplasm|mitochondrion|membrane|axon|dendrite|neuronal cell body|Set1C/COMPASS complex|MLL5-L complex|MLL1 complex|Ada2/Gcn5/Ada3 transcription activator complex|SAGA-type complex|	4.229	5.731	3.311	3.01	3.241	4.411	4.287	3.641	3.744	3.042	2.583	2.529	1.438	1.11	1.044	0	0	0	0
P24752	Acat1	Acetyl-CoA acetyltransferase, mitochondrial	liver development|brain development|branched-chain amino acid catabolic process|response to hormone|response to organic cyclic compound|cellular nitrogen compound metabolic process|response to starvation|cellular lipid metabolic process|small molecule metabolic process|cellular ketone body metabolic process|ketone body biosynthetic process|ketone body catabolic process|protein homooligomerization…	mitochondrion|mitochondrial inner membrane|mitochondrial matrix|extracellular exosome|	3.741	5.409	3.193	3.152	3.256	4.126	4.287	3.246	3.303	3.112	2.406	2.544	1.574	0.994	0.936	0	0	0	0
O60281	Znf292	Zinc finger protein 292	transcription from RNA polymerase II promoter|positive regulation of transcription from RNA polymerase II promoter|	nucleus|	4.132	5.512	2.899	2.616	2.866	4.006	4.285	3.511	3.423	2.63	2.374	2.314	1.354	1.218	0.827	0	0	0	0
Q8N9T8	Kri1	Protein KRI1 homolog		nucleolus|	3.852	6.187	3.209	3.016	2.92	4.238	4.284	3.899	3.975	1.714	1.282	1.313	2.446	2.211	2.339	0	0	1	0
P22314	Uba1	Ubiquitin-like modifier-activating enzyme 1	cellular response to DNA damage stimulus|protein ubiquitination|modification-dependent protein catabolic process|	nucleus|cytoplasm|mitochondrion|cytosol|extracellular exosome|heterochromatin|lysosomal membrane|endosome membrane|desmosome|rough endoplasmic reticulum membrane|	4.013	5.776	3.173	3.119	3.221	4.178	4.284	3.401	3.411	2.867	2.291	2.241	1.722	1.279	1.05	0	0	0	0
Q2TBE0	Cwf19l2	CWF19-like protein 2	metabolic process|		4.108	5.966	2.849	2.653	3.006	4.031	4.284	3.731	3.728	2.298	1.784	1.717	1.888	1.483	1.324	0	0	0	0
P85037	Foxk1	Forkhead box protein K1	regulation of transcription from RNA polymerase II promoter|transcription from RNA polymerase II promoter|muscle organ development|anatomical structure morphogenesis|cell differentiation|negative regulation of cell growth|negative regulation of transcription, DNA-templated|positive regulation of transcription, DNA-templated|	nucleus|nucleoplasm|nucleolus|	3.801	5.054	2.44	2.304	2.37	3.972	4.284	3.575	3.408	2.182	1.741	1.699	1.253	1.021	0.921	0	0	0	0
P26641	Eef1g	Elongation factor 1-gamma	translation|translational elongation|response to virus|gene expression|cellular protein metabolic process|	nucleus|cytoplasm|cytosol|membrane|extracellular exosome|endoplasmic reticulum|	4.363	5.84	3.723	3.528	3.618	4.155	4.282	3.488	3.503	3.457	2.872	2.876	1.587	1.158	0.999	0	0	0	0
P19338	Ncl	Nucleolin	angiogenesis|endocytosis|spermatogenesis|positive regulation of tumor necrosis factor production|negative regulation of apoptotic process|positive regulation of transcription from RNA polymerase II promoter|cellular response to lipopolysaccharide|liver regeneration|positive regulation of transcription of nuclear large rRNA transcript from RNA polymerase I promoter|regulation of rRNA processing|po…	fibrillar center|dense fibrillar component|nucleus|nucleoplasm|nucleolus|cell cortex|cell surface|membrane|ribonucleoprotein complex|cytoplasmic ribonucleoprotein granule|extracellular exosome|	3.586	5.67	3.011	2.879	3.015	4.121	4.279	3.557	3.633	2.367	1.836	1.876	1.985	1.636	1.53	0	0	1	0
Q15047	Setdb1	Histone-lysine N-methyltransferase SETDB1	negative regulation of transcription from RNA polymerase II promoter|inner cell mass cell proliferation|chromatin organization|transcription, DNA-templated|histone H3-K9 trimethylation|bone development|	nuclear chromatin|nucleus|nucleoplasm|cytoplasm|plasma membrane|intracellular membrane-bounded organelle|	4.502	6.038	3.385	2.97	3.306	4.026	4.279	3.507	3.617	2.958	2.376	2.749	1.287	1.055	1.144	0	0	0	0
Q9BPX3	Ncapg	Condensin complex subunit 3	mitotic cell cycle|mitotic chromosome condensation|cell division|	condensin complex|nucleus|cytoplasm|centrosome|cytosol|actin cytoskeleton|membrane|	4.442	5.995	3.457	3.337	3.567	4.179	4.275	3.586	3.545	3.225	2.855	2.784	1.731	1.348	1.105	0	0	0	0
Q9H501	Esf1	ESF1 homolog	transcription, DNA-templated|regulation of transcription, DNA-templated|	extracellular space|nucleoplasm|nucleolus|	3.7	6.05	3.056	2.96	3.09	4.113	4.275	3.607	3.723	2	1.481	1.483	2.381	1.997	1.971	0	0	0	0
Q14692	Bms1	Ribosome biogenesis protein BMS1 homolog	ribosome assembly|	nucleus|nucleolus|	4.493	5.75	4.015	3.812	3.938	4.248	4.273	3.492	3.541	2.684	2.228	2.284	1.27	0.976	0.971	0	0	1	0
P17844	Ddx5	Probable ATP-dependent RNA helicase DDX5	negative regulation of transcription from RNA polymerase II promoter|regulation of alternative mRNA splicing, via spliceosome|mRNA splicing, via spliceosome|in utero embryonic development|circadian rhythm|mRNA transcription|RNA secondary structure unwinding|cell growth|positive regulation of intracellular estrogen receptor signaling pathway|positive regulation of DNA damage response, signal trans…	nucleus|nucleoplasm|nucleolus|membrane|ribonucleoprotein complex|extracellular exosome|catalytic step 2 spliceosome|	4.161	5.763	1.858	1.698	1.864	4.142	4.272	3.444	3.458	1.09	0.621	0.618	1.601	1.254	1.141	0	0	1	0
Q9Y3F4	Strap	Serine-threonine kinase receptor-associated protein	negative regulation of transcription from RNA polymerase II promoter|spliceosomal snRNP assembly|transforming growth factor beta receptor signaling pathway|negative regulation of epithelial cell migration|negative regulation of epithelial to mesenchymal transition|maintenance of gastrointestinal epithelium|negative regulation of transforming growth factor beta receptor signaling pathway|negative …	nucleus|nucleoplasm|cytoplasm|cytosol|plasma membrane|SMN complex|SMN-Sm protein complex|	3.935	5.902	2.97	2.869	3.052	4.039	4.27	3.69	3.666	2.849	2.255	2.287	2.071	1.613	1.359	0	0	0	0
Q07065	Ckap4	Cytoskeleton-associated protein 4		endoplasmic reticulum|endoplasmic reticulum membrane|lipid particle|cytoskeleton|plasma membrane|membrane|integral component of membrane|perinuclear region of cytoplasm|extracellular exosome|	3.919	5.935	3.549	3.421	3.541	4.089	4.269	3.582	3.612	3.86	3.33	3.316	1.991	1.581	1.412	0	0	0	0
P07814	Eprs	Bifunctional glutamate/proline--tRNA ligase	tRNA aminoacylation for protein translation|glutamyl-tRNA aminoacylation|prolyl-tRNA aminoacylation|protein complex assembly|gene expression|negative regulation of translation|cellular response to interferon-gamma|	cytoplasm|cytosol|membrane|aminoacyl-tRNA synthetase multienzyme complex|ribonucleoprotein complex|GAIT complex|	4.806	6.193	3.889	3.643	3.619	4.272	4.268	3.556	3.58	3.606	2.987	3.062	1.407	0.99	1.057	0	0	0	0
Q4VCS5	Amot	Angiomotin	vasculogenesis|in utero embryonic development|gastrulation with mouth forming second|establishment of cell polarity involved in ameboidal cell migration|chemotaxis|cell-cell junction assembly|negative regulation of angiogenesis|actin cytoskeleton organization|regulation of cell migration|negative regulation of GTPase activity|cellular protein localization|hippo signaling|positive regulation of em…	stress fiber|ruffle|cytoplasm|cytosol|actin filament|bicellular tight junction|external side of plasma membrane|cell surface|integral component of membrane|lamellipodium|endocytic vesicle|COP9 signalosome|	3.772	5.38	3.643	3.337	3.263	4.352	4.267	3.542	3.568	3.636	2.883	2.967	1.732	1.227	1.222	0	0	0	1
O15347	Hmgb3	High mobility group protein B3	DNA recombination|chromatin remodeling|regulation of transcription, DNA-templated|multicellular organismal development|DNA geometric change|negative regulation of B cell differentiation|negative regulation of myeloid cell differentiation|	nucleus|chromosome|	4.063	6.269	2.89	2.836	2.919	4.148	4.267	3.537	3.54	2.351	1.777	1.708	2.147	1.637	1.476	0	0	0	0
E9PF10	Nup155	Nuclear pore complex protein Nup155	nucleocytoplasmic transport|	nuclear pore|	4.568	5.064	3.507	3.313	3.102	4.252	4.266	2.992	3.166	2.873	2.274	2.355	0.765	0.469	0.472	0	0	0	0
Q9NRX1	Pno1	RNA-binding protein PNO1		nucleus|nucleolus|	4.339	5.883	3.751	3.545	3.538	4.232	4.266	3.48	3.535	2.866	2.335	2.297	1.544	1.166	1.233	0	0	1	0
O43719	Htatsf1	HIV Tat-specific factor 1	transcription, DNA-templated|regulation of transcription from RNA polymerase II promoter|viral genome replication|regulation of DNA-templated transcription, elongation|	nucleus|nucleoplasm|	3.691	5.018	0.897	0.773	0.909	4.138	4.266	3.356	3.326	0.844	0.326	0.385	1.396	1.071	0.935	0	0	0	0
Q8N567	Zcchc9	Zinc finger CCHC domain-containing protein 9	negative regulation of phosphatase activity|		3.155	5.324	3.173	3.273	3.078	3.607	4.266	3.136	3.251	2.185	1.674	1.788	2.275	1.527	1.734	0	0	1	0
Q8NHQ9	Ddx55	ATP-dependent RNA helicase DDX55	RNA secondary structure unwinding|	membrane|	3.594	5.622	3.233	3.043	3.177	4.047	4.265	3.617	3.51	2.766	2.472	2.366	1.761	1.488	1.325	0	0	1	0
A2RRP1	Nbas	Neuroblastoma-amplified sequence	nuclear-transcribed mRNA catabolic process|retrograde vesicle-mediated transport, Golgi to ER|protein transport|negative regulation of nuclear-transcribed mRNA catabolic process, nonsense-mediated decay|	nucleolus|cytoplasm|endoplasmic reticulum|endoplasmic reticulum membrane|Golgi apparatus|membrane|nuclear membrane|Dsl1p complex|	4.328	5.23	3.517	3.265	3.576	4.035	4.265	3.12	3.087	3.063	2.571	2.56	0.913	0.446	0.25	0	0	0	0
O15541	Rnf113a	RING finger protein 113A			3.057	4.759	2.29	2.409	1.76	4.785	4.264	3.378	3.654	1.563	0.83	1.122	1.673	1.373	1.904	0	0	0	0
Q9Y230	Ruvbl2	RuvB-like 2	DNA repair|DNA recombination|chromatin organization|chromatin remodeling|transcription, DNA-templated|protein folding|DNA duplex unwinding|cellular response to UV|positive regulation of histone acetylation|regulation of growth|histone H4 acetylation|histone H2A acetylation|positive regulation of transcription from RNA polymerase II promoter|establishment of protein localization to chromatin|cellu…	Swr1 complex|intracellular|nucleus|nucleoplasm|nuclear euchromatin|cytoplasm|membrane|nuclear matrix|ribonucleoprotein complex|Ino80 complex|NuA4 histone acetyltransferase complex|extracellular exosome|MLL1 complex|	3.949	5.405	2.901	2.658	2.734	4.138	4.262	3.426	3.485	2.463	1.921	1.924	1.368	1.014	0.932	0	0	0	0
P09429	Hmgb1	High mobility group protein B1	negative regulation of transcription from RNA polymerase II promoter|myeloid dendritic cell activation|dendritic cell chemotaxis|inflammatory response to antigenic stimulus|DNA topological change|apoptotic DNA fragmentation|DNA recombination|chromatin remodeling|regulation of transcription from RNA polymerase II promoter|apoptotic process|cellular component disassembly involved in execution phase…	condensed chromosome|extracellular region|extracellular space|nucleus|nucleoplasm|cell surface|transcriptional repressor complex|	3.553	5.21	2.296	2.119	2.32	4.055	4.262	3.417	3.396	1.778	1.178	1.2	1.664	1.248	1.152	0	0	0	0
O95376	Arih2	E3 ubiquitin-protein ligase ARIH2	protein polyubiquitination|multicellular organismal development|protein ubiquitination involved in ubiquitin-dependent protein catabolic process|developmental cell growth|protein K63-linked ubiquitination|protein K48-linked ubiquitination|hematopoietic stem cell proliferation|positive regulation of protein targeting to mitochondrion|	nucleus|cytoplasm|	3.905	5.755	2.626	2.471	2.59	4.293	4.26	3.559	3.577	2.358	1.876	1.828	1.681	1.405	1.355	0	0	0	0
F5H1D6	Pole	DNA polymerase epsilon catalytic subunit A	DNA replication|DNA repair|DNA biosynthetic process|nucleic acid phosphodiester bond hydrolysis|	nucleoplasm|cytoplasm|plasma membrane|epsilon DNA polymerase complex|	4.23	5.47	3.279	3.169	3.347	4.068	4.259	3.279	3.373	2.713	2.225	2.2	1.265	0.893	0.645	0	0	0	0
Q9UPN9	Trim33	E3 ubiquitin-protein ligase TRIM33	negative regulation of transcription from RNA polymerase II promoter|transcription, DNA-templated|transcription initiation from RNA polymerase II promoter|transforming growth factor beta receptor signaling pathway|gene expression|protein ubiquitination|regulation of transforming growth factor beta receptor signaling pathway|negative regulation of BMP signaling pathway|negative regulation of trans…	nucleus|nucleoplasm|intracellular membrane-bounded organelle|	4.128	5.537	3.181	3.047	3.161	4.139	4.258	3.332	3.371	2.998	2.453	2.423	1.351	0.956	0.869	0	0	0	0
Q9BXP5	Srrt	Serrate RNA effector molecule homolog	transcription, DNA-templated|regulation of transcription, DNA-templated|cell proliferation|primary miRNA processing|response to arsenic-containing substance|positive regulation of neurogenesis|neuronal stem cell maintenance|	nucleus|nucleoplasm|cytoplasm|	3.934	5.699	2.267	2.125	2.245	4.185	4.256	3.673	3.717	1.788	1.239	1.242	1.765	1.331	1.286	0	0	0	0
P18433	Ptpra	Receptor-type tyrosine-protein phosphatase alpha	protein phosphorylation|axon guidance|insulin receptor signaling pathway|peptidyl-tyrosine dephosphorylation|	plasma membrane|integral component of plasma membrane|receptor complex|extracellular exosome|	4.408	5.546	2.736	2.716	2.837	4.049	4.256	3.65	3.715	2.29	1.788	1.947	1.118	0.799	0.718	0	0	0	1
Q14258	Trim25	E3 ubiquitin/ISG15 ligase TRIM25	DNA repair|protein monoubiquitination|viral process|cytokine-mediated signaling pathway|translesion synthesis|negative regulation of type I interferon production|ERAD pathway|protein ubiquitination involved in ubiquitin-dependent protein catabolic process|positive regulation of I-kappaB kinase/NF-kappaB signaling|innate immune response|regulation of viral entry into host cell|negative regulation …	nucleoplasm|cytoplasm|cytosol|	4.032	5.873	3.523	3.458	3.656	4	4.253	3.584	3.518	3.741	3.169	3.106	1.823	1.459	1.294	0	0	0	0
Q9BYD6	Mrpl1	39S ribosomal protein L1, mitochondrial	organelle organization|mitochondrial translation|mitochondrial translational initiation|mitochondrial translational elongation|mitochondrial translational termination|	nucleoplasm|mitochondrion|mitochondrial inner membrane|large ribosomal subunit|	4.32	5.967	4.012	3.953	4.12	4.15	4.251	3.515	3.471	3.605	3.089	3.072	1.573	1.124	0.991	0	0	0	0
Q86UV5	Usp48	Ubiquitin carboxyl-terminal hydrolase 48	protein deubiquitination|proteasome-mediated ubiquitin-dependent protein catabolic process|regulation of proteasomal protein catabolic process|	nucleoplasm|cytoplasm|mitochondrion|	4.34	5.656	3.321	3.128	3.153	4.114	4.251	3.522	3.502	2.345	1.974	1.924	1.401	1.158	1.221	0	0	0	0
Q96GD4	Aurkb	Aurora kinase B	negative regulation of transcription from RNA polymerase II promoter|mitotic cell cycle|negative regulation of B cell apoptotic process|protein phosphorylation|mitotic spindle organization|small GTPase mediated signal transduction|attachment of spindle microtubules to kinetochore|abscission|histone modification|anaphase-promoting complex-dependent proteasomal ubiquitin-dependent protein catabolic…	condensed chromosome, centromeric region|condensed nuclear chromosome, centromeric region|nucleus|spindle|cytosol|spindle microtubule|chromocenter|midbody|spindle pole centrosome|chromosome passenger complex|spindle midzone|kinetochore|	3.914	5.775	2.678	2.563	2.841	4.018	4.251	3.552	3.529	2.441	1.935	2.032	1.863	1.461	1.264	0	0	0	0
P49915	Gmps	GMP synthase [glutamine-hydrolyzing]	purine nucleobase metabolic process|GMP biosynthetic process|glutamine metabolic process|purine nucleobase biosynthetic process|purine ribonucleoside monophosphate biosynthetic process|small molecule metabolic process|nucleobase-containing small molecule metabolic process|	cytoplasm|cytosol|	3.995	5.788	2.898	2.749	2.998	3.828	4.251	3.274	3.242	2.478	2.114	2.017	1.826	1.486	1.33	0	0	0	0
A0A0C4DGG9	Chd4	Chromodomain-helicase-DNA-binding protein 4	chromatin organization|regulation of transcription, DNA-templated|metabolic process|spindle assembly|	NuRD complex|	4.222	5.774	3.484	3.289	3.301	4.167	4.25	3.551	3.572	3.128	2.584	2.613	1.55	1.153	1.103	0	0	0	0
Q8IWI9	Mga	MAX gene-associated protein	transcription, DNA-templated|regulation of transcription, DNA-templated|	nucleoplasm|transcription factor complex|cytoplasm|MLL1 complex|	4.366	5.793	3.1	3	2.99	4.14	4.25	3.351	3.388	2.995	2.306	2.389	1.342	0.798	0.853	0	0	0	0
P05198	Eif2s1	Eukaryotic translation initiation factor 2 subunit 1	positive regulation of defense response to virus by host|translation|translational initiation|gene expression|endoplasmic reticulum unfolded protein response|PERK-mediated unfolded protein response|regulation of translational initiation in response to stress|cellular protein metabolic process|protein autophosphorylation|transmembrane transport|activation of mitophagy in response to mitochondrial …	nucleus|cytosol|ribosome|polysome|eukaryotic translation initiation factor 2 complex|cytoplasmic stress granule|membrane|eukaryotic 48S preinitiation complex|multi-eIF complex|extracellular exosome|eukaryotic translation initiation factor 2B complex|	3.729	5.826	3.054	3.021	3.138	4.133	4.25	4.016	3.932	3.31	2.831	2.747	2.096	1.651	1.45	0	0	0	0
Q9UGP8	Sec63	Translocation protein SEC63 homolog	liver development|protein targeting to membrane|SRP-dependent cotranslational protein targeting to membrane|posttranslational protein targeting to membrane|nitrogen compound metabolic process|multicellular organismal aging|endoplasmic reticulum unfolded protein response|posttranslational protein targeting to membrane, translocation|IRE1-mediated unfolded protein response|cellular protein metaboli…	endoplasmic reticulum|endoplasmic reticulum membrane|cytosol|membrane|integral component of membrane|	4.329	5.967	4.073	3.821	3.879	4.107	4.25	3.436	3.424	3.616	3.052	3.031	1.598	1.196	1	0	0	0	0
Q5JRX3	Pitrm1	Presequence protease, mitochondrial	proteolysis|protein processing|positive regulation of catalytic activity|	mitochondrion|mitochondrial matrix|	4.851	6.299	3.782	3.65	3.847	4.053	4.25	3.33	3.286	3.172	2.594	2.55	1.448	1.002	0.761	0	0	0	0
P55081	Mfap1	Microfibrillar-associated protein 1	extracellular matrix organization|	microfibril|extracellular region|	3.771	5.841	2.494	2.339	2.26	4.572	4.245	3.539	3.741	1.615	0.998	1.16	1.959	1.556	1.884	0	0	0	0
Q9UIG0	Baz1b	Tyrosine-protein kinase BAZ1B	heart morphogenesis|double-strand break repair|chromatin assembly or disassembly|transcription, DNA-templated|regulation of transcription, DNA-templated|cellular response to DNA damage stimulus|histone phosphorylation|peptidyl-tyrosine phosphorylation|chromatin-mediated maintenance of transcription|positive regulation of receptor activity|	condensed chromosome|pericentric heterochromatin|nuclear replication fork|	4.021	5.845	3.651	3.459	3.561	4.133	4.243	3.504	3.508	3.628	3.067	3.019	1.804	1.374	1.364	0	0	0	0
A0A0A0MT49	Smarca4	Transcription activator BRG1	regulation of transcription, DNA-templated|metabolic process|ATP-dependent chromatin remodeling|	SWI/SNF complex|	4.239	5.549	2.651	2.506	2.624	4.212	4.241	3.44	3.405	2.489	1.984	1.983	1.517	1.092	0.999	0	0	0	0
P61289	Psme3	Proteasome activator complex subunit 3	G1/S transition of mitotic cell cycle|protein polyubiquitination|mitotic cell cycle|stimulatory C-type lectin receptor signaling pathway|antigen processing and presentation of peptide antigen via MHC class I|antigen processing and presentation of exogenous peptide antigen via MHC class I, TAP-dependent|regulation of cellular amino acid metabolic process|apoptotic process|DNA damage response, sign…	proteasome complex|nucleus|nucleoplasm|cytoplasm|cytosol|proteasome activator complex|membrane|	3.957	5.858	2.534	2.33	2.52	3.871	4.241	3.731	3.775	1.103	0.662	0.609	2.167	1.776	1.538	0	0	0	0
Q96JM3	Champ1	Chromosome alignment-maintaining phosphoprotein 1	sister chromatid biorientation|protein localization to kinetochore|protein localization to microtubule|attachment of mitotic spindle microtubules to kinetochore|	condensed chromosome kinetochore|condensed chromosome|nucleus|nucleoplasm|cytoplasm|spindle|	4.505	5.871	3.168	3.016	3.139	4.016	4.24	3.406	3.493	3.033	2.417	2.41	1.429	1.198	1.073	0	0	0	0
P15170-2	Gspt1	Isoform 2 of Eukaryotic peptide chain release factor GTP-binding subunit ERF3A	G1/S transition of mitotic cell cycle|nuclear-transcribed mRNA catabolic process, nonsense-mediated decay|translational termination|protein methylation|	intracellular|	4.164	6.174	3.467	3.048	3.284	4.261	4.238	3.531	3.663	3.546	2.963	3.02	1.95	1.581	1.515	0	0	0	0
P07195	Ldhb	L-lactate dehydrogenase B chain	carbohydrate metabolic process|lactate metabolic process|pyruvate metabolic process|NAD metabolic process|cellular metabolic process|small molecule metabolic process|oxidation-reduction process|	cytoplasm|mitochondrion|cytosol|membrane|myelin sheath|membrane raft|extracellular exosome|	4.009	5.311	2.795	2.686	2.832	3.961	4.238	3.223	3.2	2.175	1.644	1.687	1.367	1.004	0.914	0	0	0	0
P52569	Slc7a2	Cationic amino acid transporter 2	nitric oxide production involved in inflammatory response|cellular amino acid metabolic process|nitric oxide biosynthetic process|transport|ion transport|amino acid transport|macrophage activation|regulation of macrophage activation|regulation of inflammatory response|transmembrane transport|L-arginine import across plasma membrane|L-lysine import across plasma membrane|L-ornithine import across …	plasma membrane|integral component of plasma membrane|membrane|	4.171	5.349	2.897	2.773	3.06	3.987	4.237	3.386	3.427	2.686	2.184	2.3	1.206	0.765	0.616	0	0	0	1
Q6P1R4	Dus1l	tRNA-dihydrouridine(16/17) synthase [NAD(P)(+)]-like	tRNA dihydrouridine synthesis|oxidation-reduction process|		3.951	5.732	2.845	2.701	2.714	4.118	4.235	3.215	3.294	2.319	1.705	1.84	1.786	1.335	1.3	0	0	0	0
P41252	Iars	Isoleucine--tRNA ligase, cytoplasmic	osteoblast differentiation|tRNA aminoacylation for protein translation|isoleucyl-tRNA aminoacylation|regulation of translational fidelity|gene expression|	nucleoplasm|cytoplasm|cytosol|membrane|extracellular exosome|	4.486	5.809	3.657	3.427	3.622	4.176	4.234	3.227	3.29	3.196	2.651	2.664	1.284	0.88	0.736	0	0	0	0
O95239	Kif4a	Chromosome-associated kinesin KIF4A	mitotic cytokinesis|organelle organization|microtubule-based movement|axon guidance|blood coagulation|anterograde axon cargo transport|metabolic process|antigen processing and presentation of exogenous peptide antigen via MHC class II|mitotic spindle midzone assembly|	nucleoplasm|chromosome|cytoplasm|cytosol|kinesin complex|spindle microtubule|membrane|nuclear matrix|midbody|	3.858	5.62	3.085	2.883	2.832	4.086	4.234	3.494	3.621	2.669	2.109	2.241	1.705	1.264	1.307	0	0	0	0
Q9Y263	Plaa	Phospholipase A-2-activating protein	phospholipid metabolic process|inflammatory response|signal transduction|positive regulation of catalytic activity|	extracellular exosome|	3.846	5.401	2.78	2.635	2.806	4.062	4.234	3.238	3.225	2.742	2.239	2.198	1.509	1.133	0.914	0	0	0	0
Q16531	Ddb1	DNA damage-binding protein 1	nucleotide-excision repair, DNA damage removal|DNA repair|nucleotide-excision repair|viral process|Wnt signaling pathway|translesion synthesis|histone H2A monoubiquitination|DNA damage response, detection of DNA damage|protein ubiquitination involved in ubiquitin-dependent protein catabolic process|negative regulation of apoptotic process|proteasome-mediated ubiquitin-dependent protein catabolic …	extracellular space|nucleus|nucleoplasm|cytoplasm|Cul4A-RING E3 ubiquitin ligase complex|Cul4B-RING E3 ubiquitin ligase complex|extracellular exosome|Cul4-RING E3 ubiquitin ligase complex|	4.66	5.538	3.276	3.186	3.244	4.149	4.233	3.254	3.294	2.605	2.125	2.068	0.679	0.292	0.252	0	0	0	0
P52701	Msh6	DNA mismatch repair protein Msh6	meiotic mismatch repair|DNA repair|mismatch repair|reciprocal meiotic recombination|determination of adult lifespan|intrinsic apoptotic signaling pathway in response to DNA damage|response to UV|viral process|somatic hypermutation of immunoglobulin genes|somatic recombination of immunoglobulin gene segments|isotype switching|negative regulation of DNA recombination|positive regulation of helicase…	nuclear chromosome|nuclear chromatin|nucleoplasm|cytoplasm|Golgi apparatus|plasma membrane|MutSalpha complex|intracellular membrane-bounded organelle|	4.119	5.595	3.279	3.081	3.199	4.147	4.233	3.49	3.584	2.78	2.268	2.286	1.567	1.191	1.156	0	0	0	0
P20073	Anxa7	Annexin A7	cellular calcium ion homeostasis|autophagy|hemostasis|cell proliferation|regulation of cell shape|response to salt stress|cellular water homeostasis|negative regulation of gene expression|response to organic cyclic compound|epithelial cell differentiation|social behavior|response to calcium ion|membrane fusion|	nucleus|nuclear envelope|endoplasmic reticulum membrane|cytosol|plasma membrane|membrane|extracellular exosome|chromaffin granule membrane|	4.036	5.28	1.641	1.552	1.701	4.207	4.232	3.587	3.626	0.77	0.254	0.255	1.238	0.93	0.848	0	0	0	0
Q9P0U3	Senp1	Sentrin-specific protease 1	proteolysis|activation of cysteine-type endopeptidase activity involved in apoptotic process|regulation of definitive erythrocyte differentiation|protein sumoylation|protein desumoylation|negative regulation of proteasomal ubiquitin-dependent protein catabolic process|post-translational protein modification|cellular protein metabolic process|positive regulation of transcription from RNA polymeras…	nucleus|nucleoplasm|cytoplasm|focal adhesion|nuclear membrane|	4.438	5.876	3.237	3.186	3.333	3.966	4.232	3.156	3.233	3.248	2.562	2.639	1.213	0.579	0.509	0	0	0	0
Q9Y289	Slc5a6	Sodium-dependent multivitamin transporter	vitamin metabolic process|water-soluble vitamin metabolic process|biotin metabolic process|transport|sodium ion transport|biotin transport|pantothenate transmembrane transport|pantothenate metabolic process|small molecule metabolic process|transmembrane transport|	plasma membrane|integral component of plasma membrane|vesicle membrane|membrane|brush border membrane|	4.309	5.337	2.778	2.607	2.731	4.054	4.23	3.369	3.334	2.496	2.064	2.04	1.155	0.842	0.813	0	0	0	1
Q9NTJ5	Sacm1l	Phosphatidylinositide phosphatase SAC1	phospholipid metabolic process|phosphatidylinositol biosynthetic process|small molecule metabolic process|phosphatidylinositol dephosphorylation|	Golgi membrane|endoplasmic reticulum membrane|Golgi apparatus|integral component of endoplasmic reticulum membrane|alpha-amino-3-hydroxy-5-methyl-4-isoxazolepropionic acid selective glutamate receptor complex|	4.294	4.452	3.104	2.833	3.115	4.162	4.229	3.428	3.504	2.413	1.922	1.901	0.382	0.136	0.377	0	0	0	0
Q8IX12	Ccar1	Cell division cycle and apoptosis regulator protein 1	mRNA splicing, via spliceosome|transcription, DNA-templated|regulation of transcription, DNA-templated|apoptotic process|cell cycle|positive regulation of cell proliferation|RNA splicing|gene expression|positive regulation of cell migration|negative regulation of nucleic acid-templated transcription|	nucleoplasm|perinuclear region of cytoplasm|	4.072	5.649	2.33	2.214	2.363	4.047	4.229	3.416	3.356	2.506	2.034	1.995	1.511	1.122	1.071	0	0	0	0
Q8NBS9	Txndc5	Thioredoxin domain-containing protein 5	protein folding|post-Golgi vesicle-mediated transport|response to endoplasmic reticulum stress|negative regulation of apoptotic process|apoptotic cell clearance|cell redox homeostasis|membrane organization|	endoplasmic reticulum|endoplasmic reticulum lumen|lysosomal lumen|extracellular exosome|	3.869	5.444	3.369	3.23	3.383	4.025	4.229	3.573	3.462	3.25	2.704	2.652	1.575	1.202	0.892	0	0	0	0
O43347	Msi1	RNA-binding protein Musashi homolog 1	nervous system development|	nucleus|cytoplasm|polysome|	4.37	5.863	2.351	2.268	2.42	3.944	4.229	3.255	3.279	2.74	2.229	2.09	1.253	0.828	0.586	0	0	0	0
Q15555	Mapre2	Microtubule-associated protein RP/EB family member 2	mitotic nuclear division|signal transduction|cell proliferation|cell division|	cytoplasm|microtubule cytoskeleton|microtubule plus-end|	3.858	5.771	2.795	2.733	2.784	3.975	4.227	3.506	3.494	2.306	1.77	1.752	1.993	1.543	1.293	0	0	0	1
P20585	Msh3	DNA mismatch repair protein Msh3	meiotic mismatch repair|DNA repair|mismatch repair|reciprocal meiotic recombination|somatic recombination of immunoglobulin gene segments|maintenance of DNA repeat elements|negative regulation of DNA recombination|positive regulation of helicase activity|	nuclear chromosome|nucleus|nucleoplasm|membrane|MutSbeta complex|	4.349	5.72	3.494	3.319	3.122	3.984	4.226	3.445	3.531	2.876	2.35	2.355	1.409	1.044	0.939	0	0	0	0
Q92598	Hsph1	Heat shock protein 105 kDa	receptor-mediated endocytosis|response to unfolded protein|cellular response to heat|positive regulation of MHC class I biosynthetic process|positive regulation of transcription from RNA polymerase II promoter|chaperone mediated protein folding requiring cofactor|positive regulation of NK T cell activation|positive regulation of protein tyrosine kinase activity|regulation of cellular response to …	extracellular region|nucleoplasm|cytoplasm|cytosol|microtubule|extracellular exosome|endocytic vesicle lumen|	3.641	5.497	2.919	2.764	3.042	4.055	4.224	3.554	3.611	2.872	2.292	2.342	1.733	1.312	1.099	0	0	0	0
Q9Y3B9	Rrp15	RRP15-like protein		nucleus|nucleolus|mitochondrion|	3.563	6.074	3.627	3.36	3.693	4.215	4.223	3.921	3.837	2.798	2.368	2.32	2.683	2.21	2.033	0	0	0	0
Q9P2R3	Ankfy1	Rabankyrin-5	endocytosis|endosome localization|endosomal vesicle fusion|retrograde transport, endosome to Golgi|positive regulation of pinocytosis|Golgi to lysosome transport|	lysosomal membrane|early endosome|endosome membrane|membrane|macropinosome|extracellular exosome|retromer complex|	4.27	5.84	3.12	3.111	3.213	4.161	4.223	3.51	3.53	3.296	2.736	2.729	1.648	1.076	1.041	0	0	0	0
P62244	Rps15a	40S ribosomal protein S15a	nuclear-transcribed mRNA catabolic process, nonsense-mediated decay|translation|translational initiation|translational elongation|translational termination|SRP-dependent cotranslational protein targeting to membrane|positive regulation of cell proliferation|response to virus|gene expression|viral process|viral life cycle|viral transcription|cellular protein metabolic process|positive regulation o…	cytoplasm|cytosol|membrane|cytosolic small ribosomal subunit|extracellular exosome|	4.102	6.146	3.828	3.653	3.761	4.143	4.223	3.917	3.883	4.108	3.641	3.562	2.225	1.872	1.702	0	0	0	0
F8WCJ7	Sec62	Translocation protein SEC62	protein transport|	integral component of membrane|	3.243	4.445	1.974	1.696	1.87	3.957	4.223	3.52	3.516	1.376	1.062	0.972	1.264	1.047	0.891	0	0	0	0
Q12789	Gtf3c1	General transcription factor 3C polypeptide 1	transcription, DNA-templated|transcription from RNA polymerase III promoter|rRNA transcription|tRNA transcription|gene expression|5S class rRNA transcription from RNA polymerase III type 1 promoter|tRNA transcription from RNA polymerase III promoter|	transcription factor TFIIIC complex|nucleus|nucleoplasm|nucleolus|membrane|ribonucleoprotein complex|	4.283	5.625	3.482	3.258	3.166	4.105	4.222	3.463	3.562	2.941	2.275	2.404	1.353	0.998	0.989	0	0	1	0
P37802	Tagln2	Transgelin-2	epithelial cell differentiation|	vesicle|extracellular exosome|	3.473	5.663	1.786	1.657	1.87	4.092	4.221	3.577	3.617	1.091	0.604	0.612	2.178	1.738	1.677	0	0	0	0
Q9Y2L1	Dis3	Exosome complex exonuclease RRP44	nuclear-transcribed mRNA catabolic process, deadenylation-dependent decay|rRNA processing|mRNA catabolic process|gene expression|rRNA catabolic process|positive regulation of GTPase activity|exonucleolytic nuclear-transcribed mRNA catabolic process involved in deadenylation-dependent decay|CUT catabolic process|nucleic acid phosphodiester bond hydrolysis|RNA phosphodiester bond hydrolysis, exonuc…	nuclear exosome (RNase complex)|cytoplasmic exosome (RNase complex)|exosome (RNase complex)|nucleoplasm|cytosol|membrane|nucleolus|	4.392	5.959	3.667	3.445	3.415	4.106	4.218	3.585	3.572	3.112	2.623	2.651	1.61	1.244	1.127	0	0	0	0
P30260	Cdc27	Cell division cycle protein 27 homolog	mitotic cell cycle|metaphase/anaphase transition of mitotic cell cycle|mitotic spindle assembly checkpoint|cell proliferation|anaphase-promoting complex-dependent proteasomal ubiquitin-dependent protein catabolic process|negative regulation of ubiquitin-protein ligase activity involved in mitotic cell cycle|positive regulation of ubiquitin-protein ligase activity involved in regulation of mitotic…	nucleus|nucleoplasm|anaphase-promoting complex|cytoplasm|centrosome|spindle|cytosol|spindle microtubule|	4.194	6.019	3.383	3.237	3.517	4.059	4.218	3.739	3.636	2.997	2.443	2.444	1.825	1.417	1.151	0	0	0	0
D6RBW1	Eif4e	Eukaryotic translation initiation factor 4E	translational initiation|	cytoplasm|perinuclear region of cytoplasm|	3.878	5.361	2.961	2.706	2.907	4.017	4.218	3.358	3.301	3.07	2.555	2.498	1.483	1.224	0.965	0	0	0	0
Q8N5C6	Srbd1	S1 RNA-binding domain-containing protein 1	nucleobase-containing compound metabolic process|		4.435	5.941	3.51	3.493	3.597	4.178	4.216	3.619	3.661	2.443	1.988	2.048	1.709	1.347	1.226	0	0	0	0
Q92794	Kat6a	Histone acetyltransferase KAT6A	heart morphogenesis|DNA packaging|chromatin organization|nucleosome assembly|transcription, DNA-templated|protein acetylation|histone acetylation|myeloid cell differentiation|somatic stem cell maintenance|embryonic hemopoiesis|aorta morphogenesis|negative regulation of sequence-specific DNA binding transcription factor activity|histone H3 acetylation|negative regulation of transcription, DNA-temp…	nucleosome|nucleus|nucleoplasm|nucleolus|Golgi apparatus|PML body|MOZ/MORF histone acetyltransferase complex|	4.41	5.758	2.863	2.51	2.385	4.281	4.215	3.354	3.267	2.547	1.994	1.998	1.423	1.038	0.967	0	0	0	0
Q9NTI5	Pds5b	Sister chromatid cohesion protein PDS5 homolog B	mitotic cell cycle|mitotic sister chromatid cohesion|cell proliferation|negative regulation of cell proliferation|regulation of cell proliferation|cell division|	chromosome, centromeric region|chromatin|nucleus|nucleoplasm|chromosome|cytosol|	3.959	5.622	3.175	3.059	3.277	4.049	4.215	3.583	3.55	3.132	2.626	2.604	1.73	1.33	1.124	0	0	0	0
P31689	Dnaja1	DnaJ homolog subfamily A member 1	protein folding|response to unfolded protein|spermatogenesis|response to heat|sperm motility|androgen receptor signaling pathway|negative regulation of protein ubiquitination|protein refolding|DNA damage response, detection of DNA damage|positive regulation of apoptotic process|negative regulation of apoptotic process|negative regulation of JUN kinase activity|regulation of protein transport|prot…	nucleus|mitochondrion|cytosol|membrane|perinuclear region of cytoplasm|extracellular exosome|cytoplasmic side of endoplasmic reticulum membrane|ubiquitin ligase complex|	3.602	5.634	3.057	2.973	3.104	4.044	4.214	3.603	3.503	2.295	1.729	1.772	2.11	1.608	1.396	0	0	0	0
Q08945	Ssrp1	FACT complex subunit SSRP1	DNA replication|DNA repair|chromatin remodeling|regulation of transcription, DNA-templated|transcription from RNA polymerase II promoter|transcription elongation from RNA polymerase II promoter|gene expression|viral process|positive regulation of viral transcription|	nucleus|nucleoplasm|chromosome|nucleolus|cytoplasm|	3.765	5.146	2.08	1.948	2.101	4.127	4.213	3.433	3.505	1.67	1.192	1.208	1.381	1.037	0.898	0	0	0	0
Q9UBL3	Ash2l	Set1/Ash2 histone methyltransferase complex subunit ASH2	chromatin organization|transcription, DNA-templated|regulation of transcription, DNA-templated|transcription from RNA polymerase II promoter|cellular response to DNA damage stimulus|positive regulation of cell proliferation|hemopoiesis|response to estrogen|positive regulation of transcription from RNA polymerase II promoter|histone H3-K4 methylation|	nucleus|nucleoplasm|nuclear euchromatin|histone methyltransferase complex|Set1C/COMPASS complex|	4.228	5.739	3.421	3.164	3.314	3.997	4.213	3.456	3.434	3.173	2.642	2.597	1.586	1.125	0.914	0	0	0	0
Q8NI36	Wdr36	WD repeat-containing protein 36	retina homeostasis|rRNA processing|visual perception|regulation of axon extension|response to stimulus|	nucleolus|small-subunit processome|Pwp2p-containing subcomplex of 90S preribosome|	4.485	5.882	4.03	3.659	3.671	4.229	4.212	3.472	3.563	2.72	2.2	2.247	1.439	1.074	1.096	0	0	1	0
Q9Y2R4	Ddx52	Probable ATP-dependent RNA helicase DDX52	metabolic process|	nucleus|nucleolus|membrane|	3.932	6.122	3.923	3.763	3.918	4.111	4.209	3.518	3.678	2.379	1.834	1.94	1.868	1.431	1.442	0	0	0	0
Q8ND82	Znf280c	Zinc finger protein 280C	transcription, DNA-templated|regulation of transcription from RNA polymerase II promoter|	nucleus|	4.079	5.631	3.563	3.384	3.434	4.158	4.208	3.612	3.632	2.989	2.545	2.569	1.552	1.268	1.213	0	0	0	0
Q7Z333	Setx	Probable helicase senataxin	MAPK cascade|double-strand break repair|DNA recombination|termination of RNA polymerase II transcription|mRNA splice site selection|RNA processing|cellular response to DNA damage stimulus|spermatogenesis|circadian rhythm|fibroblast growth factor receptor signaling pathway|positive regulation of neuron projection development|DNA duplex unwinding|positive regulation of RNA splicing|cellular respons…	nuclear chromosome|chromosome, telomeric region|nucleus|nucleoplasm|nucleolus|cytoplasm|axon|growth cone|	3.874	5.149	3.073	2.99	3.059	4.18	4.204	3.045	3.178	2.413	1.949	2.029	1.262	0.954	1.201	0	0	0	0
Q9H5H4	Znf768	Zinc finger protein 768	regulation of transcription, DNA-templated|transcription from RNA polymerase II promoter|	DNA-directed RNA polymerase II, core complex|	3.979	5.735	2.617	2.543	2.615	4.066	4.203	3.56	3.599	1.889	1.387	1.444	1.686	1.318	1.536	0	0	0	0
P08183	Abcb1	Multidrug resistance protein 1	G2/M transition of mitotic cell cycle|transport|drug transmembrane transport|response to drug|xenobiotic transport|small molecule metabolic process|transmembrane transport|stem cell proliferation|	plasma membrane|cell surface|membrane|integral component of membrane|extracellular exosome|	4.326	5.553	2.629	2.677	2.856	3.966	4.2	3.276	3.462	2.392	1.784	1.971	1.151	0.713	0.646	0	0	0	1
Q14204	Dync1h1	Cytoplasmic dynein 1 heavy chain 1	G2/M transition of mitotic cell cycle|mitotic cell cycle|transport|organelle organization|microtubule-based movement|mitotic spindle organization|metabolic process|antigen processing and presentation of exogenous peptide antigen via MHC class II|cytoplasmic mRNA processing body assembly|stress granule assembly|establishment of spindle localization|	centrosome|cytosol|cytoplasmic dynein complex|microtubule|membrane|filopodium|extracellular exosome|	4.674	5.488	3.272	3.144	3.282	4.085	4.198	3.2	3.212	2.701	2.166	2.181	0.764	0.392	0.319	0	0	0	0
Q14191	Wrn	Werner syndrome ATP-dependent helicase	telomere maintenance|DNA synthesis involved in DNA repair|replicative cell aging|DNA metabolic process|DNA replication|base-excision repair|double-strand break repair|DNA recombination|cellular response to DNA damage stimulus|response to oxidative stress|aging|cell aging|cellular response to starvation|response to UV-C|multicellular organismal aging|protein sumoylation|replication fork processing…	nucleoplasm|nucleolus|centrosome|MutLalpha complex|	3.686	5.29	2.837	2.652	2.75	4.072	4.198	3.38	3.423	1.848	1.471	1.427	1.719	1.308	1.317	0	0	0	0
F5GZS6	Slc3a2	4F2 cell-surface antigen heavy chain	carbohydrate metabolic process|	nucleus|nucleoplasm|cytoplasm|plasma membrane|	3.932	5.437	2.704	2.56	2.709	4.052	4.197	3.563	3.465	2.575	2.005	2.04	1.487	1.127	0.911	0	0	0	0
Q9Y314	Nosip	Nitric oxide synthase-interacting protein	negative regulation of catalytic activity|small molecule metabolic process|nitric oxide metabolic process|regulation of nitric-oxide synthase activity|negative regulation of nitric-oxide synthase activity|	Golgi membrane|nucleus|nucleoplasm|cytoplasm|cytosol|	4.13	6.14	2.831	2.756	2.964	4.044	4.197	3.633	3.705	2.12	1.735	1.701	1.915	1.625	1.451	0	0	0	0
O14578-4	Cit	Isoform 4 of Citron Rho-interacting kinase	mitotic sister chromatid segregation|cytokinesis|protein phosphorylation|mitotic nuclear division|metaphase/anaphase transition of mitotic cell cycle|small GTPase mediated signal transduction|spermatogenesis|dendrite development|positive regulation of cytokinesis|generation of neurons|negative regulation of dendrite morphogenesis|	ruffle|vacuole|cytosol|actin cytoskeleton|membrane|	4.291	5.358	3.366	3.193	3.334	4.079	4.196	3.452	3.475	3.027	2.472	2.525	1.038	0.765	0.635	0	0	0	0
Q8NEF9	Srfbp1	Serum response factor-binding protein 1	transcription, DNA-templated|regulation of transcription, DNA-templated|maturation of SSU-rRNA|	nucleus|90S preribosome|perinuclear region of cytoplasm|	3.063	5.522	2.673	2.786	2.751	4.159	4.195	3.744	3.922	1.48	1.032	1.088	2.238	1.948	1.926	0	0	0	0
Q96ME7	Znf512	Zinc finger protein 512	transcription, DNA-templated|regulation of transcription, DNA-templated|	nucleus|nucleoplasm|	4.082	5.649	3.524	3.056	3.188	4.128	4.194	3.513	3.566	2.985	2.371	2.485	1.647	1.376	1.387	0	0	0	0
P14868	Dars	Aspartate--tRNA ligase, cytoplasmic	translation|tRNA aminoacylation for protein translation|aspartyl-tRNA aminoacylation|protein complex assembly|gene expression|	cytoplasm|cytosol|membrane|extracellular exosome|	4.239	5.434	3.101	2.879	3.036	3.917	4.194	3.107	3.351	2.709	2.181	2.138	1.159	0.81	0.873	0	0	0	0
P25705	Atp5a1	ATP synthase subunit alpha, mitochondrial	negative regulation of endothelial cell proliferation|lipid metabolic process|ATP biosynthetic process|embryo development|ATP hydrolysis coupled proton transport|respiratory electron transport chain|mitochondrial ATP synthesis coupled proton transport|cellular metabolic process|small molecule metabolic process|	mitochondrion|mitochondrial inner membrane|mitochondrial proton-transporting ATP synthase complex|mitochondrial matrix|plasma membrane|membrane|myelin sheath|proton-transporting ATP synthase complex, catalytic core F(1)|extracellular exosome|COP9 signalosome|	3.586	4.803	3.117	2.841	3.116	3.98	4.192	3.211	3.21	2.44	1.951	1.987	1.054	0.613	0.61	0	0	0	1
Q13526	Pin1	Peptidyl-prolyl cis-trans isomerase NIMA-interacting 1	protein peptidyl-prolyl isomerization|positive regulation of protein phosphorylation|cell cycle|regulation of mitotic nuclear division|cytokine-mediated signaling pathway|negative regulation of transforming growth factor beta receptor signaling pathway|regulation of cytokinesis|negative regulation of type I interferon production|positive regulation of protein dephosphorylation|negative regulation…	nucleus|nucleoplasm|mitochondrion|cytosol|nuclear speck|midbody|neuron projection|	3.841	5.58	2.355	2.258	2.421	4.027	4.191	3.525	3.498	2.23	1.692	1.615	1.901	1.549	1.349	0	0	0	0
Q14146	Urb2	Unhealthy ribosome biogenesis protein 2 homolog		nucleus|nucleolus|aggresome|	3.937	5.66	3.484	3.309	3.422	4.089	4.19	3.393	3.552	2.134	1.69	1.691	1.536	1.162	1.088	0	0	1	0
P04920	Slc4a2	Anion exchange protein 2	ion transport|anion transport|bicarbonate transport|regulation of intracellular pH|transmembrane transport|chloride transmembrane transport|	plasma membrane|integral component of plasma membrane|focal adhesion|membrane|basolateral plasma membrane|	4.526	5.714	2.976	2.894	2.785	4.03	4.19	3.578	3.555	2.719	2.197	2.187	1.31	0.971	0.838	0	0	0	1
P13639	Eef2	Elongation factor 2	hematopoietic progenitor cell differentiation|translation|translational elongation|gene expression|peptidyl-diphthamide biosynthetic process from peptidyl-histidine|post-translational protein modification|cellular protein metabolic process|positive regulation of translation|	nucleus|cytoplasm|cytosol|polysome|plasma membrane|membrane|aggresome|ribonucleoprotein complex|extracellular exosome|	4.391	5.862	3.433	3.246	3.38	4.112	4.189	3.493	3.513	3.14	2.576	2.646	1.494	1.071	0.978	0	0	0	0
Q6Q0C0	Traf7	E3 ubiquitin-protein ligase TRAF7	negative regulation of transcription from RNA polymerase II promoter|activation of MAPKKK activity|transcription, DNA-templated|apoptotic process|protein ubiquitination|regulation of protein localization|positive regulation of protein sumoylation|positive regulation of MAPK cascade|cellular response to interleukin-6|positive regulation of apoptotic signaling pathway|	ubiquitin ligase complex|nucleus|cytosol|plasma membrane|cytoplasmic membrane-bounded vesicle|intracellular membrane-bounded organelle|perinuclear region of cytoplasm|	3.569	4.42	3.101	3.23	2.997	4.422	4.188	3.124	2.936	2.219	1.702	1.697	0.346	0.192	0.549	0	0	0	1
Q15154	Pcm1	Pericentriolar material 1 protein	G2/M transition of mitotic cell cycle|mitotic cell cycle|organelle organization|interkinetic nuclear migration|cytoplasmic microtubule organization|microtubule anchoring|microtubule anchoring at centrosome|nonmotile primary cilium assembly|intraciliary transport involved in cilium morphogenesis|cilium assembly|negative regulation of neurogenesis|centrosome organization|protein localization to cen…	pericentriolar material|cytoplasm|centrosome|cytosol|membrane|nuclear membrane|centriolar satellite|ciliary basal body|protein complex|nonmotile primary cilium|centrosome|	3.216	4.772	3.307	3.15	3.257	4.077	4.188	3.418	3.494	3.266	2.628	2.699	1.486	1.054	1.032	0	0	0	0
O75182	Sin3b	Paired amphipathic helix protein Sin3b	negative regulation of transcription from RNA polymerase II promoter|transcription, DNA-templated|skeletal muscle tissue development|histone deacetylation|cellular lipid metabolic process|small molecule metabolic process|cardiac muscle tissue development|	chromatin|X chromosome|Y chromosome|XY body|nucleus|nucleoplasm|cytoplasm|Sin3 complex|autosome|	3.849	5.625	2.699	2.684	2.991	3.881	4.188	3.435	3.39	2.621	2.16	2.115	1.776	1.33	0.978	0	0	0	0
Q9UGR2	Zc3h7b	Zinc finger CCCH domain-containing protein 7B	viral process|	nucleus|	4.194	5.673	3.583	2.976	2.768	4.182	4.187	3.125	3.476	3.832	3.088	3.269	1.7	1.333	1.215	0	0	0	0
Q96EY4	Tma16	Translation machinery-associated protein 16		nucleus|nucleolus|	3.615	5.956	2.773	2.659	2.668	4.178	4.187	3.94	3.895	2.041	1.52	1.511	2.302	1.869	1.778	0	0	1	0
O75417	Polq	DNA polymerase theta	DNA-dependent DNA replication|DNA repair|base-excision repair|double-strand break repair|cellular response to DNA damage stimulus|somatic hypermutation of immunoglobulin genes|protein homooligomerization|DNA biosynthetic process|double-strand break repair via alternative nonhomologous end joining|negative regulation of double-strand break repair via homologous recombination|	nucleoplasm|chromosome|	3.777	5.193	2.85	2.762	2.884	4.065	4.187	3.248	3.133	2.284	1.939	1.824	1.417	1.158	0.922	0	0	0	0
P78344	Eif4g2	Eukaryotic translation initiation factor 4 gamma 2	translational initiation|regulation of translational initiation|cell cycle arrest|cell death|cytokine-mediated signaling pathway|	cytosol|membrane|eukaryotic translation initiation factor 4F complex|	4.059	5.892	3.642	3.62	3.669	4.025	4.186	3.363	3.243	3.796	3.102	3.223	1.815	1.297	1.112	0	0	0	0
P12268	Impdh2	Inosine-5'-monophosphate dehydrogenase 2	purine nucleobase metabolic process|GMP biosynthetic process|purine ribonucleoside monophosphate biosynthetic process|small molecule metabolic process|lymphocyte proliferation|protein homotetramerization|nucleobase-containing small molecule metabolic process|oxidation-reduction process|retina development in camera-type eye|cellular response to interleukin-4|	nucleus|cytoplasm|peroxisomal membrane|cytosol|membrane|extracellular exosome|	3.88	5.572	2.831	2.723	2.81	4.043	4.185	3.256	3.332	2.693	2.178	2.19	1.636	1.242	1.038	0	0	0	0
P63241	Eif5a	Eukaryotic translation initiation factor 5A-1	mRNA export from nucleus|translational frameshifting|protein export from nucleus|nucleocytoplasmic transport|apoptotic process|positive regulation of cell proliferation|peptidyl-lysine modification to peptidyl-hypusine|post-translational protein modification|cellular protein metabolic process|positive regulation of translational elongation|positive regulation of translational termination|nucleocy…	nucleus|annulate lamellae|nuclear pore|cytoplasm|endoplasmic reticulum membrane|cytosol|membrane|extracellular exosome|	3.145	5.243	2.742	2.641	2.714	4.227	4.182	3.427	3.432	2.335	1.769	1.762	2.062	1.619	1.56	0	0	0	0
P35606	Copb2	Coatomer subunit beta'	intracellular protein transport|retrograde vesicle-mediated transport, Golgi to ER|intra-Golgi vesicle-mediated transport|COPI coating of Golgi vesicle|membrane organization|toxin transport|	cytosol|COPI vesicle coat|	4.4	5.355	3.112	2.932	3.136	4.057	4.18	3.214	3.22	2.812	2.255	2.261	0.903	0.514	0.506	0	0	0	0
Q01968-2	Ocrl	Isoform B of Inositol polyphosphate 5-phosphatase OCRL-1	in utero embryonic development|lipid metabolic process|phospholipid metabolic process|phosphatidylinositol biosynthetic process|small GTPase mediated signal transduction|cilium assembly|regulation of GTPase activity|positive regulation of GTPase activity|inositol phosphate metabolic process|small molecule metabolic process|phosphatidylinositol dephosphorylation|regulation of small GTPase mediated…	photoreceptor outer segment|nucleus|cytoplasm|early endosome|Golgi stack|Golgi-associated vesicle|trans-Golgi network|cytosol|plasma membrane|coated pit|clathrin-coated vesicle|phagocytic vesicle membrane|early endosome membrane|extracellular exosome|	4.624	5.808	3.433	3.173	3.138	4.214	4.179	3.74	3.792	3.229	2.668	2.72	1.183	0.883	0.97	0	0	0	0
Q9UPN6	Scaf8	Protein SCAF8	mRNA processing|RNA splicing|	nucleoplasm|spliceosomal complex|nuclear matrix|	4.115	5.31	1.944	1.749	1.854	4.109	4.178	2.946	3.073	1.867	1.192	1.317	1.103	0.712	0.845	0	0	0	0
Q9BQ75	Cmss1	Protein CMSS1			3.927	5.81	3.59	3.382	3.321	4.191	4.177	3.398	3.536	2.748	2.177	2.226	1.989	1.719	1.715	0	0	0	0
P13489	Rnh1	Ribonuclease inhibitor	mRNA catabolic process|negative regulation of catalytic activity|regulation of angiogenesis|	cytoplasm|angiogenin-PRI complex|extracellular exosome|	3.63	5.516	3.249	3.135	3.258	4.14	4.177	3.878	3.854	2.819	2.34	2.317	1.887	1.517	1.387	0	0	0	0
Q8IZT6	Aspm	Abnormal spindle-like microcephaly-associated protein	neuron migration|positive regulation of neuroblast proliferation|spindle organization|mitotic nuclear division|spermatogenesis|male gonad development|forebrain neuroblast division|cerebral cortex development|negative regulation of neuron differentiation|negative regulation of asymmetric cell division|oogenesis|developmental growth|regulation of meiotic cell cycle|spindle localization|maintenance …	nucleus|cytoplasm|midbody|microtubule minus-end|meiotic spindle|mitotic spindle pole|	4.448	5.348	3.39	3.228	3.206	3.999	4.175	3.012	3.151	2.677	2.173	2.206	0.931	0.618	0.645	0	0	0	0
B3KXX3	Slc12a6	Solute carrier family 12 member 6	cellular hypotonic salinity response|chloride transmembrane transport|	integral component of plasma membrane|	3.846	5.2	2.761	2.747	2.464	4.012	4.166	3.45	3.387	2.444	1.983	1.943	1.232	1.053	0.961	0	0	0	0
G8JLP4	Kiaa0430	Meiosis regulator and mRNA stability factor 1	regulation of gene expression|	peroxisome|	4.264	5.944	3.688	3.595	3.793	3.968	4.166	3.733	3.771	4.103	3.567	3.514	1.68	1.186	1.1	0	0	0	0
P61962	Dcaf7	DDB1- and CUL4-associated factor 7	multicellular organismal development|protein ubiquitination|	nucleoplasm|cytoplasm|nuclear matrix|protein complex|Cul4-RING E3 ubiquitin ligase complex|	3.864	5.712	3.015	2.884	3.043	4.074	4.164	3.718	3.649	3.014	2.525	2.468	1.722	1.375	1.188	0	0	0	0
P22102	Gart	Trifunctional purine biosynthetic protein adenosine-3	brainstem development|purine nucleobase metabolic process|'de novo' IMP biosynthetic process|glycine metabolic process|purine nucleobase biosynthetic process|purine ribonucleoside monophosphate biosynthetic process|response to organic substance|response to inorganic substance|cerebellum development|cerebral cortex development|methylation|small molecule metabolic process|tetrahydrofolate biosynthe…	cytosol|extracellular exosome|	4.284	5.499	3.174	3.044	3.066	4.245	4.161	3.172	3.259	2.76	2.07	2.201	1.411	0.878	1.004	0	0	0	0
Q08211	Dhx9	ATP-dependent RNA helicase A	mRNA splicing, via spliceosome|osteoblast differentiation|RNA processing|circadian rhythm|RNA splicing|gene expression|positive regulation of type I interferon production|DNA duplex unwinding|cellular response to heat|innate immune response|CRD-mediated mRNA stabilization|	nucleus|nucleoplasm|nucleolus|cytoplasm|centrosome|cytosol|membrane|ribonucleoprotein complex|cytoplasmic ribonucleoprotein granule|CRD-mediated mRNA stability complex|	3.951	5.611	2.315	2.191	2.337	4.187	4.161	3.486	3.553	0.976	0.478	0.521	1.686	1.336	1.289	0	0	0	0
P49761	Clk3	Dual specificity protein kinase CLK3	protein phosphorylation|peptidyl-tyrosine phosphorylation|regulation of RNA splicing|protein autophosphorylation|	acrosomal vesicle|nucleus|nucleoplasm|membrane|nuclear speck|intermediate filament cytoskeleton|	3.755	5.551	2.447	2.328	2.525	3.964	4.161	3.298	3.316	2.057	1.552	1.557	1.64	1.35	1.148	0	0	0	0
Q9H7F0	Atp13a3	Probable cation-transporting ATPase 13A3	cation transport|metabolic process|	membrane|integral component of membrane|	4.704	5.68	2.969	2.795	2.466	4.49	4.16	3.319	3.46	2.308	1.652	1.792	0.977	0.494	0.963	0	0	0	1
Q96QC0	Ppp1r10	Serine/threonine-protein phosphatase 1 regulatory subunit 10	transcription, DNA-templated|protein import into nucleus|negative regulation of catalytic activity|	chromatin|nucleus|nucleoplasm|PTW/PP1 phosphatase complex|	3.894	5.233	2.398	2.253	2.368	3.935	4.16	3.319	3.32	2.285	1.772	1.768	1.173	0.881	0.813	0	0	0	0
O14976	Gak	Cyclin-G-associated kinase	protein phosphorylation|cell cycle|	Golgi apparatus|focal adhesion|membrane|intracellular membrane-bounded organelle|perinuclear region of cytoplasm|	3.865	5.475	3.128	3.062	3.305	3.915	4.157	3.339	3.314	3.028	2.586	2.56	1.61	1.233	0.965	0	0	0	0
O94776	Mta2	Metastasis-associated protein MTA2	negative regulation of transcription from RNA polymerase II promoter|DNA methylation|chromatin organization|chromatin assembly or disassembly|regulation of fibroblast migration|histone deacetylation|ATP-dependent chromatin remodeling|positive regulation of transcription from RNA polymerase II promoter|	histone deacetylase complex|nuclear chromatin|nucleoplasm|transcription factor complex|membrane|NuRD complex|protein complex|	4.056	5.612	3.009	2.856	3.019	4.008	4.156	3.541	3.521	2.708	2.129	2.208	1.575	1.241	1.156	0	0	0	0
O60287	Urb1	Nucleolar pre-ribosomal-associated protein 1		nucleolus|	4.096	5.443	3.478	3.345	3.435	3.991	4.156	3.334	3.322	2.299	1.857	1.831	1.355	1.014	0.83	0	0	1	0
P63244	Gnb2l1	Receptor of activated protein C kinase 1	osteoblast differentiation|positive regulation of protein phosphorylation|activation of cysteine-type endopeptidase activity involved in apoptotic process|cell cycle|gastrulation|negative regulation of gene expression|viral process|negative regulation of translation|negative regulation of Wnt signaling pathway|negative regulation of cell growth|positive regulation of cell migration|positive regul…	phagocytic cup|nucleus|cytoplasm|mitochondrion|cytosol|cytoskeleton|small ribosomal subunit|dendrite|midbody|neuronal cell body|perikaryon|perinuclear region of cytoplasm|extracellular exosome|IRE1-RACK1-PP2A complex|	4.029	5.344	2.765	2.659	2.842	4.084	4.155	3.393	3.418	2.516	1.957	1.93	1.395	0.97	0.759	0	0	0	0
O94901-9	Sun1	Isoform 9 of SUN domain-containing protein 1	nuclear envelope organization|synapsis|cytoskeletal anchoring at nuclear membrane|nuclear matrix anchoring at nuclear membrane|	acrosomal membrane|nuclear envelope|integral component of nuclear inner membrane|nuclear membrane|LINC complex|intracellular membrane-bounded organelle|	4.293	5.269	3.457	3.193	3.196	4.06	4.155	3.172	3.241	2.766	2.218	2.343	1.026	0.63	0.698	0	0	0	0
P08962	Cd63	CD63 antigen	positive regulation of receptor internalization|platelet degranulation|cell-matrix adhesion|blood coagulation|protein transport|cell migration|platelet activation|cellular protein localization|endosome to melanosome transport|pigment granule maturation|regulation of vascular endothelial growth factor signaling pathway|regulation of rubidium ion transport|positive regulation of integrin-mediated s…	lysosomal membrane|plasma membrane|integral component of plasma membrane|cell surface|endosome membrane|platelet dense granule membrane|intrinsic component of plasma membrane|late endosome membrane|endosome lumen|melanosome|extracellular exosome|multivesicular body, internal vesicle|	4.24	5.453	2.817	2.654	2.809	4.003	4.155	3.202	3.291	2.339	1.824	1.84	1.196	1.002	1.044	0	0	0	1
P38398	Brca1	Breast cancer type 1 susceptibility protein	double-strand break repair via homologous recombination|DNA replication|DNA repair|postreplication repair|double-strand break repair|regulation of gene expression by genetic imprinting|transcription, DNA-templated|regulation of transcription from RNA polymerase II promoter|regulation of transcription from RNA polymerase III promoter|fatty acid biosynthetic process|apoptotic process|cellular respo…	ubiquitin ligase complex|condensed nuclear chromosome|nucleus|nucleoplasm|chromosome|cytoplasm|plasma membrane|gamma-tubulin ring complex|ribonucleoprotein complex|BRCA1-BARD1 complex|protein complex|BRCA1-A complex|	4.3	5.503	3.352	3.171	3.374	4.737	4.154	3.605	3.856	2.55	2.054	2.139	1.367	0.976	1.041	0	0	0	0
P61221	Abce1	ATP-binding cassette sub-family E member 1	RNA catabolic process|response to virus|viral process|negative regulation of catalytic activity|transmembrane transport|	cytoplasm|mitochondrion|mitochondrial matrix|membrane|	3.881	5.395	2.821	2.728	2.911	4.099	4.154	3.365	3.274	2.684	2.172	2.347	1.52	1.361	1.069	0	0	0	0
P35251	Rfc1	Replication factor C subunit 1	mitotic cell cycle|telomere maintenance via recombination|telomere maintenance|DNA-dependent DNA replication|DNA strand elongation involved in DNA replication|DNA repair|transcription-coupled nucleotide-excision repair|base-excision repair|nucleotide-excision repair|nucleotide-excision repair, DNA gap filling|transcription, DNA-templated|regulation of transcription, DNA-templated|telomere mainten…	nucleus|nucleoplasm|DNA replication factor C complex|Golgi apparatus|cell junction|extracellular exosome|	3.856	5.815	2.882	2.814	3.012	4.116	4.153	3.689	3.656	2.594	2.078	2.064	1.897	1.489	1.34	0	0	0	0
Q92908	Gata6	Transcription factor GATA-6	negative regulation of transcription from RNA polymerase II promoter|in utero embryonic development|liver development|outflow tract septum morphogenesis|type B pancreatic cell differentiation|pancreatic A cell differentiation|transcription from RNA polymerase II promoter|phospholipid metabolic process|endodermal cell fate determination|blood coagulation|male gonad development|cardiac muscle hyper…	nucleus|nucleoplasm|transcription factor complex|	3.018	4.489	2.245	2.293	2.461	3.952	4.153	3.203	3.253	1.701	1.311	1.297	1.05	0.668	0.876	0	0	0	0
Q96PZ0	Pus7	Pseudouridylate synthase 7 homolog	pseudouridine synthesis|tRNA processing|	nucleus|	4.015	5.638	3.13	3.138	3.116	4.073	4.152	3.505	3.376	2.868	2.319	2.258	1.508	1.129	0.957	0	0	0	0
Q5JTW2	Cep78	Centrosomal protein of 78 kDa	G2/M transition of mitotic cell cycle|mitotic cell cycle|organelle organization|	centrosome|cytosol|	3.901	5.331	3.502	3.467	3.64	3.975	4.149	3.931	3.991	3.65	3.327	2.823	1.431	0.972	0.912	0	0	0	1
F2Z2E2	Iqgap3	Ras GTPase-activating-like protein IQGAP3	small GTPase mediated signal transduction|positive regulation of GTPase activity|	intracellular|	4.108	5.354	3.958	3.282	3.465	3.855	4.149	3.391	3.518	3.333	2.851	3.062	1.293	1.025	0.914	0	0	0	0
P36969	Gpx4	Phospholipid hydroperoxide glutathione peroxidase, mitochondrial	chromatin organization|phospholipid metabolic process|response to oxidative stress|multicellular organismal development|spermatogenesis|arachidonic acid metabolic process|lipoxygenase pathway|small molecule metabolic process|oxidation-reduction process|	nucleus|nuclear envelope|mitochondrion|mitochondrial inner membrane|cytosol|extracellular exosome|	4.215	5.781	3.379	3.172	3.242	4.078	4.148	3.351	3.343	2.53	2.016	2.008	1.566	1.258	1.18	0	0	0	0
P38571	Lipa	Lysosomal acid lipase/cholesteryl ester hydrolase	cell morphogenesis|cytokine production|inflammatory response|cell proliferation|lipid catabolic process|lung development|tissue remodeling|homeostasis of number of cells within a tissue|	lysosome|extracellular exosome|	3.96	5.362	2.731	2.646	2.841	3.999	4.148	3.45	3.164	1.734	1.325	1.272	1.564	1.236	0.997	0	0	0	0
Q14997	Psme4	Proteasome activator complex subunit 4	protein polyubiquitination|mitotic cell cycle|stimulatory C-type lectin receptor signaling pathway|antigen processing and presentation of peptide antigen via MHC class I|antigen processing and presentation of exogenous peptide antigen via MHC class I, TAP-dependent|DNA repair|regulation of cellular amino acid metabolic process|apoptotic process|cellular response to DNA damage stimulus|DNA damage …	nucleus|cytosol|nuclear speck|spermatoproteasome complex|	4.066	5.32	3.191	3.031	3.176	3.992	4.148	3.228	3.151	2.805	2.304	2.254	1.253	0.829	0.725	0	0	0	0
Q9UNN5	Faf1	FAS-associated factor 1	apoptotic process|cytoplasmic sequestering of NF-kappaB|cell death|positive regulation of cell death|regulation of cell adhesion|positive regulation of protein complex assembly|regulation of protein catabolic process|positive regulation of apoptotic process|proteasome-mediated ubiquitin-dependent protein catabolic process|regulation of protein kinase activity|positive regulation of extrinsic apop…	nucleus|nuclear envelope|cytosol|CD95 death-inducing signaling complex|VCP-NPL4-UFD1 AAA ATPase complex|perinuclear region of cytoplasm|	3.65	5.191	2.266	2.129	2.269	4.007	4.147	3.19	3.201	2.137	1.573	1.584	1.541	1.114	0.985	0	0	0	0
Q96N67	Dock7	Dedicator of cytokinesis protein 7	microtubule cytoskeleton organization|hematopoietic progenitor cell differentiation|small GTPase mediated signal transduction|axonogenesis|interkinetic nuclear migration|neuron projection development|positive regulation of peptidyl-serine phosphorylation|pigmentation|establishment of neuroblast polarity|regulation of neurogenesis|activation of GTPase activity|	focal adhesion|axon|growth cone|neuron projection|basal part of cell|COP9 signalosome|	4.166	5.441	3.143	3.002	3.172	4.141	4.146	3.312	3.231	2.725	2.199	2.163	1.068	0.599	0.505	0	0	0	0
Q9NV06	Dcaf13	DDB1- and CUL4-associated factor 13	maturation of SSU-rRNA from tricistronic rRNA transcript (SSU-rRNA, 5.8S rRNA, LSU-rRNA)|protein ubiquitination|	nucleolus|small-subunit processome|Cul4-RING E3 ubiquitin ligase complex|	4.096	5.671	3.76	3.016	2.798	4.103	4.146	3.584	3.808	1.671	1.081	1.379	1.49	1.29	1.416	0	0	1	0
Q6P2E9	Edc4	Enhancer of mRNA-decapping protein 4	nuclear-transcribed mRNA catabolic process, deadenylation-dependent decay|gene expression|exonucleolytic nuclear-transcribed mRNA catabolic process involved in deadenylation-dependent decay|	cytoplasmic mRNA processing body|nucleus|nucleoplasm|cytoplasm|cytosol|membrane|intracellular membrane-bounded organelle|	4.101	5.548	3.11	3.072	3.205	4	4.144	3.429	3.547	3.187	2.668	2.665	1.578	1.162	1.103	0	0	0	0
Q6P4Q7	Cnnm4	Metal transporter CNNM4	visual perception|magnesium ion homeostasis|magnesium ion transport|sodium ion transmembrane transport|response to stimulus|enamel mineralization|	integral component of membrane|basolateral plasma membrane|	3.989	5.146	2.132	2.097	2.209	3.917	4.143	3.083	3.064	1.688	1.236	1.217	1.157	0.855	0.752	0	0	0	0
Q9H814	Phax	Phosphorylated adapter RNA export protein	spliceosomal snRNP assembly|snRNA export from nucleus|gene expression|protein transport|ncRNA metabolic process|	nucleus|nucleoplasm|nucleolus|cytosol|Cajal body|neuronal cell body|intracellular membrane-bounded organelle|	3.777	5.969	2.572	2.62	2.69	4.088	4.142	3.604	3.769	1.886	1.298	1.343	2.014	1.609	1.751	0	0	0	0
O96028	Whsc1	Histone-lysine N-methyltransferase NSD2	negative regulation of transcription from RNA polymerase II promoter|membranous septum morphogenesis|atrial septum primum morphogenesis|atrial septum secundum morphogenesis|chromatin organization|transcription, DNA-templated|anatomical structure morphogenesis|histone H3-K36 methylation|histone H4-K20 methylation|positive regulation of isotype switching to IgA isotypes|bone development|regulation …	nucleus|nucleoplasm|chromosome|cytoplasm|	3.997	5.711	3.051	2.923	3.066	4.062	4.142	3.398	3.421	2.405	1.916	1.92	1.676	1.316	1.255	0	0	0	0
Q9NXF1	Tex10	Testis-expressed protein 10		nucleolus|cytoplasm|integral component of membrane|nuclear membrane|MLL1 complex|	3.988	5.609	3.529	3.212	3.439	4.135	4.14	3.706	3.537	2.702	2.211	2.177	1.66	1.25	1.058	0	0	0	0
Q13347	Eif3i	Eukaryotic translation initiation factor 3 subunit I	formation of translation preinitiation complex|translation|translational initiation|regulation of translational initiation|gene expression|cellular protein metabolic process|	cytosol|eukaryotic translation initiation factor 3 complex|eukaryotic 43S preinitiation complex|eukaryotic 48S preinitiation complex|extracellular exosome|eukaryotic translation initiation factor 3 complex, eIF3m|	3.836	5.481	2.908	2.779	2.856	4.017	4.139	3.283	3.235	2.42	1.943	1.966	1.434	1.079	0.902	0	0	0	0
Q5T4S7	Ubr4	E3 ubiquitin-protein ligase UBR4	viral process|protein ubiquitination involved in ubiquitin-dependent protein catabolic process|	nucleoplasm|cytoplasm|centrosome|membrane|integral component of membrane|	4.552	5.473	3.241	3.138	3.238	4.037	4.138	3.188	3.203	2.797	2.215	2.267	0.951	0.593	0.519	0	0	0	0
Q15003	Ncaph	Condensin complex subunit 2	mitotic cell cycle|mitotic chromosome condensation|cell division|	condensin complex|nucleus|cytoplasm|cytosol|membrane|	3.981	5.975	3.157	2.929	3.103	4.08	4.137	3.566	3.686	3.711	3.068	3.101	2.032	1.507	1.499	0	0	0	0
P05026	Atp1b1	Sodium/potassium-transporting ATPase subunit beta-1	response to hypoxia|positive regulation of defense response to virus by host|cellular calcium ion homeostasis|cellular sodium ion homeostasis|cell adhesion|blood coagulation|potassium ion import|regulation of gene expression|regulation of cardiac muscle contraction by calcium ion signaling|cellular potassium ion homeostasis|positive regulation of ATPase activity|ion transmembrane transport|sodium…	intracellular|plasma membrane|sodium:potassium-exchanging ATPase complex|caveola|intercalated disc|basolateral plasma membrane|apical plasma membrane|sarcolemma|myelin sheath|extracellular exosome|extracellular vesicle|	3.462	4.638	2.525	2.431	2.565	4.04	4.135	3.392	3.406	2.098	1.664	1.508	1.244	0.892	0.687	0	0	0	1
Q92541	Rtf1	RNA polymerase-associated protein RTF1 homolog	negative regulation of transcription from RNA polymerase II promoter|endodermal cell fate commitment|blastocyst growth|DNA-templated transcription, initiation|transcription elongation from RNA polymerase II promoter|Wnt signaling pathway|stem cell maintenance|positive regulation of transcription elongation from RNA polymerase II promoter|positive regulation of transcription from RNA polymerase II…	nucleolus|Cdc73/Paf1 complex|	3.414	4.848	2.424	2.278	2.489	3.966	4.134	3.283	3.323	1.814	1.397	1.401	1.409	1.086	1.018	0	0	0	0
O15439	Abcc4	Multidrug resistance-associated protein 4	platelet degranulation|blood coagulation|platelet activation|transmembrane transport|oxidation-reduction process|	plasma membrane|membrane|integral component of membrane|basolateral plasma membrane|platelet dense granule membrane|	4.266	5.431	2.764	2.716	2.91	3.916	4.134	3.532	3.326	2.252	1.892	1.827	1.145	0.828	0.592	0	0	0	1
Q9H2J7	Slc6a15	Sodium-dependent neutral amino acid transporter B(0)AT2	ion transport|neurotransmitter transport|amino acid transport|neutral amino acid transport|leucine transport|proline transport|proline transmembrane transport|sodium ion transmembrane transport|transmembrane transport|	plasma membrane|integral component of plasma membrane|integral component of membrane|	3.74	5.101	2.678	2.595	2.611	4.121	4.133	3.211	3.334	2.508	1.789	1.991	1.255	0.563	0.808	0	0	0	1
P08238	Hsp90ab1	Heat shock protein HSP 90-beta	placenta development|protein folding|response to unfolded protein|axon guidance|response to salt stress|virion attachment to host cell|positive regulation of protein binding|negative regulation of proteasomal ubiquitin-dependent protein catabolic process|positive regulation of protein import into nucleus, translocation|cellular response to heat|nucleotide-binding domain, leucine rich repeat conta…	nucleoplasm|cytoplasm|mitochondrion|cytosol|cell surface|membrane|inclusion body|basolateral plasma membrane|apical plasma membrane|brush border membrane|melanosome|extracellular exosome|COP9 signalosome|	4.13	5.51	3.013	2.832	2.962	4.015	4.132	3.386	3.37	2.703	2.16	2.146	1.501	1.122	1.035	0	0	0	0
Q15773	Mlf2	Myeloid leukemia factor 2	defense response|	nucleus|cytoplasm|membrane|	3.756	5.019	2.406	2.169	1.976	4.323	4.131	3.23	3.327	1.626	1.068	1.165	1.263	0.942	1.232	0	0	0	0
Q9H8H0	Nol11	Nucleolar protein 11	transcription, DNA-templated|maturation of SSU-rRNA|positive regulation of transcription of nuclear large rRNA transcript from RNA polymerase I promoter|	nucleolus|t-UTP complex|	4.435	5.991	3.694	3.432	3.512	4.278	4.131	3.513	3.535	2.632	2.098	2.082	1.566	1.25	1.048	0	0	1	0
O43143	Dhx15	Pre-mRNA-splicing factor ATP-dependent RNA helicase DHX15	mRNA processing|RNA splicing|	nucleus|nucleoplasm|U12-type spliceosomal complex|nucleolus|cytoplasm|U2-type post-mRNA release spliceosomal complex|	4.063	5.64	2.788	2.712	2.868	4.034	4.131	3.357	3.409	1.974	1.477	1.488	1.573	1.163	1.017	0	0	0	0
P42704	Lrpprc	Leucine-rich PPR motif-containing protein, mitochondrial	negative regulation of mitochondrial RNA catabolic process|transcription, DNA-templated|regulation of transcription, DNA-templated|mitochondrion transport along microtubule|mRNA transport|regulation of mitochondrial translation|	condensed nuclear chromosome|nucleus|nuclear inner membrane|nuclear outer membrane|nucleoplasm|mitochondrion|cytoskeleton|microtubule|membrane|ribonucleoprotein complex|mitochondrial nucleoid|perinuclear region of cytoplasm|mitochondrion|	4.258	5.718	4.109	3.928	4.051	3.996	4.131	3.303	3.33	4.028	3.387	3.447	1.47	1.039	0.908	0	0	0	0
Q12830	Bptf	Nucleosome-remodeling factor subunit BPTF	negative regulation of transcription from RNA polymerase II promoter|embryonic placenta development|chromatin remodeling|transcription, DNA-templated|regulation of transcription, DNA-templated|brain development|endoderm development|anterior/posterior pattern specification|positive regulation of transcription, DNA-templated|	nucleus|nucleoplasm|cytoplasm|NURF complex|extracellular exosome|	4.292	5.187	2.578	2.387	2.52	4.202	4.13	3.183	3.222	2.188	1.661	1.667	0.826	0.532	0.518	0	0	0	0
E9PD53	Smc4	Structural maintenance of chromosomes protein	chromosome organization|	nucleoplasm|chromosome|cytoplasm|	3.938	5.674	3.286	3.107	3.164	4.019	4.129	3.562	3.62	3.446	2.813	2.903	1.822	1.394	1.443	0	0	0	0
Q9Y2W1	Thrap3	Thyroid hormone receptor-associated protein 3	regulation of alternative mRNA splicing, via spliceosome|nuclear-transcribed mRNA catabolic process|transcription initiation from RNA polymerase II promoter|mRNA processing|circadian rhythm|RNA splicing|intracellular steroid hormone receptor signaling pathway|androgen receptor signaling pathway|positive regulation of circadian rhythm|positive regulation of transcription, DNA-templated|positive re…	nucleus|nucleoplasm|mediator complex|extracellular exosome|exon-exon junction complex|	3.798	4.698	1.613	1.402	1.349	4.26	4.128	3.055	3.198	1.303	0.65	0.744	0.897	0.569	0.748	0	0	0	0
E9PKP7	Ubtf	Nucleolar transcription factor 1	chromatin remodeling|	nucleolus|	3.647	5.541	2.697	2.505	2.677	4.019	4.128	3.49	3.555	2.196	1.669	1.765	1.865	1.512	1.417	0	0	0	0
P30101	Pdia3	Protein disulfide-isomerase A3	antigen processing and presentation of peptide antigen via MHC class I|antigen processing and presentation of exogenous peptide antigen via MHC class I, TAP-dependent|protein folding|proteolysis|protein import into nucleus|protein retention in ER lumen|signal transduction|protein N-linked glycosylation via asparagine|protein folding in endoplasmic reticulum|response to endoplasmic reticulum stres…	nucleus|endoplasmic reticulum|endoplasmic reticulum lumen|smooth endoplasmic reticulum|focal adhesion|cell surface|melanosome|myelin sheath|extracellular exosome|	3.898	5.482	3.498	3.301	3.404	3.916	4.128	3.273	3.306	3.226	2.586	2.667	1.599	1.075	1.027	0	0	0	0
Q8IUF8	Mina	Ribosomal oxygenase 2	negative regulation of transcription from RNA polymerase II promoter|transcription, DNA-templated|ribosome biogenesis|oxidation-reduction process|	nucleus|transcription factor complex|nucleolus|cytoplasm|cytosol|	3.809	5.962	3.21	3.15	3.348	3.928	4.127	3.707	3.7	2.891	2.362	2.356	2.152	1.684	1.479	0	0	0	0
Q9HCK8	Chd8	Chromodomain-helicase-DNA-binding protein 8	negative regulation of transcription from RNA polymerase II promoter|transcription, DNA-templated|brain development|negative regulation of Wnt signaling pathway|DNA duplex unwinding|ATP-dependent chromatin remodeling|negative regulation of transcription, DNA-templated|positive regulation of transcription, DNA-templated|positive regulation of transcription from RNA polymerase II promoter|positive …	nucleus|nucleoplasm|protein complex|MLL1 complex|	3.945	5.536	3.163	2.948	3.205	3.819	4.127	3.496	3.507	2.749	2.206	2.209	1.497	1.185	1.076	0	0	0	0
Q6ZRQ5	Mms22l	Protein MMS22-like	double-strand break repair via homologous recombination|replication fork processing|	nucleoplasm|nuclear replication fork|FACT complex|MCM complex|	4.515	5.866	3.224	3.117	3.38	3.805	4.127	3.361	3.329	2.514	2.012	1.913	1.146	0.762	0.638	0	0	0	0
P38646	Hspa9	Stress-70 protein, mitochondrial	protein folding|protein export from nucleus|protein targeting to mitochondrion|response to toxic substance|negative regulation of apoptotic process|cellular protein metabolic process|cellular response to interleukin-1|	nucleolus|cytoplasm|mitochondrion|focal adhesion|mitochondrial nucleoid|myelin sheath|extracellular exosome|	3.426	4.7	2.714	2.511	2.656	3.886	4.125	2.779	2.79	2.24	1.72	1.705	1.325	0.878	0.604	0	0	0	0
Q9BQ67	Grwd1	Glutamate-rich WD repeat-containing protein 1		nucleus|nucleolus|cytoplasm|	3.75	5.999	3.01	2.821	2.558	4.151	4.124	3.776	3.835	2.122	1.714	1.723	2.008	1.768	1.814	0	0	1	0
O00203	Ap3b1	AP-3 complex subunit beta-1	protein targeting to lysosome|intracellular protein transport|blood coagulation|anterograde axon cargo transport|melanosome organization|antigen processing and presentation, exogenous lipid antigen via MHC class Ib|anterograde synaptic vesicle transport|positive regulation of NK T cell differentiation|	lysosomal membrane|Golgi apparatus|membrane|AP-3 adaptor complex|clathrin-coated vesicle membrane|	4.128	5.522	2.836	2.668	2.792	4.069	4.124	3.542	3.554	2.492	1.955	1.984	1.46	1.103	0.975	0	0	0	0
Q9NW08	Polr3b	DNA-directed RNA polymerase III subunit RPC2	transcription from RNA polymerase III promoter|transcription elongation from RNA polymerase III promoter|termination of RNA polymerase III transcription|gene expression|positive regulation of type I interferon production|positive regulation of interferon-beta production|innate immune response|positive regulation of innate immune response|defense response to virus|	nucleoplasm|DNA-directed RNA polymerase III complex|cytosol|	3.803	5.208	3.429	3.236	3.421	4.083	4.123	3.396	3.312	2.997	2.432	2.494	1.208	0.926	0.741	0	0	0	0
Q9UG63	Abcf2	ATP-binding cassette sub-family F member 2	transport|metabolic process|	mitochondrial envelope|membrane|ATP-binding cassette (ABC) transporter complex|	3.98	5.651	3.525	3.275	3.449	3.988	4.123	3.509	3.526	3.511	2.933	2.995	1.709	1.279	1.209	0	0	0	0
P26358	Dnmt1	DNA (cytosine-5)-methyltransferase 1	negative regulation of transcription from RNA polymerase II promoter|DNA methylation|transcription, DNA-templated|maintenance of DNA methylation|gene expression|positive regulation of gene expression|gene silencing|chromatin modification|DNA methylation on cytosine|regulation of gene expression, epigenetic|regulation of cell proliferation|negative regulation of gene expression, epigenetic|positiv…	nucleus|nucleoplasm|replication fork|pericentric heterochromatin|	4.19	5.694	3.283	3.041	3.072	4.039	4.122	3.493	3.623	3.016	2.396	2.471	1.573	1.206	1.215	0	0	0	0
P98179	Rbm3	RNA-binding protein 3	RNA processing|translation|regulation of translation|response to cold|production of miRNAs involved in gene silencing by miRNA|positive regulation of translation|	nucleus|cytoplasm|dendrite|large ribosomal subunit|	3.945	4.964	1.304	1.138	1.402	3.963	4.122	3.44	3.44	0.916	0.344	0.366	1.05	0.948	0.844	0	0	0	0
Q04837	Ssbp1	Single-stranded DNA-binding protein, mitochondrial	DNA replication|organelle organization|mitochondrion organization|positive regulation of helicase activity|mitochondrion morphogenesis|	nucleus|mitochondrion|mitochondrial matrix|mitochondrial nucleoid|extracellular exosome|	4.632	5.96	4.319	4.083	3.941	4.188	4.121	3.182	3.357	3.509	2.8	3.191	1.241	0.898	1.016	0	0	0	0
Q99538	Lgmn	Legumain	toll-like receptor signaling pathway|renal system process|proteolysis|steroid metabolic process|response to acidic pH|antigen processing and presentation of exogenous peptide antigen via MHC class II|receptor catabolic process|negative regulation of multicellular organism growth|vitamin D metabolic process|negative regulation of neuron apoptotic process|small molecule metabolic process|innate imm…	lysosome|late endosome|lysosomal lumen|apical part of cell|extracellular exosome|	4.143	5.863	2.742	2.688	2.987	3.799	4.121	3.352	3.391	2.914	2.349	2.387	1.718	1.313	1.066	0	0	0	1
E7EVZ1	Zfhx4	Zinc finger homeobox protein 4	regulation of transcription, DNA-templated|	nucleus|	4.331	5.431	3.277	2.935	2.789	4.126	4.12	3.117	3.28	2.794	2.277	2.253	1.2	0.779	0.878	0	0	0	0
P05023	Atp1a1	Sodium/potassium-transporting ATPase subunit alpha-1	regulation of the force of heart contraction|regulation of sodium ion transport|cellular sodium ion homeostasis|regulation of blood pressure|potassium ion import|dephosphorylation|cellular potassium ion homeostasis|negative regulation of glucocorticoid biosynthetic process|ion transmembrane transport|sodium ion export from cell|response to drug|negative regulation of heart contraction|positive re…	endosome|endoplasmic reticulum|Golgi apparatus|plasma membrane|sodium:potassium-exchanging ATPase complex|caveola|intercalated disc|membrane|integral component of membrane|basolateral plasma membrane|apical plasma membrane|T-tubule|sarcolemma|melanosome|myelin sheath|protein complex|extracellular exosome|neuronal postsynaptic density|extracellular vesicle|	4.403	5.174	3.33	3.182	3.236	3.951	4.119	3.066	3.149	2.72	2.251	2.29	0.61	0.287	0.251	0	0	0	0
Q01780	Exosc10	Exosome component 10	nuclear-transcribed mRNA catabolic process, nonsense-mediated decay|maturation of 5.8S rRNA|nuclear-transcribed mRNA catabolic process|dosage compensation by inactivation of X chromosome|nuclear mRNA surveillance|CUT catabolic process|nuclear polyadenylation-dependent rRNA catabolic process|histone mRNA catabolic process|nuclear retention of unspliced pre-mRNA at the site of transcription|RNA pho…	nuclear exosome (RNase complex)|exosome (RNase complex)|nucleus|nucleoplasm|nucleolus|cytoplasm|membrane|transcriptionally active chromatin|	4.042	5.841	3.36	3.161	3.249	4.09	4.118	3.532	3.618	2.259	1.771	1.772	1.829	1.382	1.403	0	0	1	0
A6NMQ1	Pola1	DNA polymerase	DNA-dependent DNA replication|DNA replication initiation|DNA biosynthetic process|nucleic acid phosphodiester bond hydrolysis|	nucleoplasm|cytoplasm|	4.076	5.665	3.104	2.88	3.013	4.032	4.118	3.502	3.549	2.578	2.037	2.127	1.522	1.159	1.055	0	0	0	0
Q14683	Smc1a	Structural maintenance of chromosomes protein 1A	mitotic sister chromatid segregation|mitotic cell cycle|mRNA splicing, via spliceosome|DNA repair|mitotic spindle organization|sister chromatid cohesion|mitotic sister chromatid cohesion|mitotic cell cycle checkpoint|meiotic nuclear division|RNA splicing|response to radiation|gene expression|protein sumoylation|stem cell maintenance|negative regulation of DNA endoreduplication|signal transduction…	chromosome, centromeric region|kinetochore|condensed chromosome kinetochore|condensed nuclear chromosome|nucleus|nucleoplasm|chromosome|nucleolus|cytoplasm|cytosol|cohesin core heterodimer|meiotic cohesin complex|	3.748	5.78	3.126	2.959	3.076	3.991	4.118	3.61	3.718	3.21	2.51	2.642	1.942	1.424	1.505	0	0	0	0
P11142	Hspa8	Heat shock cognate 71 kDa protein	mRNA splicing, via spliceosome|transcription, DNA-templated|protein folding|post-Golgi vesicle-mediated transport|response to unfolded protein|synaptic transmission|neurotransmitter secretion|axon guidance|RNA splicing|gene expression|viral process|cellular response to heat|protein refolding|negative regulation of transcription, DNA-templated|ATP metabolic process|positive regulation of mRNA spli…	Prp19 complex|extracellular space|intracellular|nucleus|nucleoplasm|spliceosomal complex|nucleolus|cytosol|plasma membrane|focal adhesion|membrane|ribonucleoprotein complex|melanosome|myelin sheath|clathrin-sculpted gamma-aminobutyric acid transport vesicle membrane|extracellular exosome|blood microparticle|ubiquitin ligase complex|	3.836	5.585	2.846	2.725	2.883	3.971	4.118	3.355	3.386	2.354	1.85	1.815	1.71	1.333	1.159	0	0	0	0
Q09028	Rbbp4	Histone-binding protein RBBP4	G2/M transition of mitotic cell cycle|mitotic cell cycle|DNA replication|chromatin organization|nucleosome assembly|DNA replication-dependent nucleosome assembly|DNA replication-independent nucleosome assembly|chromatin remodeling|transcription, DNA-templated|regulation of transcription, DNA-templated|negative regulation of cell proliferation|gene expression|chromatin assembly|CENP-A containing n…	nuclear chromatin|nucleus|nucleoplasm|Sin3 complex|NuRD complex|NURF complex|CAF-1 complex|ESC/E(Z) complex|protein complex|	3.913	6.03	3.184	3.046	3.273	4.124	4.116	3.808	3.675	3.125	2.62	2.516	1.852	1.444	1.4	0	0	0	0
Q8WVC0	Leo1	RNA polymerase-associated protein LEO1	endodermal cell fate commitment|transcription elongation from RNA polymerase II promoter|mRNA polyadenylation|histone monoubiquitination|Wnt signaling pathway|stem cell maintenance|positive regulation of mRNA 3'-end processing|positive regulation of transcription elongation from RNA polymerase II promoter|histone H2B ubiquitination|negative regulation of myeloid cell differentiation|positive regu…	nucleoplasm|nucleolus|Cdc73/Paf1 complex|	3.231	4.552	2.243	2.087	2.185	4.081	4.115	3.319	3.317	1.957	1.504	1.511	1.289	1.056	0.932	0	0	1	0
Q9Y3Z3	Samhd1	Deoxynucleoside triphosphate triphosphohydrolase SAMHD1	dGTP catabolic process|immune response|cytokine-mediated signaling pathway|regulation of innate immune response|dATP catabolic process|protein homotetramerization|defense response to virus|type I interferon signaling pathway|	intracellular|nucleus|nucleoplasm|plasma membrane|	3.628	5.579	2.943	2.864	2.913	4.019	4.114	3.424	3.506	2.916	2.383	2.369	2.045	1.508	1.412	0	0	0	0
Q9UBU9	Nxf1	Nuclear RNA export factor 1	mRNA export from nucleus|gene expression|viral process|	nucleus|nucleoplasm|cytosol|nuclear speck|transcription export complex|	4.177	5.886	2.678	2.586	2.681	3.999	4.113	3.377	3.459	1.889	1.367	1.369	1.867	1.375	1.306	0	0	0	0
B1AKJ5	Nrd1	Nardilysin	proteolysis|	mitochondrion|	4.057	5.329	3.005	2.847	3.136	3.823	4.113	3.224	3.245	2.405	1.888	1.908	1.272	0.913	0.644	0	0	0	0
P30626	Sri	Sorcin	action potential|proteolysis|transport|calcium ion transport|intracellular sequestering of iron ion|regulation of striated muscle contraction|signal transduction|heart development|muscle organ development|regulation of heart contraction|negative regulation of heart rate|regulation of cell communication by electrical coupling|regulation of release of sequestered calcium ion into cytosol by sarcopl…	nucleoplasm|cytoplasm|mitochondrion|endoplasmic reticulum membrane|smooth endoplasmic reticulum|cytosol|membrane|sarcoplasmic reticulum|Z disc|T-tubule|sarcoplasmic reticulum membrane|axon terminus|dendritic spine neck|extracellular exosome|chromaffin granule membrane|	3.931	5.6	1.739	1.504	1.672	3.784	4.113	3.573	3.559	0.676	0.301	0.275	1.516	1.338	1.222	0	0	0	0
Q06830	Prdx1	Peroxiredoxin-1	response to reactive oxygen species|skeletal system development|retina homeostasis|transcription initiation from RNA polymerase II promoter|cell proliferation|gene expression|removal of superoxide radicals|regulation of stress-activated MAPK cascade|erythrocyte homeostasis|natural killer cell mediated cytotoxicity|regulation of NF-kappaB import into nucleus|hydrogen peroxide catabolic process|oxi…	extracellular space|nucleus|cytoplasm|mitochondrion|cytosol|melanosome|myelin sheath|extracellular exosome|	3.378	5.164	2.682	2.651	2.715	4.017	4.112	3.347	3.395	2.267	1.75	1.746	1.794	1.411	1.339	0	0	0	0
Q13573	Snw1	SNW domain-containing protein 1	negative regulation of transcription from RNA polymerase II promoter|mRNA splicing, via spliceosome|transcription, DNA-templated|regulation of transcription from RNA polymerase II promoter|transcription initiation from RNA polymerase II promoter|transforming growth factor beta receptor signaling pathway|Notch signaling pathway|gene expression|viral process|positive regulation of transforming grow…	chromatin|nucleus|nucleoplasm|spliceosomal complex|nuclear matrix|catalytic step 2 spliceosome|positive transcription elongation factor complex b|SMAD3-SMAD4 protein complex|	3.624	5.112	2.365	2.226	2.25	4.292	4.109	3.407	3.406	1.655	1.198	1.223	1.482	1.169	1.183	0	0	0	0
P11166	Slc2a1	Solute carrier family 2, facilitated glucose transporter member 1	carbohydrate metabolic process|lactose biosynthetic process|energy reserve metabolic process|protein complex assembly|vitamin metabolic process|water-soluble vitamin metabolic process|response to osmotic stress|hexose transport|glucose transport|proton transport|L-ascorbic acid metabolic process|hexose transmembrane transport|cellular response to glucose starvation|xenobiotic transport|small mole…	Golgi membrane|female pronucleus|cytosol|plasma membrane|integral component of plasma membrane|caveola|cell-cell junction|membrane|basolateral plasma membrane|midbody|cortical actin cytoskeleton|melanosome|extracellular exosome|blood microparticle|	4.382	5.895	2.405	2.167	2.354	3.922	4.109	3.385	3.447	2.103	1.597	1.659	1.513	1.245	1.119	0	0	0	1
P26196	Ddx6	Probable ATP-dependent RNA helicase DDX6	nuclear-transcribed mRNA catabolic process, deadenylation-dependent decay|regulation of translation|gene expression|RNA secondary structure unwinding|viral RNA genome packaging|stem cell maintenance|cytoplasmic mRNA processing body assembly|exonucleolytic nuclear-transcribed mRNA catabolic process involved in deadenylation-dependent decay|negative regulation of neuron differentiation|	cytoplasmic mRNA processing body|cytoplasm|cytosol|cytoplasmic stress granule|membrane|RISC complex|intracellular membrane-bounded organelle|	3.986	5.531	3.526	3.357	3.453	3.903	4.109	3.349	3.464	3.505	2.865	2.891	1.67	1.378	1.219	0	0	0	0
Q13315	Atm	Serine-protein kinase ATM	telomere maintenance|double-strand break repair via homologous recombination|response to hypoxia|somitogenesis|pre-B cell allelic exclusion|DNA repair|double-strand break repair|protein phosphorylation|cellular response to DNA damage stimulus|DNA damage induced protein phosphorylation|DNA damage response, signal transduction by p53 class mediator resulting in cell cycle arrest|cell cycle arrest|m…	nucleoplasm|spindle|cytoplasmic membrane-bounded vesicle|chromosome, telomeric region|	4.216	5.438	3.18	3.193	3.297	4.213	4.108	3.218	3.432	2.569	2.177	2.064	1.182	0.819	0.679	0	0	1	0
P31939	Atic	Bifunctional purine biosynthesis protein PURH	brainstem development|nucleobase-containing compound metabolic process|purine nucleobase metabolic process|'de novo' IMP biosynthetic process|nucleoside metabolic process|purine ribonucleoside monophosphate biosynthetic process|response to inorganic substance|cerebellum development|cerebral cortex development|organ regeneration|small molecule metabolic process|dihydrofolate metabolic process|tetr…	mitochondrion|cytosol|membrane|extracellular exosome|	4.187	5.629	3.155	3.09	3.25	3.948	4.108	3.404	3.349	2.746	2.284	2.229	1.441	1.045	0.83	0	0	0	0
Q9UHX1	Puf60	Poly(U)-binding-splicing factor PUF60	transcription, DNA-templated|regulation of transcription, DNA-templated|mRNA processing|apoptotic process|RNA splicing|	nucleoplasm|mitochondrion|Golgi apparatus|ribonucleoprotein complex|cyclin-dependent protein kinase activating kinase holoenzyme complex|	4.03	5.487	3.011	2.86	3.113	3.882	4.108	3.397	3.4	2.942	2.378	2.368	1.558	1.166	1.003	0	0	0	0
Q96SN8	Cdk5rap2	CDK5 regulatory subunit-associated protein 2	G2/M transition of mitotic cell cycle|establishment of mitotic spindle orientation|microtubule cytoskeleton organization|mitotic cell cycle|microtubule bundle formation|organelle organization|chromosome segregation|brain development|neurogenesis|regulation of neuron differentiation|negative regulation of neuron differentiation|positive regulation of transcription, DNA-templated|negative regulatio…	pericentriolar material|spindle pole|cytoplasm|Golgi apparatus|centrosome|cytosol|cytoskeleton|microtubule|cell junction|perinuclear region of cytoplasm|extracellular exosome|	3.347	5.064	3.26	3.146	3.326	3.924	4.104	3.196	3.164	3.552	3.017	2.988	1.449	1.072	1.044	0	0	0	0
Q9Y6X9	Morc2	MORC family CW-type zinc finger protein 2	fatty acid metabolic process|	nucleus|nucleoplasm|cytoplasm|cytosol|	3.825	5.821	2.941	2.845	3.064	3.905	4.104	3.519	3.606	3.041	2.481	2.539	2.03	1.6	1.426	0	0	0	0
Q14320	Fam50a	Protein FAM50A	spermatogenesis|	nucleus|nucleoplasm|	3.777	5.929	2.239	2.149	2.393	3.786	4.103	3.452	3.546	1.353	0.9	0.859	2.029	1.772	1.654	0	0	0	0
P13591-1	Ncam1	Isoform 2 of Neural cell adhesion molecule 1	cell adhesion|axon guidance|cytokine-mediated signaling pathway|extracellular matrix organization|interferon-gamma-mediated signaling pathway|	Golgi membrane|plasma membrane|external side of plasma membrane|cell surface|membrane|integral component of membrane|anchored component of membrane|extracellular exosome|	3.492	5.147	2.896	2.647	2.494	3.948	4.102	3.152	3.278	2.445	1.8	1.907	1.6	1.149	1.269	0	0	0	0
Q14108	Scarb2	Lysosome membrane protein 2	protein targeting to lysosome|cell adhesion|	lysosomal membrane|focal adhesion|membrane|integral component of membrane|lysosomal lumen|extracellular exosome|	3.266	4.562	2.942	2.967	3.184	3.791	4.102	3.267	3.304	1.846	1.265	1.307	1.266	0.82	0.736	0	0	0	1
P42285	Skiv2l2	Superkiller viralicidic activity 2-like 2	mRNA splicing, via spliceosome|maturation of 5.8S rRNA|RNA catabolic process|	nucleus|nucleoplasm|nucleolus|catalytic step 2 spliceosome|exosome (RNase complex)|	4.174	5.865	3.283	3.211	3.436	3.869	4.101	3.427	3.482	2.538	2.035	2.091	1.712	1.294	1.18	0	0	0	0
Q92616	Gcn1l1	eIF-2-alpha kinase activator GCN1	translation|regulation of translation|	cytoplasm|ribosome|membrane|	4.31	5.636	3.531	3.355	3.524	3.966	4.1	3.256	3.3	3.379	2.767	2.807	1.297	0.873	0.755	0	0	0	0
Q9NXG2	Thumpd1	THUMP domain-containing protein 1			3.869	5.257	3.253	3.044	2.746	4.252	4.099	3.228	3.379	2.301	1.613	1.798	1.462	0.997	1.228	0	0	0	0
Q9Y666	Slc12a7	Solute carrier family 12 member 7	transport|ion transport|cell volume homeostasis|synaptic transmission|potassium ion import|chloride ion homeostasis|potassium ion homeostasis|transmembrane transport|chloride transmembrane transport|	plasma membrane|integral component of plasma membrane|	4.241	5.59	3.118	2.824	2.705	3.864	4.099	3.141	3.416	2.373	1.878	1.873	1.312	0.878	0.97	0	0	0	1
G5EA31	Sec24c	Protein transport protein Sec24C	intracellular protein transport|ER to Golgi vesicle-mediated transport|	COPII vesicle coat|	3.986	5.275	3.212	3.139	3.202	4.034	4.097	3.305	3.319	2.906	2.372	2.386	1.289	0.828	0.779	0	0	0	0
A0A087WZ13	Raver1	Ribonucleoprotein PTB-binding 1			4.166	5.231	2.041	1.909	2.182	3.991	4.097	3	3.131	2.262	1.644	1.731	1.106	0.631	0.582	0	0	0	0
Q8NCM8	Dync2h1	Cytoplasmic dynein 2 heavy chain 1	organelle organization|Golgi organization|determination of left/right symmetry|asymmetric protein localization|dorsal/ventral pattern formation|protein processing|antigen processing and presentation of exogenous peptide antigen via MHC class II|spinal cord motor neuron differentiation|embryonic limb morphogenesis|forebrain development|intraciliary retrograde transport|cilium assembly|positive reg…	Golgi apparatus|cytosol|microtubule|plasma membrane|axoneme|dynein complex|motile primary cilium|apical part of cell|extracellular exosome|primary cilium|ciliary tip|	4.332	5.197	3.2	3.112	3.216	3.913	4.097	3.199	3.289	2.783	2.393	2.41	0.866	0.472	0.348	0	0	0	0
C9J6P4	Zc3hav1	Zinc finger CCCH-type antiviral protein 1	metabolic process|	cytoplasm|	4.302	5.796	3.606	3.508	3.373	4.239	4.096	3.432	3.568	3.226	2.715	2.769	1.37	1.038	1.026	0	0	0	0
Q10570	Cpsf1	Cleavage and polyadenylation specificity factor subunit 1	mRNA splicing, via spliceosome|transcription from RNA polymerase II promoter|termination of RNA polymerase II transcription|mRNA polyadenylation|mRNA export from nucleus|RNA splicing|gene expression|mRNA 3'-end processing|pre-mRNA cleavage required for polyadenylation|	nucleoplasm|mRNA cleavage and polyadenylation specificity factor complex|	4.793	5.157	2.825	2.769	2.913	4.21	4.096	3.277	3.167	2.283	1.878	1.791	0.544	0.181	0.092	0	0	0	0
P18124	Rpl7	60S ribosomal protein L7	nuclear-transcribed mRNA catabolic process, nonsense-mediated decay|maturation of LSU-rRNA from tricistronic rRNA transcript (SSU-rRNA, 5.8S rRNA, LSU-rRNA)|cytoplasmic translation|rRNA processing|translation|translational initiation|translational elongation|translational termination|SRP-dependent cotranslational protein targeting to membrane|gene expression|viral process|viral life cycle|viral t…	nucleus|nucleolus|cytoplasm|cytosol|polysome|focal adhesion|membrane|cytosolic large ribosomal subunit|ribonucleoprotein complex|extracellular exosome|	4.919	6.696	4.361	4.233	4.293	4.012	4.096	3.505	3.555	4.079	3.564	3.551	1.71	1.332	1.228	0	0	0	0
Q9Y4L1	Hyou1	Hypoxia up-regulated protein 1	response to ischemia|receptor-mediated endocytosis|endoplasmic reticulum unfolded protein response|response to endoplasmic reticulum stress|IRE1-mediated unfolded protein response|cellular protein metabolic process|cellular response to hypoxia|negative regulation of hypoxia-induced intrinsic apoptotic signaling pathway|negative regulation of endoplasmic reticulum stress-induced neuron intrinsic a…	extracellular region|endoplasmic reticulum|endoplasmic reticulum lumen|smooth endoplasmic reticulum|focal adhesion|membrane|endoplasmic reticulum chaperone complex|extracellular exosome|endocytic vesicle lumen|	3.944	5.658	3.001	2.848	3.068	3.857	4.096	3.482	3.482	2.909	2.393	2.372	1.758	1.365	1.157	0	0	0	1
Q92922	Smarcc1	SWI/SNF complex subunit SMARCC1	chromatin organization|nucleosome disassembly|chromatin remodeling|transcription, DNA-templated|regulation of transcription from RNA polymerase II promoter|nervous system development|insulin receptor signaling pathway|organ morphogenesis|negative regulation of proteasomal ubiquitin-dependent protein catabolic process|ATP-dependent chromatin remodeling|positive regulation of transcription, DNA-tem…	nuclear chromatin|XY body|nucleoplasm|SWI/SNF complex|protein complex|npBAF complex|nBAF complex|	3.9	5.642	2.778	2.67	2.78	3.991	4.095	3.392	3.386	2.266	1.691	1.642	1.369	0.939	0.956	0	0	0	0
P38919	Eif4a3	Eukaryotic initiation factor 4A-III	nuclear-transcribed mRNA catabolic process, nonsense-mediated decay|nuclear-transcribed mRNA catabolic process, deadenylation-dependent decay|nuclear-transcribed mRNA poly(A) tail shortening|mRNA splicing, via spliceosome|rRNA processing|RNA splicing|gene expression|RNA secondary structure unwinding|negative regulation of translation|cytokine-mediated signaling pathway|positive regulation of tran…	nucleoplasm|cytoplasm|cytosol|membrane|nuclear speck|exon-exon junction complex|catalytic step 2 spliceosome|	4.29	5.785	3.258	3.106	3.202	3.971	4.095	3.348	3.355	2.711	2.163	2.199	1.591	1.189	1.14	0	0	0	0
P27694	Rpa1	Replication protein A 70 kDa DNA-binding subunit	G1/S transition of mitotic cell cycle|mitotic cell cycle|nucleotide-excision repair, DNA damage removal|telomere maintenance via recombination|telomere maintenance|double-strand break repair via homologous recombination|DNA recombinase assembly|in utero embryonic development|DNA replication|DNA-dependent DNA replication|DNA strand elongation involved in DNA replication|DNA repair|transcription-co…	lateral element|male germ cell nucleus|nucleus|nucleoplasm|DNA replication factor A complex|PML body|PML body|	4.189	6.18	2.981	2.761	2.904	4.068	4.094	3.587	3.699	2.439	1.945	1.955	1.975	1.615	1.606	0	0	0	0
Q9Y3T9	Noc2l	Nucleolar complex protein 2 homolog	negative regulation of transcription from RNA polymerase II promoter|negative regulation of B cell apoptotic process|transcription, DNA-templated|apoptotic process|chromatin assembly|nucleolus to nucleoplasm transport|cellular response to UV|negative regulation of histone acetylation|negative regulation of intrinsic apoptotic signaling pathway|	nucleus|nucleoplasm|nucleolus|	3.908	5.74	3.461	3.177	3.156	4.088	4.093	3.652	3.734	2.852	2.377	2.465	2.056	1.777	1.756	0	0	1	0
Q96DN5	Tbc1d31	TBC1 domain family member 31		centrosome|	3.997	5.141	3.541	3.47	3.328	4.03	4.093	3.319	3.386	3.344	2.643	2.792	0.987	0.508	0.766	0	0	0	1
P43034	Pafah1b1	Platelet-activating factor acetylhydrolase IB subunit alpha	G2/M transition of mitotic cell cycle|establishment of mitotic spindle orientation|microtubule cytoskeleton organization|mitotic cell cycle|ameboidal-type cell migration|acrosome assembly|neuron migration|positive regulation of cytokine-mediated signaling pathway|organelle organization|microtubule-based process|mitotic nuclear division|nuclear migration|small GTPase mediated signal transduction|s…	astral microtubule|kinetochore|nuclear envelope|centrosome|cytosol|kinesin complex|microtubule associated complex|cell cortex|axon|growth cone|motile primary cilium|nuclear membrane|neuronal cell body|perinuclear region of cytoplasm|extracellular exosome|cell leading edge|	3.684	4.979	2.504	2.29	2.426	3.957	4.093	3.263	3.339	2.276	1.805	1.881	1.296	1.039	0.978	0	0	0	0
O75534	Csde1	Cold shock domain-containing protein E1	regulation of transcription, DNA-templated|male gonad development|nuclear-transcribed mRNA catabolic process, no-go decay|	cytoplasm|mitochondrial inner membrane|Golgi apparatus|plasma membrane|CRD-mediated mRNA stability complex|	4.244	5.831	4.129	3.879	3.824	4.001	4.09	3.307	3.322	3.79	3.136	3.256	1.513	1.112	1.068	0	0	0	0
Q99459	Cdc5l	Cell division cycle 5-like protein	mRNA splicing, via spliceosome|DNA repair|transcription, DNA-templated|regulation of transcription, DNA-templated|RNA splicing|gene expression|signal transduction involved in DNA damage checkpoint|	Prp19 complex|nucleus|nucleoplasm|nucleolus|cytoplasm|membrane|nuclear speck|catalytic step 2 spliceosome|DNA replication factor A complex|	3.598	5.473	2.455	2.39	2.578	3.874	4.089	3.24	3.346	2.187	1.623	1.668	1.945	1.47	1.333	0	0	0	0
P26599	Ptbp1	Polypyrimidine tract-binding protein 1	alternative mRNA splicing, via spliceosome|regulation of alternative mRNA splicing, via spliceosome|mRNA splicing, via spliceosome|mRNA processing|RNA splicing|gene expression|negative regulation of RNA splicing|positive regulation of transcription from RNA polymerase II promoter|negative regulation of mRNA splicing, via spliceosome|negative regulation of muscle cell differentiation|	nucleoplasm|nucleolus|membrane|extracellular exosome|	4.386	5.762	3.175	3.076	3.192	3.995	4.087	3.329	3.366	3.191	2.67	2.686	1.544	1.049	0.889	0	0	0	0
Q96T58	Spen	Msx2-interacting protein	negative regulation of transcription from RNA polymerase II promoter|transcription, DNA-templated|Notch signaling pathway|viral process|negative regulation of transcription, DNA-templated|positive regulation of transcription, DNA-templated|positive regulation of neurogenesis|	nucleoplasm|transcriptional repressor complex|extracellular exosome|	4.228	5.391	2.6	2.413	2.315	3.941	4.086	3.089	3.172	2.437	1.901	1.896	1.065	0.694	0.783	0	0	0	0
Q6W2J9	Bcor	BCL-6 corepressor	negative regulation of transcription from RNA polymerase II promoter|negative regulation of histone H3-K36 methylation|transcription, DNA-templated|heart development|negative regulation of bone mineralization|histone H2A monoubiquitination|odontogenesis|negative regulation of transcription, DNA-templated|negative regulation of histone H3-K4 methylation|palate development|specification of axis pol…	nucleus|PcG protein complex|	4.099	5.172	2.868	2.717	2.767	4.352	4.085	3.331	3.383	2.441	1.889	1.942	1.015	0.696	0.714	0	0	0	0
A0A0A0MR66	Rbm10	RNA binding motif protein 10, isoform CRA_d	negative regulation of transcription from RNA polymerase II promoter|negative regulation of cell proliferation|positive regulation of smooth muscle cell apoptotic process|negative regulation of mRNA splicing, via spliceosome|3'-UTR-mediated mRNA stabilization|		4.097	5.375	1.982	1.847	2.018	4.101	4.085	3.33	3.391	1.53	0.953	0.949	1.257	0.92	0.903	0	0	0	0
Q9Y4R8	Telo2	Telomere length regulation protein TEL2 homolog	regulation of TOR signaling|	chromosome, telomeric region|intracellular|nucleus|cytoplasm|membrane|TORC1 complex|TORC2 complex|	3.542	4.933	2.928	2.792	2.975	3.936	4.084	3.196	3.245	2.438	1.99	1.928	1.391	1.051	0.971	0	0	0	0
Q15361	Ttf1	Transcription termination factor 1	chromatin remodeling|DNA-templated transcription, termination|regulation of transcription, DNA-templated|transcription from RNA polymerase I promoter|transcription initiation from RNA polymerase I promoter|termination of RNA polymerase I transcription|negative regulation of DNA replication|gene expression|regulation of gene expression, epigenetic|negative regulation of gene expression, epigenetic|	nucleus|nucleoplasm|nucleolus|cytoplasm|plasma membrane|	4.049	6.03	3.157	3.069	3.13	4.119	4.083	3.477	3.829	2.2	1.676	1.705	1.873	1.383	1.353	0	0	0	0
Q02241	Kif23	Kinesin-like protein KIF23	mitotic spindle elongation|mitotic cell cycle|mitotic cytokinesis|cytokinesis|microtubule-based movement|blood coagulation|metabolic process|antigen processing and presentation of exogenous peptide antigen via MHC class II|positive regulation of cytokinesis|mitotic spindle midzone assembly|	nucleus|nucleoplasm|centrosome|spindle|cytosol|kinesin complex|microtubule|focal adhesion|midbody|intercellular bridge|mitotic spindle|centralspindlin complex|	3.953	4.954	3.512	3.229	3.214	4.019	4.082	3.303	3.403	2.74	2.192	2.264	1.157	0.81	0.711	0	0	0	0
P61956	Sumo2	Small ubiquitin-related modifier 2	protein sumoylation|positive regulation of proteasomal ubiquitin-dependent protein catabolic process|post-translational protein modification|cellular protein metabolic process|positive regulation of transcription from RNA polymerase II promoter|	nucleus|nucleoplasm|PML body|	4.32	5.748	3.545	3.341	2.983	4.199	4.08	3.721	3.751	2.256	1.675	1.728	1.228	1.021	1.423	0	0	0	0
Q96QD9	Fyttd1	UAP56-interacting factor	mRNA export from nucleus|	nucleoplasm|nuclear speck|	4.264	5.476	3.596	3.431	3.699	3.797	4.078	3.334	3.422	3.459	2.984	3.003	1.358	1.073	0.809	0	0	0	0
Q9UPT8	Zc3h4	Zinc finger CCCH domain-containing protein 4			4.059	5.306	2.007	1.613	1.771	3.755	4.077	3.179	3.304	1.665	1.053	1.101	1.328	0.897	0.985	0	0	0	0
P11802	Cdk4	Cyclin-dependent kinase 4	G1/S transition of mitotic cell cycle|mitotic cell cycle|lens development in camera-type eye|chromatin organization|protein phosphorylation|signal transduction|circadian rhythm|positive regulation of cell proliferation|response to toxic substance|response to lead ion|regulation of gene expression|positive regulation of G2/M transition of mitotic cell cycle|organ regeneration|response to testoster…	cyclin-dependent protein kinase holoenzyme complex|chromatin|nucleus|nucleoplasm|transcription factor complex|nucleolus|cytosol|bicellular tight junction|nuclear membrane|perinuclear region of cytoplasm|	3.257	4.48	2.389	2.04	2.071	3.945	4.076	3.173	3.218	1.947	1.451	1.572	1.414	1.095	1.178	0	0	1	0
A0A087WVM4	Mthfd1l	Monofunctional C1-tetrahydrofolate synthase, mitochondrial	one-carbon metabolic process|folic acid-containing compound biosynthetic process|oxidation-reduction process|	cytosol|	4.364	5.607	3.576	3.485	3.609	3.913	4.076	3.376	3.296	3.199	2.704	2.619	1.243	0.902	0.591	0	0	0	0
P10809	Hspd1	60 kDa heat shock protein, mitochondrial	response to hypoxia|detection of misfolded protein|B cell cytokine production|MyD88-dependent toll-like receptor signaling pathway|positive regulation of T cell mediated immune response to tumor cell|'de novo' protein folding|activation of cysteine-type endopeptidase activity involved in apoptotic process|response to unfolded protein|response to heat|response to cold|viral process|response to lip…	extracellular space|cytoplasm|mitochondrion|mitochondrial inner membrane|mitochondrial matrix|early endosome|rough endoplasmic reticulum|Golgi apparatus|cytosol|plasma membrane|coated pit|cell surface|membrane|mitochondrial crista|coated vesicle|secretory granule|zymogen granule|myelin sheath|protein complex|membrane raft|lipopolysaccharide receptor complex|extracellular exosome|cyclin-dependent …	3.99	5.019	3.073	2.845	2.889	4.049	4.075	3.01	3.024	2.717	2.172	2.144	1.138	0.793	0.755	0	0	0	0
Q9GZR7	Ddx24	ATP-dependent RNA helicase DDX24	RNA secondary structure unwinding|RNA metabolic process|	nucleolus|membrane|	4.211	5.608	3.687	3.425	3.58	4.007	4.074	3.428	3.553	2.844	2.276	2.357	1.596	1.232	1.191	0	0	1	0
Q68CQ4	Diexf	Digestive organ expansion factor homolog	maturation of SSU-rRNA from tricistronic rRNA transcript (SSU-rRNA, 5.8S rRNA, LSU-rRNA)|multicellular organismal development|	nucleolus|small-subunit processome|	4.112	5.541	3.71	3.395	3.328	4.085	4.073	3.529	3.522	2.659	2.105	2.211	1.47	1.119	1.186	0	0	1	0
P53621	Copa	Coatomer subunit alpha	intracellular protein transport|retrograde vesicle-mediated transport, Golgi to ER|pancreatic juice secretion|COPI coating of Golgi vesicle|membrane organization|	extracellular space|cytoplasm|cytosol|membrane|COPI vesicle coat|extracellular exosome|	4.531	5.729	3.614	3.503	3.589	3.993	4.069	3.333	3.337	3.225	2.704	2.71	1.222	0.874	0.704	0	0	0	0
Q9P258	Rcc2	Protein RCC2	mitotic cell cycle|endosome organization|mitotic nuclear division|integrin-mediated signaling pathway|small GTPase mediated signal transduction|regulation of fibroblast migration|positive regulation of G2/M transition of mitotic cell cycle|regulation of cell migration|negative regulation of GTPase activity|establishment of protein localization|focal adhesion assembly|cell division|negative regula…	nucleolus|cytosol|microtubule|plasma membrane|midbody|early endosome membrane|chromosome, centromeric core domain|mitotic spindle midzone|membrane|	3.66	5.471	2.828	2.646	2.764	3.896	4.069	3.569	3.62	2.453	1.936	1.937	1.788	1.473	1.341	0	0	0	0
P29401	Tkt	Transketolase	carbohydrate metabolic process|xylulose biosynthetic process|pentose-phosphate shunt|energy reserve metabolic process|pentose-phosphate shunt, non-oxidative branch|regulation of growth|small molecule metabolic process|glyceraldehyde-3-phosphate biosynthetic process|	nucleus|nucleoplasm|peroxisome|cytosol|vesicle|myelin sheath|extracellular exosome|	3.956	5.527	2.573	2.415	2.631	3.921	4.067	3.205	3.305	2.085	1.556	1.551	1.506	1.1	1.001	0	0	0	0
P02545	Lmna	Prelamin-A/C	mitotic cell cycle|apoptotic process|cellular component disassembly involved in execution phase of apoptosis|mitotic nuclear envelope disassembly|mitotic nuclear envelope reassembly|spermatogenesis|muscle organ development|programmed cell death|regulation of cell migration|establishment or maintenance of microtubule cytoskeleton polarity|endoplasmic reticulum unfolded protein response|protein loc…	nucleus|nuclear envelope|lamin filament|nuclear lamina|nucleoplasm|cytoplasm|cytosol|intermediate filament|nuclear matrix|nuclear speck|nuclear membrane|perinuclear region of cytoplasm|	3.804	4.65	2.992	2.829	2.776	4.117	4.066	2.952	3.104	2.799	2.142	2.252	0.904	0.529	0.431	0	0	0	0
P62937	Ppia	Peptidyl-prolyl cis-trans isomerase A	protein peptidyl-prolyl isomerization|platelet degranulation|RNA-dependent DNA replication|protein folding|blood coagulation|viral process|viral life cycle|uncoating of virus|virion assembly|viral release from host cell|platelet activation|entry into host cell|lipid particle organization|regulation of viral genome replication|positive regulation of viral genome replication|positive regulation of …	extracellular region|extracellular space|nucleus|cytosol|focal adhesion|membrane|extracellular exosome|	3.073	4.846	2.012	1.939	1.994	4.02	4.066	3.335	3.403	1.711	1.126	1.066	1.734	1.218	1.132	0	0	0	0
Q9BSC4	Nol10	Nucleolar protein 10		nucleolus|	4.354	6.073	3.529	3.419	3.686	3.876	4.066	3.419	3.452	2.544	1.979	2.05	1.75	1.329	1.215	0	0	1	0
Q8NG31	Casc5	Kinetochore scaffold 1	mitotic cell cycle|acrosome assembly|nucleosome assembly|mitotic nuclear division|small GTPase mediated signal transduction|attachment of spindle microtubules to kinetochore|negative regulation of phosphatase activity|CENP-A containing nucleosome assembly|protein localization to kinetochore|cell division|spindle assembly checkpoint|	condensed chromosome kinetochore|acrosomal vesicle|nucleus|nucleoplasm|cytoplasm|cytosol|extracellular exosome|	3.91	5.041	2.854	2.808	3.017	4.021	4.065	3.16	3.245	2.771	2.302	2.283	1.335	0.99	0.851	0	0	0	0
P54886	Aldh18a1	Delta-1-pyrroline-5-carboxylate synthase	glutamate metabolic process|proline biosynthetic process|ornithine biosynthetic process|cellular amino acid biosynthetic process|phosphorylation|citrulline biosynthetic process|cellular nitrogen compound metabolic process|small molecule metabolic process|oxidation-reduction process|L-proline biosynthetic process|	cytoplasm|mitochondrion|mitochondrial inner membrane|	4.099	5	3.218	3.007	3.202	3.994	4.065	3.364	3.349	2.709	2.282	2.266	1.023	0.671	0.616	0	0	0	0
Q8TED0	Utp15	U3 small nucleolar RNA-associated protein 15 homolog	maturation of SSU-rRNA from tricistronic rRNA transcript (SSU-rRNA, 5.8S rRNA, LSU-rRNA)|positive regulation of transcription from RNA polymerase I promoter|	nucleus|nucleolus|cytoplasm|cell junction|small-subunit processome|t-UTP complex|	4.361	5.656	3.389	3.35	3.556	3.953	4.065	3.609	3.665	2.788	2.211	2.284	1.585	1.18	1.024	0	0	1	0
P06756	Itgav	Integrin alpha-V	angiogenesis|antigen processing and presentation of peptide antigen via MHC class I|antigen processing and presentation of exogenous peptide antigen via MHC class I, TAP-dependent|cell adhesion|cell-matrix adhesion|integrin-mediated signaling pathway|axon guidance|blood coagulation|positive regulation of cell proliferation|negative regulation of macrophage derived foam cell differentiation|negati…	plasma membrane|integral component of plasma membrane|focal adhesion|integrin complex|external side of plasma membrane|cell surface|membrane|lamellipodium membrane|filopodium membrane|microvillus membrane|ruffle membrane|integrin alphav-beta3 complex|integrin alphav-beta5 complex|integrin alphav-beta8 complex|alphav-beta3 integrin-IGF-1-IGF1R complex|phagocytic vesicle|extracellular exosome|	3.953	5.465	2.765	2.63	2.749	3.946	4.065	3.427	3.391	2.331	1.939	1.902	1.512	1.255	1.099	0	0	0	1
Q9NYV4	Cdk12	Cyclin-dependent kinase 12	mRNA processing|RNA splicing|regulation of MAP kinase activity|regulation of RNA splicing|protein autophosphorylation|regulation of cell cycle|phosphorylation of RNA polymerase II C-terminal domain|	cyclin K-CDK12 complex|nucleus|nucleoplasm|nucleolus|nuclear speck|nuclear cyclin-dependent protein kinase holoenzyme complex|	3.755	5.379	2.584	2.378	2.588	4.036	4.063	3.347	3.374	1.869	1.37	1.429	1.459	1.161	1.133	0	0	0	0
K4DI93	Cul4b	Cullin 4B, isoform CRA_e	protein ubiquitination involved in ubiquitin-dependent protein catabolic process|	nucleoplasm|cytoplasm|plasma membrane|cullin-RING ubiquitin ligase complex|	3.967	5.61	2.948	2.938	2.994	4.102	4.062	3.306	3.337	2.493	1.987	2.044	1.619	1.165	1.185	0	0	0	0
O95696	Brd1	Bromodomain-containing protein 1	response to immobilization stress|histone H3 acetylation|response to electrical stimulus|	nucleus|nucleoplasm|dendrite|perikaryon|MOZ/MORF histone acetyltransferase complex|	3.92	5.018	3.499	3.124	3.021	3.951	4.062	3.36	3.602	3.089	2.644	2.645	1.757	1.418	1.498	0	0	0	0
Q13162	Prdx4	Peroxiredoxin-4	I-kappaB phosphorylation|spermatogenesis|male gonad development|4-hydroxyproline metabolic process|protein maturation by protein folding|extracellular matrix organization|cell redox homeostasis|oxidation-reduction process|reactive oxygen species metabolic process|negative regulation of male germ cell proliferation|	extracellular space|nucleus|mitochondrion|smooth endoplasmic reticulum|cytosol|extracellular exosome|	3.534	5.137	2.85	2.803	2.945	3.787	4.061	3.487	3.492	2.351	1.898	1.82	1.795	1.492	1.277	0	0	0	0
P29372	Mpg	DNA-3-methyladenine glycosylase	DNA repair|base-excision repair|base-excision repair, AP site formation|DNA dealkylation involved in DNA repair|depurination|	nucleoplasm|mitochondrial nucleoid|	3.897	5.662	2.58	2.456	2.611	3.904	4.059	3.154	3.123	2.152	1.696	1.664	1.765	1.433	1.246	0	0	0	0
Q96CW1	Ap2m1	AP-2 complex subunit mu	intracellular protein transport|epidermal growth factor receptor signaling pathway|synaptic transmission|axon guidance|viral process|antigen processing and presentation of exogenous peptide antigen via MHC class II|negative regulation of epidermal growth factor receptor signaling pathway|neurotrophin TRK receptor signaling pathway|ephrin receptor signaling pathway|regulation of defense response t…	mitochondrion|lysosomal membrane|cytosol|plasma membrane|AP-2 adaptor complex|endocytic vesicle membrane|clathrin-coated endocytic vesicle membrane|extracellular exosome|	3.465	4.776	2.691	2.689	2.795	3.988	4.058	3.275	3.368	2.437	1.95	1.88	1.312	1.016	1.091	0	0	0	1
Q7L2E3-2	Dhx30	Isoform 2 of Putative ATP-dependent RNA helicase DHX30	RNA processing|	cytoplasm|mitochondrion|mitochondrial nucleoid|	4.192	5.586	3.547	3.401	3.531	3.938	4.058	3.386	3.408	3.218	2.694	2.724	1.442	1.06	1.003	0	0	0	0
O00139-2	Kif2a	Isoform 2 of Kinesin-like protein KIF2A	mitotic cell cycle|microtubule-based movement|microtubule depolymerization|mitotic spindle organization|small GTPase mediated signal transduction|nervous system development|blood coagulation|metabolic process|antigen processing and presentation of exogenous peptide antigen via MHC class II|cell differentiation|cell division|mitotic spindle assembly|	centrosome|cytosol|kinesin complex|membrane|sperm principal piece|spindle pole|spindle microtubule|	3.771	5.634	3.225	3.188	3.349	4.043	4.057	3.529	3.521	3.297	2.698	2.635	1.897	1.517	1.43	0	0	0	0
F2Z2W7	Trmt2a	tRNA (uracil-5-)-methyltransferase homolog A	RNA methylation|RNA processing|		4.05	5.86	2.736	2.535	2.691	4.068	4.056	3.422	3.512	1.905	1.455	1.518	1.847	1.398	1.342	0	0	0	0
Q9HCG8	Cwc22	Pre-mRNA-splicing factor CWC22 homolog	mRNA splicing, via spliceosome|regulation of mRNA splicing, via spliceosome|	nucleoplasm|spliceosomal complex|cytoplasm|Golgi apparatus|nuclear speck|catalytic step 2 spliceosome|	3.718	5.161	2.727	2.567	2.604	4.048	4.056	3.384	3.477	1.993	1.411	1.509	1.411	0.97	1.021	0	0	0	0
Q8TCS8	Pnpt1	Polyribonucleotide nucleotidyltransferase 1, mitochondrial	mitochondrial RNA catabolic process|mitochondrial mRNA catabolic process|positive regulation of mitochondrial RNA catabolic process|mitochondrial RNA 5'-end processing|mitochondrial RNA 3'-end processing|RNA catabolic process|mRNA catabolic process|cellular response to oxidative stress|cellular response to interferon-beta|RNA import into mitochondrion|rRNA import into mitochondrion|regulation of …	cytoplasm|mitochondrion|mitochondrial intermembrane space|membrane|mitochondrial degradosome|	3.864	5.31	3.216	3.199	3.333	3.912	4.056	3.322	3.209	3.181	2.719	2.606	1.437	1.054	0.902	0	0	0	0
P07437	Tubb	Tubulin beta chain	G2/M transition of mitotic cell cycle|mitotic cell cycle|movement of cell or subcellular component|organelle organization|microtubule-based process|metabolic process|cellular process|cytoskeleton-dependent intracellular transport|natural killer cell mediated cytotoxicity|spindle assembly|protein polymerization|cell division|	nucleus|nuclear envelope lumen|cytosol|cytoskeleton|microtubule|cytoplasmic ribonucleoprotein granule|cell body|extracellular exosome|	3.497	5.619	2.946	2.798	3.083	3.796	4.056	3.517	3.512	3.3	2.677	2.667	2.062	1.678	1.416	0	0	0	0
B1AVT0	Clk2	Dual-specificity protein kinase CLK2	protein phosphorylation|	nucleus|nucleoplasm|	4.244	5.574	2.489	2.264	2.449	3.974	4.055	3.23	3.34	2.271	1.674	1.762	1.33	0.958	0.943	0	0	0	0
Q6PJT7	Zc3h14	Zinc finger CCCH domain-containing protein 14	regulation of mRNA stability|negative regulation of mRNA polyadenylation|	nucleus|nucleoplasm|nucleolus|cytoplasm|nuclear speck|	4.333	5.418	2.872	2.588	2.229	4.838	4.054	3.165	3.462	2.224	1.549	1.752	1.266	0.797	0.999	0	0	1	0
Q15326	Zmynd11	Zinc finger MYND domain-containing protein 11	negative regulation of transcription from RNA polymerase II promoter|transcription, DNA-templated|cell cycle|cell proliferation|viral process|chromatin modification|regulation of transcription elongation from RNA polymerase II promoter|negative regulation of I-kappaB kinase/NF-kappaB signaling|negative regulation of JNK cascade|negative regulation of extrinsic apoptotic signaling pathway|	nucleus|nucleoplasm|chromosome|	3.776	5.531	2.731	2.579	2.435	4.198	4.054	3.349	3.429	2.873	2.259	2.339	1.755	1.293	1.518	0	0	0	0
P25490	Yy1	Transcriptional repressor protein YY1	negative regulation of transcription from RNA polymerase II promoter|double-strand break repair via homologous recombination|transcription, DNA-templated|regulation of transcription from RNA polymerase II promoter|RNA localization|cellular response to DNA damage stimulus|spermatogenesis|anterior/posterior pattern specification|response to UV-C|negative regulation of gene expression|cell different…	nucleus|transcription factor complex|cytoplasm|nuclear matrix|Ino80 complex|PcG protein complex|	4.15	5.826	2.956	2.768	2.715	4.107	4.054	3.38	3.41	2.135	1.57	1.6	1.675	1.299	1.381	0	0	0	0
Q13838	Ddx39b	Spliceosome RNA helicase DDX39B	spliceosomal complex assembly|mRNA splicing, via spliceosome|mRNA export from nucleus|cellular response to DNA damage stimulus|RNA splicing|RNA secondary structure unwinding|positive regulation of DNA-templated transcription, elongation|viral mRNA export from host cell nucleus|negative regulation of DNA damage checkpoint|	transcription export complex|nucleus|nucleoplasm|spliceosomal complex|nuclear speck|U4 snRNP|U6 snRNP|cytoplasm|	4.073	5.739	3.3	3.103	3.28	3.914	4.054	3.476	3.554	3.214	2.659	2.714	1.721	1.311	1.193	0	0	0	0
M0R210	Rps16	40S ribosomal protein S16	translation|	ribosome|	4.131	5.754	3.316	3.141	3.301	3.91	4.054	3.55	3.569	2.913	2.352	2.323	1.696	1.351	1.235	0	0	0	0
Q8WXH0	Syne2	Nesprin-2	nuclear envelope organization|nuclear migration|establishment or maintenance of cell polarity|fibroblast migration|positive regulation of cell migration|nuclear migration along microfilament|protein localization to nucleus|centrosome localization|cytoskeletal anchoring at nuclear membrane|	nucleus|nuclear envelope|nuclear outer membrane|nucleoplasm|cytoplasm|mitochondrion|focal adhesion|integral component of membrane|aggresome|sarcoplasmic reticulum|Z disc|lamellipodium membrane|filopodium membrane|nuclear membrane|nuclear lumen|sarcoplasmic reticulum membrane|LINC complex|intermediate filament cytoskeleton|extracellular exosome|	3.844	5.4	3.31	3.128	3.4	3.876	4.054	3.287	3.266	3.231	2.647	2.662	1.508	1.044	0.949	0	0	0	0
Q9UPU5	Usp24	Ubiquitin carboxyl-terminal hydrolase 24	protein deubiquitination|proteasome-mediated ubiquitin-dependent protein catabolic process|regulation of proteasomal protein catabolic process|		4.41	5.368	3.326	3.093	3.158	4.005	4.051	3.28	3.304	2.695	2.284	2.217	1.127	0.76	0.474	0	0	0	0
Q6NYC1	Jmjd6	Bifunctional arginine demethylase and lysyl-hydroxylase JMJD6	kidney development|sprouting angiogenesis|transcription, DNA-templated|regulation of transcription, DNA-templated|mRNA processing|cell surface receptor signaling pathway|heart development|RNA splicing|peptidyl-lysine hydroxylation to 5-hydroxy-L-lysine|lung development|T cell differentiation in thymus|macrophage activation|recognition of apoptotic cell|regulation of mRNA splicing, via spliceosome…	nucleus|nucleoplasm|nucleolus|plasma membrane|	3.588	5.279	1.766	1.715	2.064	3.996	4.051	3.277	3.317	1.64	1.163	1.188	1.676	1.202	1.011	0	0	1	0
Q9Y285	Farsa	Phenylalanine--tRNA ligase alpha subunit	tRNA aminoacylation for protein translation|phenylalanyl-tRNA aminoacylation|gene expression|	cytoplasm|cytosol|phenylalanine-tRNA ligase complex|membrane|	4.409	6.084	3.479	3.261	3.298	4.112	4.046	3.401	3.402	2.992	2.424	2.449	1.48	1.04	1.131	0	0	0	0
Q9UPP1	Phf8	Histone lysine demethylase PHF8	G1/S transition of mitotic cell cycle|mitotic cell cycle|chromatin organization|transcription, DNA-templated|brain development|histone H3-K9 demethylation|histone H4-K20 demethylation|positive regulation of transcription, DNA-templated|positive regulation of transcription from RNA polymerase I promoter|oxidation-reduction process|negative regulation of chromatin silencing at rDNA|histone H3-K36 d…	nucleus|nucleoplasm|nucleolus|nuclear membrane|	3.659	5.723	3.115	2.971	3.168	3.952	4.046	3.559	3.595	2.235	1.759	1.767	1.963	1.644	1.53	0	0	1	0
Q9BVI4	Noc4l	Nucleolar complex protein 4 homolog	rRNA processing|	nucleus|nucleolus|integral component of membrane|Noc4p-Nop14p complex|nuclear membrane|small-subunit processome|	3.946	6.084	3.025	3.002	3.175	3.908	4.046	3.642	3.715	2.88	2.335	2.475	1.991	1.52	1.418	0	0	0	0
Q8WXW3	Pibf1	Progesterone-induced-blocking factor 1		centrosome|	3.747	5.633	3.068	3.028	3.216	3.857	4.045	3.711	3.66	3.375	2.797	2.746	1.887	1.349	1.11	0	0	0	0
Q9Y3A2	Utp11l	Probable U3 small nucleolar RNA-associated protein 11	rRNA processing|nervous system development|positive regulation of apoptotic process|	extracellular space|nucleolus|cytoplasm|small-subunit processome|	4.732	5.899	3.902	3.705	3.55	4.009	4.044	3.378	3.456	2.628	2.082	2.213	1.537	1.228	1.181	0	0	1	0
P45880	Vdac2	Voltage-dependent anion-selective channel protein 2	anion transport|negative regulation of protein polymerization|transmembrane transport|regulation of anion transmembrane transport|negative regulation of intrinsic apoptotic signaling pathway|	nucleus|mitochondrion|mitochondrial outer membrane|mitochondrial inner membrane|mitochondrial nucleoid|myelin sheath|membrane raft|pore complex|extracellular exosome|	3.612	4.117	2.592	2.517	2.695	3.98	4.044	2.861	2.979	1.846	1.353	1.42	0.565	0.219	0.055	0	0	0	0
Q9GZM5	Yipf3	Protein YIPF3	cell differentiation|	nucleoplasm|Golgi apparatus|plasma membrane|integral component of membrane|transport vesicle|intracellular membrane-bounded organelle|	4.226	5.808	2.467	2.474	2.656	3.862	4.044	3.09	3.114	2.403	1.951	1.975	1.583	1.123	0.965	0	0	0	1
Q9UGU0	Tcf20	Transcription factor 20	transcription, DNA-templated|regulation of transcription, DNA-templated|	nucleus|nucleoplasm|	4.009	4.418	2.649	2.327	1.638	4.393	4.043	3.236	3.468	2.056	1.341	1.56	0.643	0.217	0.677	0	0	0	0
P35453	Hoxd13	Homeobox protein Hox-D13	skeletal system development|regulation of transcription, DNA-templated|transcription from RNA polymerase II promoter|multicellular organismal development|anterior/posterior pattern specification|male genitalia development|regulation of cell proliferation|embryonic digit morphogenesis|positive regulation of transcription from RNA polymerase II promoter|embryonic hindgut morphogenesis|prostate epit…	nucleus|	3.983	5.151	2.946	2.787	2.783	4.047	4.043	3.116	3.224	2.77	2.122	2.23	1.169	0.68	0.791	0	0	0	0
P50454	Serpinh1	Serpin H1	chondrocyte development involved in endochondral bone morphogenesis|response to unfolded protein|negative regulation of endopeptidase activity|extracellular matrix organization|collagen fibril organization|collagen biosynthetic process|protein maturation|	endoplasmic reticulum|endoplasmic reticulum lumen|endoplasmic reticulum-Golgi intermediate compartment|membrane raft|extracellular exosome|extracellular space|	4.044	5.534	2.517	2.241	2.513	3.954	4.043	3.124	3.216	2.714	2.25	2.224	1.49	1.3	1.147	0	0	0	1
Q5SVZ6	Zmym1	Zinc finger MYM-type protein 1		nucleus|	4.32	5.241	3.39	3.142	3.436	4.243	4.042	3.324	3.401	2.528	1.944	1.979	1.092	0.692	0.625	0	0	0	0
P31260	Hoxa10	Homeobox protein Hox-A10	skeletal system development|transcription from RNA polymerase II promoter|multicellular organismal development|spermatogenesis|single fertilization|male gonad development|anterior/posterior pattern specification|proximal/distal pattern formation|embryonic limb morphogenesis|positive regulation of transcription from RNA polymerase II promoter|uterus development|	nucleus|transcription factor complex|cytoplasm|	3.472	5.073	2.572	2.512	2.667	3.886	4.041	3.057	3.116	2.103	1.577	1.636	1.601	1.135	1.04	0	0	0	0
Q96GX5	Mastl	Serine/threonine-protein kinase greatwall	G2/M transition of mitotic cell cycle|mitotic cell cycle|cellular response to DNA damage stimulus|mitotic nuclear division|regulation of mitotic nuclear division|female meiosis II|peptidyl-serine phosphorylation|negative regulation of protein phosphatase type 2A activity|intracellular signal transduction|regulation of meiotic nuclear division|cell division|activation of anaphase-promoting complex…	nucleus|nucleoplasm|cytoplasm|centrosome|cleavage furrow|	3.923	5.587	2.696	2.564	2.686	3.849	4.041	3.482	3.452	2.62	2.154	2.1	1.652	1.364	1.254	0	0	0	0
Q96S55	Wrnip1	ATPase WRNIP1	DNA synthesis involved in DNA repair|DNA replication|regulation of DNA-dependent DNA replication initiation|	nucleus|membrane|perinuclear region of cytoplasm|	3.343	4.989	2.938	2.45	2.575	3.932	4.04	3.523	3.462	2.406	2.014	2.028	1.745	1.42	1.38	0	0	0	0
Q14141	2019-09-06	Septin-6	cytokinesis|viral process|	condensed chromosome kinetochore|spindle|synaptic vesicle|midbody|septin complex|cleavage furrow|axon terminus|	3.678	5.413	3.147	3.044	3.188	3.901	4.039	3.618	3.478	3.163	2.665	2.637	1.918	1.46	1.307	0	0	0	1
Q8WXX5	Dnajc9	DnaJ homolog subfamily C member 9	social behavior|	nucleus|	3.504	5.93	2.436	2.387	2.712	4.039	4.038	3.477	3.509	1.993	1.437	1.532	2.481	1.911	1.91	0	0	0	0
Q5VTR2	Rnf20	E3 ubiquitin-protein ligase BRE1A	protein polyubiquitination|regulation of transcription, DNA-templated|ubiquitin-dependent protein catabolic process|histone monoubiquitination|negative regulation of cell migration|positive regulation of histone methylation|histone H2B ubiquitination|positive regulation of transcription, DNA-templated|negative regulation of mRNA polyadenylation|positive regulation of histone H2B ubiquitination|re…	ubiquitin ligase complex|nucleus|nucleoplasm|nucleolus|HULC complex|	3.824	5.772	2.841	2.671	2.799	3.973	4.038	3.369	3.383	2.906	2.217	2.26	1.98	1.372	1.344	0	0	1	0
P63151	Ppp2r2a	Serine/threonine-protein phosphatase 2A 55 kDa regulatory subunit B alpha isoform	G2/M transition of mitotic cell cycle|nuclear-transcribed mRNA catabolic process, nonsense-mediated decay|mitotic cell cycle|protein dephosphorylation|mitotic nuclear envelope reassembly|signal transduction|gene expression|regulation of protein phosphatase type 2A activity|response to morphine|	protein phosphatase type 2A complex|nucleoplasm|cytosol|	3.823	5.47	3.159	2.701	2.808	3.665	4.037	3.135	3.311	2.945	2.127	2.298	1.471	1.245	1.095	0	0	0	0
Q7L576	Cyfip1	Cytoplasmic FMR1-interacting protein 1	small GTPase mediated signal transduction|regulation of cell shape|Rac protein signal transduction|lamellipodium assembly|ruffle organization|Fc-gamma receptor signaling pathway involved in phagocytosis|innate immune response|vascular endothelial growth factor receptor signaling pathway|axon extension|cognition|positive regulation of Arp2/3 complex-mediated actin nucleation|	ruffle|cytosol|mRNA cap binding complex|focal adhesion|lamellipodium|SCAR complex|neuron projection|synapse|perinuclear region of cytoplasm|extracellular exosome|	4.349	5.464	3.364	3.14	3.281	3.932	4.035	3.199	3.193	2.972	2.363	2.434	1.235	0.853	0.805	0	0	0	0
Q9NRR4	Drosha	Ribonuclease 3	gene expression|miRNA metabolic process|positive regulation of gene expression|rRNA catabolic process|production of siRNA involved in RNA interference|primary miRNA processing|pre-miRNA processing|ribosome biogenesis|defense response to Gram-negative bacterium|defense response to Gram-positive bacterium|RNA phosphodiester bond hydrolysis|RNA phosphodiester bond hydrolysis, endonucleolytic|regulat…	nucleus|nucleoplasm|nucleolus|microprocessor complex|	3.839	5.21	2.393	2.231	2.446	4.007	4.034	3.251	3.165	2.114	1.613	1.569	1.204	0.747	0.894	0	0	0	0
P13010	Xrcc5	X-ray repair cross-complementing protein 5	telomere maintenance|DNA repair|double-strand break repair|double-strand break repair via nonhomologous end joining|DNA recombination|transcription, DNA-templated|cell proliferation|viral process|positive regulation of type I interferon production|DNA duplex unwinding|innate immune response|negative regulation of transcription, DNA-templated|positive regulation of neurogenesis|hematopoietic stem …	nuclear telomere cap complex|nuclear chromosome, telomeric region|nucleus|nucleoplasm|nucleolus|cytosol|plasma membrane|membrane|Ku70:Ku80 complex|nonhomologous end joining complex|	3.904	5.916	3.467	3.344	3.421	3.844	4.032	3.519	3.577	3.07	2.484	2.546	1.989	1.556	1.45	0	0	0	0
Q92621	Nup205	Nuclear pore complex protein Nup205	protein import into nucleus, docking|mitotic cell cycle|carbohydrate metabolic process|nucleocytoplasmic transport|mitotic nuclear envelope disassembly|hexose transport|gene expression|regulation of glucose transport|glucose transport|viral process|protein sumoylation|viral life cycle|viral transcription|cytokine-mediated signaling pathway|cellular response to heat|post-translational protein modi…	nuclear envelope|nuclear pore|nucleoplasm|cytoplasm|membrane|nuclear membrane|nuclear periphery|	4.874	5.727	3.784	3.517	3.327	4.351	4.031	3.192	3.356	2.952	2.352	2.424	0.718	0.321	0.425	0	0	0	0
Q9BWU0	Slc4a1ap	Kanadaptin		nucleus|nucleoplasm|cytoplasm|plasma membrane|intracellular membrane-bounded organelle|	3.988	5.762	2.711	2.679	2.808	4.114	4.031	3.386	3.533	2.327	1.775	1.719	1.907	1.373	1.318	0	0	0	0
P61204	Arf3	ADP-ribosylation factor 3	phospholipid metabolic process|phosphatidylinositol biosynthetic process|small GTPase mediated signal transduction|protein transport|vesicle-mediated transport|small molecule metabolic process|	Golgi membrane|perinuclear region of cytoplasm|extracellular exosome|	3.935	5.254	2.736	2.334	2.318	3.646	4.03	3.333	3.378	1.585	1.097	1.185	1.299	1.111	1.154	0	0	0	0
Q9NRL2	Baz1a	Bromodomain adjacent to zinc finger domain protein 1A	DNA-dependent DNA replication|chromatin remodeling|transcription, DNA-templated|regulation of transcription, DNA-templated|	nuclear chromosome|CHRAC|ACF complex|	4.082	5.726	3.274	3.094	3.162	3.871	4.028	3.373	3.564	2.908	2.306	2.466	1.667	1.193	1.229	0	0	0	0
Q9H0U4	Rab1b	Ras-related protein Rab-1B	intracellular protein transport|ER to Golgi vesicle-mediated transport|autophagy|virion assembly|Rab protein signal transduction|positive regulation of glycoprotein metabolic process|regulation of autophagosome assembly|virion assembly|establishment of endothelial intestinal barrier|	Golgi membrane|mitochondrion|endoplasmic reticulum membrane|endoplasmic reticulum-Golgi intermediate compartment|Golgi apparatus|pre-autophagosomal structure membrane|extracellular exosome|	4.318	5.121	2.538	2.373	2.54	3.869	4.027	2.752	2.966	1.735	1.177	1.391	0.728	0.558	0.187	0	0	0	0
Q92785	Dpf2	Zinc finger protein ubi-d4	transcription, DNA-templated|regulation of transcription, DNA-templated|apoptotic process|apoptotic signaling pathway|	nuclear chromatin|nucleoplasm|cytoplasm|centrosome|intracellular membrane-bounded organelle|BAF-type complex|	4.262	5.785	2.879	2.812	2.97	3.868	4.026	3.425	3.428	2.394	1.9	1.781	1.523	1.182	1.014	0	0	0	0
Q4AC94	C2cd3	C2 domain-containing protein 3	in utero embryonic development|heart looping|organelle organization|brain development|regulation of smoothened signaling pathway|protein processing|neural tube development|neural plate axis specification|regulation of proteolysis|nonmotile primary cilium assembly|embryonic digit morphogenesis|centriole elongation|protein localization to centrosome|	centrosome|centriole|cytosol|centriolar satellite|ciliary basal body|	3.732	4.654	3.241	2.918	3.201	3.865	4.022	2.976	2.963	2.906	2.383	2.454	0.923	0.43	0.305	0	0	0	0
O15381	Nvl	Nuclear valosin-containing protein-like		nucleus|nucleolus|cytoplasm|mitochondrion|plasma membrane|membrane|	3.488	5.876	3.047	3.071	3.16	3.852	4.022	3.661	3.683	2.311	1.749	1.796	2.398	2.004	1.941	0	0	1	0
M0QZC5	Rps11	40S ribosomal protein S11	translation|	ribosome|	4.766	6.024	4.689	4.363	4.201	4.209	4.021	3.435	3.637	4.034	3.532	3.72	1.318	1.079	1.285	0	0	0	0
Q13148	Tardbp	TAR DNA-binding protein 43	negative regulation of protein phosphorylation|transcription from RNA polymerase II promoter|mRNA processing|RNA splicing|negative regulation of gene expression|nuclear fragmentation involved in apoptotic nuclear change|positive regulation of insulin secretion|response to endoplasmic reticulum stress|negative regulation by host of viral transcription|positive regulation of transcription from RNA …	nucleus|nucleoplasm|perichromatin fibrils|cytoplasm|nuclear speck|interchromatin granule|	4.324	5.152	2.214	1.903	2.066	4.042	4.021	3.169	3.478	2.092	1.552	1.606	1.288	1.078	0.948	0	0	0	0
A0AVT1	Uba6	Ubiquitin-like modifier-activating enzyme 6	ubiquitin-dependent protein catabolic process|learning|locomotory behavior|protein ubiquitination|amygdala development|hippocampus development|protein ubiquitination involved in ubiquitin-dependent protein catabolic process|dendritic spine development|	cytoplasm|cytosol|	4.338	5.748	2.806	2.705	2.887	3.839	4.021	3.444	3.368	2.881	2.398	2.322	1.41	1.028	0.77	0	0	0	0
Q9H0D6	Xrn2	5'-3' exoribonuclease 2	DNA catabolic process, exonucleolytic|DNA-templated transcription, termination|regulation of transcription, DNA-templated|RNA processing|mRNA processing|RNA catabolic process|spermatogenesis|cell growth|RNA metabolic process|RNA phosphodiester bond hydrolysis, exonucleolytic|	nucleus|nucleolus|membrane|aggresome|	3.72	5.61	2.152	1.99	2.208	3.828	4.02	3.57	3.64	1.165	0.7	0.721	1.834	1.579	1.545	0	0	1	0
Q9Y4C8	Rbm19	Probable RNA-binding protein 19	multicellular organismal development|positive regulation of embryonic development|	nucleus|nucleoplasm|chromosome|nucleolus|cytoplasm|membrane|	4.03	5.428	3.6	3.487	3.619	4.004	4.017	3.426	3.49	2.325	1.864	1.897	1.562	1.247	1.187	0	0	1	0
Q8NI27	Thoc2	THO complex subunit 2	mRNA processing|mRNA export from nucleus|RNA splicing|poly(A)+ mRNA export from nucleus|viral mRNA export from host cell nucleus|	transcription export complex|THO complex|THO complex part of transcription export complex|nucleoplasm|nuclear speck|	3.815	5.208	2.624	2.468	2.579	3.905	4.017	3.405	3.382	2.345	1.871	1.87	1.391	1.057	0.985	0	0	0	0
Q92900	Upf1	Regulator of nonsense transcripts 1	nuclear-transcribed mRNA catabolic process, nonsense-mediated decay|nuclear-transcribed mRNA catabolic process|DNA replication|DNA repair|mRNA export from nucleus|regulation of translational termination|dosage compensation by inactivation of X chromosome|gene expression|histone mRNA catabolic process|	chromatin|cytoplasmic mRNA processing body|nucleus|nucleoplasm|cytoplasm|cytosol|exon-exon junction complex|supraspliceosomal complex|	4.393	5.856	3.739	3.564	3.675	3.857	4.017	3.419	3.446	3.54	3.119	2.954	1.52	1.174	1.024	0	0	0	0
Q6KC79	Nipbl	Nipped-B-like protein	negative regulation of transcription from RNA polymerase II promoter|mitotic cell cycle|metanephros development|heart morphogenesis|outflow tract morphogenesis|cellular response to DNA damage stimulus|mitotic sister chromatid cohesion|brain development|sensory perception of sound|stem cell maintenance|positive regulation of histone deacetylation|maintenance of mitotic sister chromatid cohesion|ce…	chromatin|nucleus|nucleoplasm|SMC loading complex|extracellular exosome|	4.06	5.457	2.977	2.829	2.844	3.967	4.016	3.282	3.456	2.85	2.218	2.332	1.313	0.947	0.965	0	0	0	0
O43148	Rnmt	mRNA cap guanine-N7 methyltransferase	transcription from RNA polymerase II promoter|7-methylguanosine mRNA capping|gene expression|viral process|RNA (guanine-N7)-methylation|	nucleus|nucleoplasm|nucleolus|mRNA cap binding complex|receptor complex|	3.973	5.918	2.708	2.634	2.779	3.902	4.015	3.447	3.472	1.946	1.491	1.443	1.846	1.436	1.239	0	0	0	0
P14373	Trim27	Zinc finger protein RFP	negative regulation of transcription from RNA polymerase II promoter|negative regulation of adaptive immune response|transcription, DNA-templated|negative regulation of protein kinase activity|spermatogenesis|cell proliferation|peptidyl-tyrosine phosphorylation|negative regulation of tumor necrosis factor production|negative regulation of viral transcription|Arp2/3 complex-mediated actin nucleati…	nucleus|nucleoplasm|cytoplasm|endosome|early endosome|integral component of plasma membrane|membrane|PML body|nuclear membrane|retromer complex|	3.969	5.608	3.119	3.152	3.231	4.161	4.014	3.311	3.237	3.119	2.544	2.508	1.509	1.146	0.972	0	0	1	0
B1ALU1	Adgrl2	Adhesion G protein-coupled receptor L2	G-protein coupled receptor signaling pathway|	plasma membrane|integral component of membrane|	3.524	5.014	3.546	3.456	3.677	3.79	4.012	3.733	3.687	3.096	2.678	2.666	1.501	1.346	1.06	0	0	0	0
P13984	Gtf2f2	General transcription factor IIF subunit 2	mRNA splicing, via spliceosome|transcription from RNA polymerase II promoter|transcription initiation from RNA polymerase II promoter|transcription elongation from RNA polymerase II promoter|7-methylguanosine mRNA capping|RNA splicing|gene expression|viral process|positive regulation of transcription elongation from RNA polymerase II promoter|positive regulation of RNA polymerase II transcription…	nucleus|nucleoplasm|transcription factor TFIIF complex|holo TFIIH complex|microtubule cytoskeleton|	3.917	6.111	2.472	2.351	2.334	3.715	4.012	3.444	3.4	1.487	1.041	0.979	2.161	1.883	1.754	0	0	0	0
P49916	Lig3	DNA ligase 3	DNA ligation|DNA repair|base-excision repair|base-excision repair, DNA ligation|double-strand break repair|double-strand break repair via nonhomologous end joining|mitochondrion organization|cell cycle|mitochondrial DNA repair|negative regulation of DNA recombination|cell division|DNA biosynthetic process|negative regulation of mitochondrial DNA replication|double-strand break repair via alternat…	synaptonemal complex|nucleus|nucleoplasm|cytoplasm|mitochondrion|DNA ligase III-XRCC1 complex|	3.495	5.674	2.998	2.897	3.092	4.057	4.011	3.702	3.771	2.711	2.16	2.167	2.293	1.891	1.856	0	0	0	0
P42858	Htt	Huntingtin	urea cycle|citrulline metabolic process|establishment of mitotic spindle orientation|protein import into nucleus|ER to Golgi vesicle-mediated transport|retrograde vesicle-mediated transport, Golgi to ER|endoplasmic reticulum organization|Golgi organization|dopamine receptor signaling pathway|spermatogenesis|cell aging|grooming behavior|locomotory behavior|axon cargo transport|determination of adu…	nucleus|nucleoplasm|cytoplasm|mitochondrion|late endosome|autophagosome|endoplasmic reticulum|Golgi apparatus|centriole|cytosol|postsynaptic density|inclusion body|clathrin-coated vesicle|axon|dendrite|cytoplasmic vesicle membrane|neuronal cell body|protein complex|neuronal ribonucleoprotein granule|	4.206	5.145	3.319	3.23	3.359	3.939	4.01	2.942	3	2.677	2.112	2.179	1.129	0.683	0.535	0	0	0	0
M0R2B7	Pold1	DNA polymerase	DNA-dependent DNA replication|DNA replication proofreading|DNA biosynthetic process|nucleic acid phosphodiester bond hydrolysis|	nucleoplasm|cytoplasm|aggresome|delta DNA polymerase complex|	3.828	5.514	3.057	2.934	3.06	3.915	4.01	3.505	3.493	2.573	2.097	2.107	1.702	1.364	1.249	0	0	0	0
Q96I25	Rbm17	Splicing factor 45	alternative mRNA splicing, via spliceosome|	nucleoplasm|spliceosomal complex|	3.851	5.348	1.795	1.729	1.975	3.863	4.01	3.389	3.37	1.535	1.078	1.126	1.401	1.018	0.867	0	0	0	0
P35269	Gtf2f1	General transcription factor IIF subunit 1	mRNA splicing, via spliceosome|transcription from RNA polymerase II promoter|transcription initiation from RNA polymerase II promoter|transcription elongation from RNA polymerase II promoter|7-methylguanosine mRNA capping|RNA splicing|response to virus|gene expression|viral process|positive regulation of transcription elongation from RNA polymerase II promoter|positive regulation of catalytic act…	nucleus|nucleoplasm|transcription factor TFIIF complex|cell junction|	3.788	5.834	2.746	2.539	2.79	3.854	4.01	3.503	3.44	2.269	1.674	1.803	2.108	1.744	1.606	0	0	0	0
Q9ULF5	Slc39a10	Zinc transporter ZIP10	zinc II ion transport|transmembrane transport|	integral component of membrane|	3.692	4.771	3.013	2.911	3.028	3.72	4.01	3.182	3.097	2.662	2.179	2.093	1.361	0.989	0.835	0	0	0	0
Q07955	Srsf1	Serine/arginine-rich splicing factor 1	mRNA 5'-splice site recognition|mRNA splicing, via spliceosome|in utero embryonic development|regulation of transcription, DNA-templated|transcription from RNA polymerase II promoter|termination of RNA polymerase II transcription|mRNA splice site selection|mRNA processing|mRNA export from nucleus|regulation of translation|RNA splicing|gene expression|mRNA 3'-end processing|regulation of mRNA stab…	nucleus|nucleoplasm|cytoplasm|nuclear speck|extracellular exosome|catalytic step 2 spliceosome|exon-exon junction complex|	3.916	5.483	1.487	1.371	1.575	3.975	4.009	3.34	3.451	0.996	0.556	0.569	1.481	1.121	1.05	0	0	0	0
Q5QJE6	Dnttip2	Deoxynucleotidyltransferase terminal-interacting protein 2	transcription, DNA-templated|regulation of transcription, DNA-templated|	nucleus|nucleolus|	3.773	5.753	3.383	3.318	3.317	3.927	4.008	3.592	3.672	2.478	1.952	1.994	2.074	1.724	1.676	0	0	1	0
P46940	Iqgap1	Ras GTPase-activating-like protein IQGAP1	regulation of cytokine production|energy reserve metabolic process|signal transduction|epidermal growth factor receptor signaling pathway|small GTPase mediated signal transduction|fibroblast growth factor receptor signaling pathway|negative regulation of GTPase activity|negative regulation of dephosphorylation|cellular response to platelet-derived growth factor stimulus|positive regulation of GTP…	ruffle|nucleoplasm|cytoplasm|cytosol|microtubule|actin filament|plasma membrane|focal adhesion|lateral plasma membrane|cell junction|axon|growth cone|midbody|extrinsic component of cytoplasmic side of plasma membrane|slit diaphragm|cytoplasmic ribonucleoprotein granule|neuron projection|extracellular exosome|actin cytoskeleton|microtubule cytoskeleton|	4.019	5.762	3.292	3.117	3.287	3.833	4.008	3.533	3.531	3.373	2.869	2.997	1.685	1.324	1.174	0	0	0	0
P04843	Rpn1	Dolichyl-diphosphooligosaccharide--protein glycosyltransferase subunit 1	translation|cellular protein modification process|SRP-dependent cotranslational protein targeting to membrane|gene expression|protein N-linked glycosylation via asparagine|post-translational protein modification|cellular protein metabolic process|	endoplasmic reticulum membrane|rough endoplasmic reticulum|oligosaccharyltransferase complex|membrane|integral component of membrane|melanosome|	3.683	5.1	3.127	2.816	3.015	4.078	4.007	3.176	3.169	2.9	2.322	2.388	1.346	0.968	0.81	0	0	0	1
A8MTJ3	Gnat3	Guanine nucleotide-binding protein G(t) subunit alpha-3	detection of chemical stimulus involved in sensory perception of bitter taste|adenylate cyclase-modulating G-protein coupled receptor signaling pathway|adenylate cyclase-inhibiting G-protein coupled receptor signaling pathway|synaptic transmission|blood coagulation|metabolic process|platelet activation|response to nicotine|sensory perception of sweet taste|sensory perception of umami taste|	acrosomal vesicle|photoreceptor outer segment|photoreceptor inner segment|heterotrimeric G-protein complex|plasma membrane|axoneme|apical plasma membrane|protein complex|	4.29	5.324	3.003	2.964	3.015	4.024	4.007	3.44	3.315	2.708	2.165	2.212	1.18	0.982	0.79	0	0	0	1
B4DXZ6	Fxr1	Fragile X mental retardation syndrome-related protein 1	negative regulation of translation|	nucleus|cytoplasm|	3.874	5.691	3.053	2.875	2.936	3.977	4.007	3.34	3.316	3.504	2.877	2.896	1.883	1.307	1.468	0	0	0	0
Q04726-3	Tle3	Isoform 3 of Transducin-like enhancer protein 3	transcription, DNA-templated|regulation of transcription, DNA-templated|signal transduction|Notch signaling pathway|organ morphogenesis|Wnt signaling pathway|	nucleus|nucleoplasm|	3.99	5.335	2.532	2.458	2.522	3.892	4.007	3.202	3.167	2.324	1.787	1.786	1.173	0.857	0.757	0	0	0	0
Q96QR8	Purb	Transcriptional activator protein Pur-beta	negative regulation of transcription from RNA polymerase II promoter|transcription, DNA-templated|cell proliferation|cell differentiation|regulation of myeloid cell differentiation|	nucleus|nucleoplasm|DNA replication factor A complex|	3.19	4.92	3.51	3.457	3.457	4.007	4.006	3.454	3.519	3.953	3.293	3.359	1.73	1.123	1.189	0	0	0	0
Q96FZ2	Hmces	Embryonic stem cell-specific 5-hydroxymethylcytosine-binding protein	proteolysis|		3.708	5.881	2.486	2.385	2.602	3.835	4.006	3.505	3.504	2.086	1.509	1.518	2.036	1.632	1.51	0	0	0	0
Q9BVJ6	Utp14a	U3 small nucleolar RNA-associated protein 14 homolog A	rRNA processing|	nucleolus|small-subunit processome|	3.667	5.899	3.52	3.348	3.48	3.868	4.005	3.629	3.699	2.561	2.092	2.113	2.289	1.898	1.827	0	0	1	0
P63173	Rpl38	60S ribosomal protein L38	nuclear-transcribed mRNA catabolic process, nonsense-mediated decay|skeletal system development|ossification|translation|translational initiation|translational elongation|translational termination|regulation of translation|SRP-dependent cotranslational protein targeting to membrane|sensory perception of sound|gene expression|viral process|viral life cycle|viral transcription|ribonucleoprotein com…	cytosol|focal adhesion|cytosolic large ribosomal subunit|eukaryotic 80S initiation complex|	3.776	6.025	3.125	2.979	3.221	3.844	4.005	3.538	3.564	3.586	3.049	3.028	2.189	1.794	1.564	0	0	0	1
Q2KHR3		Glutamine and serine-rich protein 1			3.905	5.229	2.743	2.56	2.734	3.929	4.003	3.633	3.548	2.394	1.887	1.916	1.308	1.018	0.772	0	0	0	0
Q9NYH9	Utp6	U3 small nucleolar RNA-associated protein 6 homolog	maturation of SSU-rRNA from tricistronic rRNA transcript (SSU-rRNA, 5.8S rRNA, LSU-rRNA)|	nucleolus|small-subunit processome|Pwp2p-containing subcomplex of 90S preribosome|	3.993	5.703	3.118	3.022	3.2	4.003	4.001	3.399	3.497	2.587	2.056	2.073	1.702	1.261	1.262	0	0	1	0
O76082	Slc22a5	Solute carrier family 22 member 5	sodium ion transport|drug transmembrane transport|carnitine metabolic process|quaternary ammonium group transport|carnitine transport|drug transport|quorum sensing involved in interaction with host|transmembrane transport|positive regulation of intestinal epithelial structure maintenance|sodium-dependent organic cation transport|modified amino acid transport|carnitine transmembrane transport|	plasma membrane|integral component of plasma membrane|apical plasma membrane|brush border membrane|extracellular exosome|	4.113	5.019	2.624	2.403	1.975	4.444	3.998	3.259	3.554	2.044	1.226	1.616	0.702	0.241	0.957	0	0	0	1
Q14669	Trip12	E3 ubiquitin-protein ligase TRIP12	DNA repair|cellular response to DNA damage stimulus|embryo development|protein ubiquitination involved in ubiquitin-dependent protein catabolic process|negative regulation of histone H2A K63-linked ubiquitination|negative regulation of double-strand break repair|	nucleus|nucleoplasm|cytoplasm|	3.727	5.383	3.369	3.025	3.198	3.764	3.998	3.385	3.471	3.219	2.63	2.671	1.631	1.219	1.171	0	0	0	0
O43776	Nars	Asparagine--tRNA ligase, cytoplasmic	tRNA aminoacylation for protein translation|asparaginyl-tRNA aminoacylation|gene expression|	cytoplasm|mitochondrion|cytosol|extracellular exosome|	3.988	5.923	3.248	3.2	3.358	3.78	3.997	3.244	3.197	3.633	3.108	3.063	1.821	1.358	1.146	0	0	0	0
Q5VW36	Focad	Focadhesin		focal adhesion|integral component of membrane|	4.352	5.519	3.623	3.449	3.637	3.842	3.996	3.401	3.316	3.348	2.858	2.783	1.18	0.861	0.664	0	0	0	0
P50748	Kntc1	Kinetochore-associated protein 1	mitotic cell cycle|protein complex assembly|mitotic nuclear division|mitotic cell cycle checkpoint|regulation of exit from mitosis|small GTPase mediated signal transduction|cell division|	condensed chromosome kinetochore|spindle pole|nucleus|cytoplasm|kinetochore microtubule|cytosol|plasma membrane|actin cytoskeleton|RZZ complex|	4.438	5.583	3.174	2.969	2.987	4.345	3.995	3.219	3.347	2.555	1.872	2.113	1.124	0.487	0.632	0	0	0	0
O14646	Chd1	Chromodomain-helicase-DNA-binding protein 1	chromatin remodeling|transcription, DNA-templated|regulation of transcription from RNA polymerase II promoter|DNA duplex unwinding|positive regulation by host of viral transcription|	nucleus|cytoplasm|	3.826	4.976	2.231	2.026	2.121	3.925	3.992	3.272	3.36	1.797	1.298	1.319	1.139	0.794	0.878	0	0	0	0
Q13535	Atr	Serine/threonine-protein kinase ATR	DNA damage checkpoint|double-strand break repair via homologous recombination|DNA replication|DNA repair|cellular response to DNA damage stimulus|cell cycle|multicellular organismal development|negative regulation of DNA replication|peptidyl-serine phosphorylation|cellular response to heat|cellular response to UV|response to drug|regulation of protein binding|positive regulation of DNA damage res…	XY body|nucleoplasm|chromosome|Golgi apparatus|PML body|	4.335	5.253	3.556	3.227	3.169	3.856	3.992	3.207	3.423	2.752	2.264	2.331	1.162	0.758	0.856	0	0	0	0
O95758	Ptbp3	Polypyrimidine tract-binding protein 3	mRNA processing|RNA splicing|anatomical structure morphogenesis|negative regulation of RNA splicing|erythrocyte maturation|negative regulation of mRNA splicing, via spliceosome|	nucleus|	4.717	5.651	3.713	3.244	3.157	4.139	3.99	3.207	3.27	3.153	2.574	2.744	1.22	0.833	0.977	0	0	0	0
Q9NWT1	Pak1ip1	p21-activated protein kinase-interacting protein 1	cell proliferation|negative regulation of signal transduction|palate development|	nucleoplasm|nucleolus|plasma membrane|	4.496	5.812	3.323	3.222	3.271	3.783	3.99	3.29	3.343	2.728	2.199	2.198	1.291	1.023	0.904	0	0	0	0
P55265	Adar	Double-stranded RNA-specific adenosine deaminase	osteoblast differentiation|in utero embryonic development|hematopoietic progenitor cell differentiation|somatic diversification of immune receptors via somatic mutation|adenosine to inosine editing|mRNA processing|protein import into nucleus|protein export from nucleus|response to virus|gene expression|base conversion or substitution editing|mRNA modification|cytokine-mediated signaling pathway|e…	nucleus|nucleoplasm|nucleolus|cytoplasm|membrane|supraspliceosomal complex|	3.926	5.609	2.662	2.503	2.578	3.985	3.987	3.516	3.644	1.553	1.015	1.076	1.743	1.484	1.54	0	0	1	0
Q6PL18	Atad2	ATPase family AAA domain-containing protein 2	transcription, DNA-templated|negative regulation of chromatin silencing|positive regulation of transcription, DNA-templated|positive regulation of transcription from RNA polymerase II promoter|	nucleus|nucleoplasm|extracellular exosome|	3.802	5.484	2.672	2.648	2.862	3.766	3.987	3.167	3.215	2.786	2.301	2.306	1.708	1.25	1.092	0	0	0	0
P62318	Snrpd3	Small nuclear ribonucleoprotein Sm D3	spliceosomal snRNP assembly|mRNA splicing, via spliceosome|transcription from RNA polymerase II promoter|termination of RNA polymerase II transcription|protein methylation|histone mRNA metabolic process|RNA splicing|gene expression|mRNA 3'-end processing|ncRNA metabolic process|	nucleoplasm|spliceosomal complex|U7 snRNP|U1 snRNP|U4 snRNP|U12-type spliceosomal complex|cytoplasm|cytosol|small nuclear ribonucleoprotein complex|methylosome|pICln-Sm protein complex|SMN-Sm protein complex|extracellular exosome|catalytic step 2 spliceosome|	3.779	5.429	2.811	2.732	2.915	3.802	3.986	3.477	3.39	2.57	2.056	2.038	1.591	1.197	1.042	0	0	0	0
Q96T37	Rbm15	Putative RNA-binding protein 15	patterning of blood vessels|positive regulation of transcription of Notch receptor target|viral process|negative regulation of myeloid cell differentiation|spleen development|ventricular septum morphogenesis|placenta blood vessel development|negative regulation of transcription, DNA-templated|	nucleoplasm|nuclear membrane|	3.91	5.136	2.389	2.092	2.201	3.969	3.985	3.146	3.291	1.857	1.306	1.428	1.317	0.957	1.049	0	0	0	0
P09960-3	Lta4h	Isoform 3 of Leukotriene A-4 hydrolase	proteolysis|leukotriene metabolic process|inflammatory response|response to zinc ion|arachidonic acid metabolic process|leukotriene biosynthetic process|peptide catabolic process|response to peptide hormone|small molecule metabolic process|Type I pneumocyte differentiation|	nucleoplasm|cytoplasm|cytosol|extracellular exosome|	3.989	4.868	3.062	2.718	2.739	3.854	3.984	3.167	2.805	2.356	2.037	1.787	1.192	0.995	0.882	0	0	0	0
P23528	Cfl1	Cofilin-1	mitotic cytokinesis|neural crest cell migration|neural fold formation|platelet degranulation|protein phosphorylation|cytoskeleton organization|Rho protein signal transduction|axon guidance|blood coagulation|response to virus|regulation of cell morphogenesis|establishment of cell polarity|actin cytoskeleton organization|actin filament depolymerization|platelet activation|positive regulation of act…	extracellular space|nucleus|cytoplasm|cell-cell junction|focal adhesion|membrane|nuclear matrix|cortical actin cytoskeleton|lamellipodium membrane|vesicle|ruffle membrane|extracellular exosome|	3.018	5.115	2.388	2.372	2.574	3.871	3.982	3.407	3.438	2.045	1.505	1.497	1.935	1.373	1.377	0	0	0	0
Q8IUH3-3	Rbm45	Isoform 3 of RNA-binding protein 45	nervous system development|cell differentiation|	nucleus|nucleoplasm|cytoplasm|	3.838	5.253	2.664	2.624	2.773	3.709	3.982	3.309	3.275	2.26	1.725	1.741	1.271	0.878	0.815	0	0	0	0
P38159	Rbmx	RNA-binding motif protein, X chromosome	regulation of alternative mRNA splicing, via spliceosome|mRNA splicing, via spliceosome|osteoblast differentiation|transcription from RNA polymerase II promoter|mRNA splice site selection|membrane protein ectodomain proteolysis|RNA splicing|gene expression|positive regulation of transcription from RNA polymerase II promoter|negative regulation of mRNA splicing, via spliceosome|positive regulation…	extracellular space|nucleus|nucleoplasm|nuclear euchromatin|membrane|ribonucleoprotein complex|supraspliceosomal complex|extracellular exosome|catalytic step 2 spliceosome|	4.689	5.164	1.527	1.267	1.073	4.15	3.981	3.061	3.2	0.979	0.426	0.487	0.545	0.256	0.553	0	0	0	0
Q29RF7	Pds5a	Sister chromatid cohesion protein PDS5 homolog A	mitotic cell cycle|mitotic sister chromatid cohesion|negative regulation of DNA replication|cell division|	chromosome, centromeric region|chromatin|nucleoplasm|chromosome|cytosol|plasma membrane|	3.549	5.528	3.022	2.879	2.969	3.944	3.98	3.471	3.537	2.733	2.171	2.209	1.871	1.472	1.417	0	0	0	0
J3QR07		YTH domain-containing protein 1			3.45	4.692	2.073	1.996	1.827	4.022	3.977	3.302	3.509	2.039	1.394	1.56	1.115	0.691	0.933	0	0	0	0
F6WH68	Rtel1-tnfrsf6b	Regulator of telomere elongation helicase 1	telomere maintenance|DNA replication|DNA repair|DNA recombination|regulation of double-strand break repair via homologous recombination|DNA duplex unwinding|	nucleus|	4.213	5.434	3.025	2.691	2.74	3.927	3.976	3.511	3.52	2.327	1.853	1.862	1.221	1.081	1.041	0	0	0	0
Q9Y483	Mtf2	Metal-response element-binding transcription factor 2	negative regulation of transcription from RNA polymerase II promoter|segment specification|gene expression|chromatin modification|stem cell maintenance|regulation of gene expression, epigenetic|negative regulation of gene expression, epigenetic|positive regulation of transcription from RNA polymerase II promoter|stem cell differentiation|negative regulation of histone H3-K27 methylation|positive …	nucleus|nucleoplasm|cytoplasm|ESC/E(Z) complex|	3.866	5.679	3.246	3.106	3.163	3.838	3.976	3.276	3.303	2.946	2.372	2.399	1.813	1.284	1.173	0	0	0	0
Q6PD62	Ctr9	RNA polymerase-associated protein CTR9 homolog	negative regulation of transcription from RNA polymerase II promoter|endodermal cell fate commitment|inner cell mass cell differentiation|trophectodermal cell differentiation|blastocyst growth|transcription, DNA-templated|JAK-STAT cascade|histone monoubiquitination|Wnt signaling pathway|stem cell maintenance|positive regulation of transcription elongation from RNA polymerase II promoter|histone H…	Cdc73/Paf1 complex|nuclear speck|transcriptionally active chromatin|	3.868	5.126	2.612	2.449	2.662	3.87	3.975	3.315	3.298	2.243	1.749	1.749	1.311	0.92	0.828	0	0	0	0
Q9P275	Usp36	Ubiquitin carboxyl-terminal hydrolase 36	protein deubiquitination|proteasome-mediated ubiquitin-dependent protein catabolic process|regulation of proteasomal protein catabolic process|regulation of mitochondrion degradation|positive regulation of protein targeting to mitochondrion|	nucleus|nucleolus|	4.032	5.59	3.199	2.951	2.943	4.162	3.973	3.408	3.475	1.787	1.277	1.319	1.6	1.164	1.278	0	0	1	0
Q9Y5B9	Supt16h	FACT complex subunit SPT16	DNA replication|DNA repair|nucleosome disassembly|transcription from RNA polymerase II promoter|transcription elongation from RNA polymerase II promoter|gene expression|viral process|positive regulation of DNA-templated transcription, elongation|positive regulation of viral transcription|	nucleus|nucleoplasm|chromosome|	4.006	5.71	2.984	2.821	2.971	3.961	3.973	3.452	3.565	2.299	1.761	1.829	1.865	1.43	1.462	0	0	0	0
Q9UJA3	Mcm8	DNA helicase MCM8	G1/S transition of mitotic cell cycle|mitotic cell cycle|double-strand break repair via homologous recombination|DNA replication|DNA strand elongation involved in DNA replication|cellular response to DNA damage stimulus|female gamete generation|male gamete generation|	nucleus|nucleoplasm|MCM8-MCM9 complex|	3.895	4.725	2.874	2.408	2.162	4.796	3.971	3.729	3.889	2.31	1.851	1.846	1.132	0.903	1.409	0	0	0	0
A6NFI3	Znf316	Zinc finger protein 316	transcription, DNA-templated|regulation of transcription, DNA-templated|	nucleus|	3.965	5.976	3.364	3.032	3.349	4.029	3.966	2.968	3.151	3.34	2.527	2.638	2.011	1.323	1.569	0	0	0	0
P50851	Lrba	Lipopolysaccharide-responsive and beige-like anchor protein	endosomal transport|	lysosome|endoplasmic reticulum|Golgi apparatus|plasma membrane|endomembrane system|membrane|integral component of membrane|cytoplasmic membrane-bounded vesicle|extrinsic component of membrane|	4.422	5.091	2.73	2.609	2.786	3.771	3.966	3.035	3	2.237	1.718	1.727	0.455	0.234	0.066	0	0	0	0
Q3B726	Twistnb	DNA-directed RNA polymerase I subunit RPA43	transcription from RNA polymerase I promoter|transcription initiation from RNA polymerase I promoter|transcription elongation from RNA polymerase I promoter|termination of RNA polymerase I transcription|gene expression|regulation of gene expression, epigenetic|negative regulation of gene expression, epigenetic|	nucleus|nucleoplasm|nucleolus|DNA-directed RNA polymerase I complex|microtubule cytoskeleton|	3.427	5.611	2.971	2.888	3.036	3.737	3.966	3.762	3.788	2.402	1.959	2.025	2.233	1.921	1.86	0	0	0	0
O60318	Mcm3ap	Germinal-center associated nuclear protein	immune system process|DNA replication|protein import into nucleus|mRNA transport|	nucleus|nuclear pore|nucleoplasm|cytoplasm|cytosol|nuclear membrane|	3.856	5.372	3.16	3.25	3.226	4.097	3.964	3.327	3.323	2.961	2.354	2.402	1.462	0.846	0.754	0	0	0	0
Q9UQ80	Pa2g4	Proliferation-associated protein 2G4	transcription, DNA-templated|rRNA processing|regulation of translation|cell cycle arrest|cell proliferation|negative regulation of apoptotic process|positive regulation of cell differentiation|negative regulation of transcription, DNA-templated|	nucleus|nucleoplasm|nucleolus|cytoplasm|membrane|ribonucleoprotein complex|extracellular exosome|	3.87	5.771	3.586	3.462	3.628	3.818	3.963	3.402	3.421	3.869	3.225	3.205	1.916	1.416	1.318	0	0	1	0
O14686	Kmt2d	Histone-lysine N-methyltransferase 2D	oocyte growth|in utero embryonic development|chromatin organization|chromatin silencing|transcription, DNA-templated|regulation of transcription, DNA-templated|positive regulation of cell proliferation|positive regulation of intracellular estrogen receptor signaling pathway|response to estrogen|positive regulation of transcription from RNA polymerase II promoter|oogenesis|histone H3-K4 methylatio…	nucleus|nucleoplasm|histone methyltransferase complex|	3.709	4.86	2.875	2.638	2.829	3.849	3.962	3.167	3.133	2.907	2.306	2.272	1.083	0.739	0.629	0	0	0	0
P53618	Copb1	Coatomer subunit beta	intracellular protein transport|retrograde vesicle-mediated transport, Golgi to ER|intra-Golgi vesicle-mediated transport|viral process|COPI coating of Golgi vesicle|membrane organization|	Golgi membrane|cytoplasm|endoplasmic reticulum-Golgi intermediate compartment|Golgi apparatus|Golgi-associated vesicle|cytosol|plasma membrane|membrane|COPI vesicle coat|intracellular membrane-bounded organelle|	3.819	5.199	3.561	3.414	3.499	3.875	3.96	3.45	3.253	3.036	2.58	2.428	1.248	0.862	0.779	0	0	0	0
Q7Z6Z7	Huwe1	E3 ubiquitin-protein ligase HUWE1	protein polyubiquitination|base-excision repair|protein monoubiquitination|histone ubiquitination|cell differentiation|protein ubiquitination involved in ubiquitin-dependent protein catabolic process|positive regulation of protein targeting to mitochondrion|	nucleus|nucleoplasm|cytoplasm|membrane|extracellular exosome|	3.967	5.034	2.829	2.694	2.886	3.963	3.957	3.159	3.231	2.76	2.038	2.166	1.113	0.731	0.85	0	0	0	0
O95163	Ikbkap	Elongator complex protein 1	chromatin organization|regulation of transcription from RNA polymerase II promoter|transcription elongation from RNA polymerase II promoter|protein complex assembly|protein phosphorylation|immune response|signal transduction|positive regulation of cell migration|regulation of protein kinase activity|	histone acetyltransferase complex|nucleolus|cytoplasm|transcription elongation factor complex|Elongator holoenzyme complex|	4.231	5.429	3.206	3.155	3.307	3.801	3.957	3.305	3.264	2.577	2.09	2.066	1.093	0.705	0.526	0	0	0	0
Q9BXP2	Slc12a9	Solute carrier family 12 member 9	chloride transport|cell volume homeostasis|potassium ion import|chloride ion homeostasis|potassium ion homeostasis|chloride transmembrane transport|	integral component of plasma membrane|integral component of membrane|extracellular exosome|	3.307	4.896	2.631	2.557	2.732	3.78	3.956	3.217	3.215	2.38	2.029	1.97	1.589	1.253	0.954	0	0	0	1
O95429	Bag4	BAG family molecular chaperone regulator 4	protein folding|cell surface receptor signaling pathway|positive regulation of fibroblast migration|positive regulation of actin filament polymerization|positive regulation of peptidyl-serine phosphorylation|tumor necrosis factor-mediated signaling pathway|cellular response to heat|intracellular signal transduction|negative regulation of apoptotic process|positive regulation of cell adhesion|posi…	nucleus|cytosol|plasma membrane|	5.094	5.383	1.765	1.523	1.404	3.838	3.955	3.161	3.121	0.916	0.426	0.5	0.287	-0.066	0.306	0	0	0	0
Q6AI08	Heatr6	HEAT repeat-containing protein 6			5.358	5.347	3.288	2.988	2.627	4.314	3.952	3.25	3.445	2.546	1.993	2.222	0.166	-0.221	0.335	0	0	0	0
Q8TAT6	Nploc4	Nuclear protein localization protein 4 homolog	DNA repair|ubiquitin-dependent protein catabolic process|Golgi organization|translesion synthesis|ER-associated ubiquitin-dependent protein catabolic process|retrograde protein transport, ER to cytosol|error-free translesion synthesis|	nucleus|nucleoplasm|endoplasmic reticulum|cytosol|VCP-NPL4-UFD1 AAA ATPase complex|UFD1-NPL4 complex|nuclear outer membrane-endoplasmic reticulum membrane network|	3.734	5.727	3.238	3.118	3.358	3.711	3.952	3.731	3.722	3.122	2.562	2.546	2.153	1.6	1.376	0	0	0	0
Q9Y4A5	Trrap	Transformation/transcription domain-associated protein	DNA repair|chromatin organization|transcription, DNA-templated|regulation of transcription, DNA-templated|mitotic cell cycle checkpoint|phosphorylation|histone acetylation|histone deubiquitination|histone H4 acetylation|histone H2A acetylation|	PCAF complex|Swr1 complex|nucleus|nucleoplasm|Golgi apparatus|STAGA complex|transcription factor TFTC complex|NuA4 histone acetyltransferase complex|	4.163	5.147	3.27	2.99	3.075	3.948	3.951	3.102	3.187	2.729	2.158	2.293	0.808	0.483	0.601	0	0	0	0
O75607	Npm3	Nucleoplasmin-3	rRNA processing|rRNA transcription|	nucleolus|	3.423	5.605	3.153	2.784	2.924	3.818	3.95	3.631	3.643	2.3	1.644	1.656	2.183	1.896	1.768	0	0	1	0
A0A0A0MSN7	Prmt3	Protein arginine N-methyltransferase 3	regulation of transcription, DNA-templated|peptidyl-arginine methylation, to asymmetrical-dimethyl arginine|histone arginine methylation|	cytosol|	3.755	5.164	2.906	2.699	2.811	3.837	3.949	3.399	3.355	2.69	2.253	2.208	1.409	1.179	1.022	0	0	0	0
P49756	Rbm25	RNA-binding protein 25	regulation of alternative mRNA splicing, via spliceosome|mRNA processing|RNA splicing|regulation of apoptotic process|	nucleoplasm|spliceosomal complex|cytoplasm|nuclear speck|	3.302	4.976	2.561	2.33	2.368	3.768	3.947	3.267	3.382	2.423	1.81	1.999	1.693	1.367	1.306	0	0	0	0
P49750-4	Ylpm1	Isoform 4 of YLP motif-containing protein 1	negative regulation of transcription from RNA polymerase II promoter|transcription, DNA-templated|regulation of telomere maintenance|	nucleus|nucleoplasm|cytoplasm|nuclear speck|	4.578	4.671	1.417	1.209	1.124	4.158	3.946	2.946	3.124	1.155	0.529	0.681	0.286	0.015	0.309	0	0	0	0
P35659	Dek	Protein DEK	regulation of transcription from RNA polymerase II promoter|transcription from RNA polymerase II promoter|signal transduction|chromatin modification|viral genome replication|regulation of double-strand break repair|regulation of double-strand break repair via nonhomologous end joining|	nucleus|contractile fiber|	3.239	4.69	2.152	2.064	2.186	3.807	3.945	3.096	3.099	1.8	1.273	1.226	1.469	1.027	0.986	0	0	0	0
O95785-3	Wiz	Isoform 3 of Protein Wiz	positive regulation of nuclear cell cycle DNA replication|protein stabilization|protein heterotrimerization|	nucleus|extracellular exosome|	3.879	5.306	2.926	2.8	2.959	3.837	3.942	3.362	3.247	2.839	2.359	2.321	1.494	1.102	0.98	0	0	0	0
P25205	Mcm3	DNA replication licensing factor MCM3	G1/S transition of mitotic cell cycle|mitotic cell cycle|DNA replication|DNA replication initiation|DNA strand elongation involved in DNA replication|DNA duplex unwinding|	nucleus|nucleoplasm|alpha DNA polymerase:primase complex|centrosome|membrane|MCM complex|intracellular membrane-bounded organelle|perinuclear region of cytoplasm|	3.929	5.636	2.756	2.444	2.727	3.895	3.941	3.317	3.487	2.239	1.76	1.71	1.673	1.428	1.449	0	0	0	0
P42785	Prcp	Lysosomal Pro-X carboxypeptidase	regulation of thyroid hormone mediated signaling pathway|plasma kallikrein-kinin cascade|negative regulation of systemic arterial blood pressure|proteolysis|blood coagulation|blood coagulation, intrinsic pathway|glucose homeostasis|angiogenesis involved in wound healing|energy homeostasis|regulation of reactive oxygen species metabolic process|	lysosome|plasma membrane|basal part of cell|extracellular exosome|	3.915	5.312	2.843	2.753	2.515	3.983	3.94	3.118	3.123	2.099	1.687	1.608	1.467	1.11	0.985	0	0	0	1
Q6P0N0	Mis18bp1	Mis18-binding protein 1	nucleosome assembly|mitotic nuclear division|CENP-A containing nucleosome assembly|cell division|	chromosome, centromeric region|nucleoplasm|	3.836	5.189	3.172	3.046	3.305	3.757	3.938	3.415	3.347	2.847	2.394	2.339	1.412	1.125	0.943	0	0	0	0
Q9BW27	Nup85	Nuclear pore complex protein Nup85	mitotic cell cycle|carbohydrate metabolic process|mitotic nuclear envelope disassembly|small GTPase mediated signal transduction|hexose transport|gene expression|regulation of glucose transport|protein transport|glucose transport|viral process|protein sumoylation|viral life cycle|viral transcription|cytokine-mediated signaling pathway|lamellipodium assembly|cellular response to heat|post-translat…	condensed chromosome kinetochore|nuclear envelope|spindle|cytosol|membrane|nuclear pore outer ring|nuclear membrane|kinetochore|	3.383	5.163	2.441	2.561	2.701	3.796	3.936	3.784	3.191	2.307	2.369	1.776	1.78	1.723	0.99	0	0	0	0
P00338	Ldha	L-lactate dehydrogenase A chain	response to hypoxia|lactate metabolic process|pyruvate metabolic process|glycolytic process|response to nutrient|response to glucose|NAD metabolic process|substantia nigra development|cellular response to extracellular stimulus|response to drug|response to hydrogen peroxide|positive regulation of apoptotic process|response to estrogen|cellular metabolic process|small molecule metabolic process|po…	nucleus|mitochondrion|cytosol|membrane|sperm fibrous sheath|extracellular exosome|	3.412	4.637	2.872	2.728	2.781	3.896	3.935	3.014	3.205	2.158	1.676	1.652	1.26	0.867	0.819	0	0	0	0
Q9NX20	Mrpl16	39S ribosomal protein L16, mitochondrial	organelle organization|mitochondrial translation|mitochondrial translational initiation|mitochondrial translational elongation|mitochondrial translational termination|	mitochondrial inner membrane|mitochondrial large ribosomal subunit|	4.407	6.149	3.532	3.263	3.565	3.742	3.935	3.528	3.565	3.724	3.245	3.282	1.727	1.434	1.261	0	0	0	0
Q15596	Ncoa2	Nuclear receptor coactivator 2	negative regulation of transcription from RNA polymerase II promoter|chromatin organization|transcription, DNA-templated|regulation of transcription, DNA-templated|small GTPase mediated signal transduction|bile acid metabolic process|regulation of glucose metabolic process|bile acid and bile salt transport|histone acetylation|cellular response to hormone stimulus|circadian regulation of gene expr…	nucleus|nucleoplasm|cytoplasm|	3.836	5.471	2.613	2.305	2.358	3.867	3.932	3.275	3.469	2.253	1.478	1.639	1.416	1.038	1.154	0	0	0	0
Q00688	Fkbp3	Peptidyl-prolyl cis-trans isomerase FKBP3	protein peptidyl-prolyl isomerization|chaperone-mediated protein folding|	nucleus|cytoplasm|endoplasmic reticulum membrane|	4.174	6.235	3.395	3.195	3.392	3.776	3.932	3.635	3.564	4.162	3.572	3.478	2.26	1.796	1.555	0	0	0	0
P61326	Magoh	Protein mago nashi homolog	nuclear-transcribed mRNA catabolic process, nonsense-mediated decay|regulation of alternative mRNA splicing, via spliceosome|mRNA splicing, via spliceosome|transcription from RNA polymerase II promoter|termination of RNA polymerase II transcription|mRNA export from nucleus|regulation of translation|RNA splicing|gene expression|mRNA 3'-end processing|	nucleus|nucleoplasm|cytosol|nuclear speck|exon-exon junction complex|catalytic step 2 spliceosome|	3.934	5.714	3.273	3.132	3.328	3.79	3.931	3.454	3.21	2.802	2.346	2.127	1.767	1.324	0.948	0	0	0	0
P0CG47	Ubb	Polyubiquitin-B	G1/S transition of mitotic cell cycle|G2/M transition of mitotic cell cycle|negative regulation of transcription from RNA polymerase II promoter|activation of MAPK activity|protein polyubiquitination|mitotic cell cycle|stimulatory C-type lectin receptor signaling pathway|toll-like receptor signaling pathway|antigen processing and presentation of peptide antigen via MHC class I|antigen processing …	extracellular space|nucleus|nucleoplasm|mitochondrion|cytosol|plasma membrane|endosome membrane|endocytic vesicle membrane|neuron projection|neuronal cell body|extracellular exosome|	3.757	5.035	3.117	2.947	3.033	3.965	3.929	3.09	3.15	2.127	1.438	1.495	1.324	0.802	0.743	0	0	0	0
Q99996	Akap9	A-kinase anchor protein 9	G2/M transition of mitotic cell cycle|mitotic cell cycle|transport|organelle organization|signal transduction|synaptic transmission|spermatogenesis|positive regulation of peptidyl-serine phosphorylation|Sertoli cell development|regulation of membrane repolarization|regulation of ventricular cardiac muscle cell membrane repolarization|cellular response to cAMP|regulation of heart rate by cardiac c…	pericentriolar material|Golgi apparatus|cis-Golgi network|centrosome|cytosol|cytoskeleton|voltage-gated potassium channel complex|ciliary basal body|intracellular membrane-bounded organelle|	3.699	5.234	3.314	3.214	3.17	3.874	3.929	3.237	3.169	3.016	2.415	2.353	1.709	1.224	1.202	0	0	0	0
P21333	Flna	Filamin-A	epithelial to mesenchymal transition|platelet degranulation|adenylate cyclase-inhibiting dopamine receptor signaling pathway|small GTPase mediated signal transduction|blood coagulation|negative regulation of transcription from RNA polymerase I promoter|platelet activation|actin cytoskeleton reorganization|cell junction assembly|protein localization to cell surface|negative regulation of protein c…	extracellular region|nucleus|nucleolus|cytoplasm|trans-Golgi network|cytosol|actin filament|plasma membrane|focal adhesion|actin cytoskeleton|membrane|cortical cytoskeleton|Myb complex|actin filament bundle|neuronal cell body|dendritic shaft|perinuclear region of cytoplasm|extracellular exosome|apical dendrite|	3.91	5.511	3.349	3.159	3.261	3.859	3.929	3.309	3.28	3.312	2.707	2.682	1.651	1.156	1.03	0	0	1	0
Q14147	Dhx34	Probable ATP-dependent RNA helicase DHX34	nuclear-transcribed mRNA catabolic process, nonsense-mediated decay|nuclear-transcribed mRNA catabolic process|RNA processing|negative regulation of nuclear-transcribed mRNA catabolic process, nonsense-mediated decay|	cytoplasm|membrane|	3.463	4.951	2.56	2.318	2.596	3.819	3.929	3.103	3.201	2.239	1.792	1.793	1.554	1.266	1.196	0	0	0	0
Q14980-2	Numa1	Isoform 2 of Nuclear mitotic apparatus protein 1	G2/M transition of mitotic cell cycle|establishment of mitotic spindle orientation|mitotic cell cycle|nucleus organization|mitotic nuclear division|cell division|meiotic cell cycle|lung epithelial cell differentiation|	Golgi membrane|spindle pole|nucleus|nucleoplasm|chromosome|cytoplasm|spindle|cytosol|spindle microtubule|nuclear matrix|dendrite|neuronal cell body|apical part of cell|extracellular exosome|	3.858	5.377	2.974	2.699	2.711	3.977	3.928	3.375	3.367	3.141	2.47	2.557	1.558	1.089	1.069	0	0	0	0
Q15904	Atp6ap1	V-type proton ATPase subunit S1	cellular iron ion homeostasis|insulin receptor signaling pathway|ATP hydrolysis coupled proton transport|proton transport|transferrin transport|ion transmembrane transport|positive regulation of osteoblast differentiation|positive regulation of bone resorption|pH reduction|positive regulation of exocytosis|establishment of organelle localization|transmembrane transport|positive regulation of ERK1…	vacuolar membrane|endosome membrane|integral component of membrane|proton-transporting two-sector ATPase complex|proton-transporting V-type ATPase, V1 domain|extracellular exosome|	3.918	5.288	3.101	2.963	3.267	3.742	3.928	3.419	3.397	2.012	1.469	1.438	1.337	0.868	0.717	0	0	0	0
P22234	Paics	Multifunctional protein ADE2	purine nucleobase metabolic process|'de novo' IMP biosynthetic process|purine nucleobase biosynthetic process|purine ribonucleoside monophosphate biosynthetic process|small molecule metabolic process|nucleobase-containing small molecule metabolic process|	cytosol|membrane|extracellular exosome|	3.722	5.007	2.721	2.651	2.859	3.719	3.927	3.141	3.076	2.378	1.809	1.701	1.264	0.882	0.83	0	0	0	0
F8VPD4	Cad	CAD protein	urea cycle|'de novo' pyrimidine nucleobase biosynthetic process|arginine biosynthetic process|glutamine metabolic process|	nucleus|nucleoplasm|cytoplasm|plasma membrane|	4.566	5.272	3.068	2.86	2.956	3.825	3.926	3.037	3.107	2.562	1.988	2.04	0.769	0.419	0.333	0	0	0	0
P18031	Ptpn1	Tyrosine-protein phosphatase non-receptor type 1	protein dephosphorylation|activation of signaling protein activity involved in unfolded protein response|activation of JUN kinase activity|blood coagulation|insulin receptor signaling pathway|regulation of signal transduction|cytokine-mediated signaling pathway|regulation of endocytosis|platelet activation|negative regulation of vascular endothelial growth factor receptor signaling pathway|endopl…	early endosome|endoplasmic reticulum|cytosol|cytoplasmic vesicle|sorting endosome|cytoplasmic side of endoplasmic reticulum membrane|plasma membrane|	3.786	5.161	3.049	2.967	2.971	3.767	3.926	3.478	3.429	2.528	2.111	2.074	1.362	0.97	0.985	0	0	0	1
Q9H2P0	Adnp	Activity-dependent neuroprotector homeobox protein	transcription, DNA-templated|regulation of transcription, DNA-templated|short-term memory|response to carbohydrate|response to inorganic substance|negative regulation of gene expression|regulation of protein ADP-ribosylation|positive regulation of cGMP biosynthetic process|cellular response to extracellular stimulus|negative regulation of protein binding|activation of protein kinase activity|nitr…	extracellular space|nucleus|cytoplasm|axon|dendrite|neuronal cell body|	4.446	5.45	3.258	3.009	2.876	4.29	3.924	3.412	3.675	2.79	2.143	2.303	1.238	0.973	1.038	0	0	0	0
O14617	Ap3d1	AP-3 complex subunit delta-1	eye pigment biosynthetic process|intracellular protein transport|anterograde axon cargo transport|melanosome organization|protein localization to organelle|endosome to melanosome transport|antigen processing and presentation, exogenous lipid antigen via MHC class Ib|anterograde synaptic vesicle transport|synaptic vesicle membrane organization|positive regulation of NK T cell differentiation|regul…	Golgi membrane|nucleoplasm|lysosomal membrane|Golgi apparatus|endosome membrane|membrane|membrane coat|terminal bouton|	4.007	5.673	3.241	2.951	3.207	3.744	3.924	3.383	3.445	3.443	2.879	2.942	1.675	1.451	1.297	0	0	0	0
Q92542	Ncstn	Nicastrin	myeloid cell homeostasis|proteolysis|membrane protein ectodomain proteolysis|Notch signaling pathway|Notch receptor processing|axon guidance|protein processing|extracellular matrix disassembly|extracellular matrix organization|membrane protein intracellular domain proteolysis|T cell proliferation|amyloid precursor protein catabolic process|positive regulation of apoptotic process|positive regulat…	lysosomal membrane|endoplasmic reticulum|Golgi apparatus|plasma membrane|integral component of plasma membrane|focal adhesion|membrane|integral component of membrane|melanosome|extracellular exosome|	3.384	5.084	2.968	2.848	3.026	3.802	3.923	3.417	3.496	2.512	2.042	2.056	1.561	1.163	0.942	0	0	0	1
P68104	Eef1a1	Elongation factor 1-alpha 1	transcription, DNA-templated|regulation of transcription, DNA-templated|translation|translational elongation|gene expression|cellular protein metabolic process|cellular response to epidermal growth factor stimulus|	extracellular space|nucleus|nucleolus|cytoplasm|cytosol|eukaryotic translation elongation factor 1 complex|membrane|cortical actin cytoskeleton|ruffle membrane|myelin sheath|extracellular exosome|nucleus|	3.949	5.611	3.328	3.102	3.176	3.946	3.922	3.382	3.493	3.355	2.815	2.916	1.759	1.336	1.313	0	0	0	0
Q9GZT3	Slirp	SRA stem-loop-interacting RNA-binding protein, mitochondrial	negative regulation of mitochondrial RNA catabolic process|transcription, DNA-templated|regulation of transcription, DNA-templated|spermatid development|single fertilization|sperm motility|mitochondrion morphogenesis|	acrosomal vesicle|nucleus|mitochondrion|ribonucleoprotein complex|sperm flagellum|perinuclear region of cytoplasm|	3.787	5.4	3.448	3.274	3.353	3.887	3.922	3.351	3.334	3.295	2.874	2.812	1.611	1.259	1.146	0	0	0	0
Q7LBC6	Kdm3b	Lysine-specific demethylase 3B	chromatin organization|transcription, DNA-templated|regulation of transcription, DNA-templated|chromatin modification|oxidation-reduction process|response to cisplatin|	nucleoplasm|	3.896	5.292	3.08	2.965	3.038	3.779	3.922	3.453	3.592	2.668	2.078	2.096	1.621	1.23	1.141	0	0	0	0
P62495	Etf1	Eukaryotic peptide chain release factor subunit 1	nuclear-transcribed mRNA catabolic process, nonsense-mediated decay|translation|translational termination|regulation of translational termination|protein methylation|gene expression|cellular protein metabolic process|	cytoplasm|cytosol|translation release factor complex|nucleus|	4.138	5.773	3.122	2.824	3.252	3.684	3.922	3.306	3.358	2.895	2.465	2.376	1.635	1.224	1.017	0	0	0	0
Q9NQW6	Anln	Anillin	mitotic cytokinesis|septin ring assembly|hematopoietic progenitor cell differentiation|mitotic nuclear division|regulation of exit from mitosis|glomerular visceral epithelial cell migration|	nucleoplasm|actomyosin contractile ring|actin cytoskeleton|intracellular membrane-bounded organelle|	4.248	5.932	3.23	3.056	3.005	4.245	3.921	3.313	3.608	2.31	1.809	1.839	1.597	1.262	1.532	0	0	0	0
P55072	Vcp	Transitional endoplasmic reticulum ATPase	DNA repair|double-strand break repair|ER to Golgi vesicle-mediated transport|activation of cysteine-type endopeptidase activity involved in apoptotic process|cellular response to DNA damage stimulus|protein ubiquitination|protein N-linked glycosylation via asparagine|viral genome replication|translesion synthesis|ER-associated ubiquitin-dependent protein catabolic process|endoplasmic reticulum un…	proteasome complex|Hrd1p ubiquitin ligase complex|nucleus|nucleoplasm|cytoplasm|endoplasmic reticulum|endoplasmic reticulum membrane|lipid particle|cytosol|VCP-NPL4-UFD1 AAA ATPase complex|site of double-strand break|myelin sheath|intracellular membrane-bounded organelle|perinuclear region of cytoplasm|extracellular exosome|VCP-NSFL1C complex|	3.567	5.31	2.599	2.506	2.706	3.855	3.921	3.494	3.444	2.299	1.722	1.757	1.732	1.226	1.09	0	0	0	0
B5MCF9	Pes1	Pescadillo homolog	maturation of LSU-rRNA from tricistronic rRNA transcript (SSU-rRNA, 5.8S rRNA, LSU-rRNA)|maturation of 5.8S rRNA from tricistronic rRNA transcript (SSU-rRNA, 5.8S rRNA, LSU-rRNA)|	nucleus|nucleoplasm|chromosome|nucleolus|cytoplasm|preribosome, large subunit precursor|	3.945	5.955	3.624	3.432	3.33	4.057	3.92	3.788	3.791	2.684	2.27	2.238	2.05	1.716	1.62	0	0	0	0
P33981	Ttk	Dual specificity protein kinase TTK	spindle organization|mitotic spindle organization|mitotic spindle assembly checkpoint|positive regulation of cell proliferation|positive regulation of pathway-restricted SMAD protein phosphorylation|peptidyl-tyrosine phosphorylation|chromosome separation|	spindle|membrane|	3.82	5.364	3.034	3.063	3.018	3.913	3.919	3.255	3.292	2.394	1.975	1.955	1.558	1.137	0.959	0	0	0	0
Q9HCE1	Mov10	Putative helicase MOV-10	transcription, DNA-templated|regulation of transcription, DNA-templated|epidermal growth factor receptor signaling pathway|Notch signaling pathway|fibroblast growth factor receptor signaling pathway|mRNA cleavage involved in gene silencing by miRNA|Fc-epsilon receptor signaling pathway|innate immune response|neurotrophin TRK receptor signaling pathway|phosphatidylinositol-mediated signaling|	cytoplasmic mRNA processing body|extracellular space|cytosol|	4.364	5.816	3.675	3.536	3.651	3.806	3.918	3.387	3.4	3.602	3.07	3.141	1.408	1.073	1.02	0	0	0	0
Q01804	Otud4	OTU domain-containing protein 4	protein K48-linked deubiquitination|		3.507	4.608	2.439	1.994	1.404	4.174	3.917	2.233	2.459	2.342	1.734	1.959	1.101	0.938	1.753	0	0	0	0
P35579	Myh9	Myosin-9	meiotic spindle organization|cytokinesis|angiogenesis|in utero embryonic development|establishment of T cell polarity|membrane protein ectodomain proteolysis|phagocytosis, engulfment|integrin-mediated signaling pathway|small GTPase mediated signal transduction|axon guidance|myoblast fusion|regulation of cell shape|protein transport|actin filament-based movement|platelet formation|monocyte differe…	stress fiber|ruffle|uropod|nucleus|cytoplasm|spindle|actomyosin contractile ring|cytosol|plasma membrane|brush border|cell-cell adherens junction|actin cytoskeleton|membrane|myosin II complex|cell leading edge|neuromuscular junction|cleavage furrow|actomyosin|protein complex|extracellular exosome|myosin II filament|immunological synapse|plasma membrane|focal adhesion|COP9 signalosome|integrin com…	3.923	5.468	3.102	2.993	3.09	3.826	3.917	3.219	3.29	3.19	2.571	2.607	1.566	1.074	0.979	0	0	0	0
Q9NZN8	Cnot2	CCR4-NOT transcription complex subunit 2	negative regulation of transcription from RNA polymerase II promoter|nuclear-transcribed mRNA catabolic process, deadenylation-dependent decay|nuclear-transcribed mRNA poly(A) tail shortening|trophectodermal cell differentiation|transcription, DNA-templated|regulation of transcription from RNA polymerase II promoter|regulation of translation|gene expression|positive regulation of cytoplasmic mRNA…	nucleus|cytoplasm|cytosol|membrane|CCR4-NOT complex|	3.111	4.423	2.525	2.064	1.84	3.583	3.917	3.724	3.911	2.477	1.783	1.97	1.313	1.079	1.49	0	0	0	0
F5H2X7	Ciz1	Cip1-interacting zinc finger protein	positive regulation of DNA-dependent DNA replication initiation|maintenance of protein location in nucleus|	nucleus|	3.689	5.015	2.571	2.393	2.369	4.112	3.916	2.936	3.068	2.597	2.017	2.049	1.262	0.807	1.009	0	0	0	0
I3L0N3	Nsf	Vesicle-fusing ATPase	intra-Golgi vesicle-mediated transport|Golgi to plasma membrane protein transport|Golgi vesicle docking|	cytoplasm|Golgi stack|	3.69	5.363	2.843	2.758	3.009	3.665	3.916	3.565	3.504	3.063	2.548	2.487	1.673	1.244	0.932	0	0	0	0
Q9BXF3	Cecr2	Cat eye syndrome critical region protein 2	cytokinesis|neural fold formation|neural tube closure|apoptotic DNA fragmentation|cytoskeleton organization|single fertilization|vesicle-mediated transport|ATP-dependent chromatin remodeling|inner ear receptor stereocilium organization|cochlea development|execution phase of apoptosis|	nucleus|nuclear euchromatin|CERF complex|	3.879	4.988	2.748	2.417	2.634	3.707	3.912	2.433	2.718	2.094	1.3	1.599	0.999	0.805	0.682	0	0	0	0
P46976	Gyg1	Glycogenin-1	carbohydrate metabolic process|glycogen biosynthetic process|glycogen catabolic process|glucose metabolic process|small molecule metabolic process|	cytosol|membrane|lysosomal lumen|extracellular exosome|	3.383	4.84	2.81	2.592	2.69	3.949	3.911	3.38	3.428	2.341	1.835	1.879	1.457	1.092	1.092	0	0	0	1
Q8N5P1	Zc3h8	Zinc finger CCCH domain-containing protein 8	negative regulation of transcription from RNA polymerase II promoter|apoptotic process|negative regulation of T cell differentiation in thymus|snRNA transcription from RNA polymerase II promoter|snRNA transcription from RNA polymerase III promoter|T cell homeostasis|negative regulation of transcription, DNA-templated|positive regulation of transcription from RNA polymerase III promoter|response t…	nucleus|transcription elongation factor complex|Cajal body|transcriptionally active chromatin|histone locus body|	3.94	5.684	2.619	2.521	2.679	3.753	3.911	3.337	3.35	2.355	1.793	1.806	1.744	1.28	1.135	0	0	0	0
O75155	Cand2	Cullin-associated NEDD8-dissociated protein 2	transcription, DNA-templated|SCF complex assembly|protein ubiquitination|positive regulation of transcription, DNA-templated|	intracellular|nucleus|	3.456	5.3	2.968	2.931	3.173	3.722	3.911	3.295	3.224	3.017	2.509	2.54	1.707	1.235	1.131	0	0	0	0
Q5VWN6	Fam208b	Protein FAM208B		nucleus|nucleoplasm|cytoplasm|	4.097	5.126	2.887	2.63	2.701	3.757	3.909	3.338	3.374	2.806	2.31	2.319	1.172	0.745	0.705	0	0	0	0
Q9BXW9	Fancd2	Fanconi anemia group D2 protein	DNA repair|synapsis|gamete generation|response to gamma radiation|	condensed chromosome|nucleoplasm|Golgi apparatus|intracellular membrane-bounded organelle|	3.937	5.46	2.991	2.964	3.033	3.723	3.909	3.321	3.496	2.473	1.929	2.019	1.621	1.241	1.229	0	0	0	0
P33240	Cstf2	Cleavage stimulation factor subunit 2	mRNA splicing, via spliceosome|transcription from RNA polymerase II promoter|termination of RNA polymerase II transcription|mRNA polyadenylation|mRNA cleavage|RNA splicing|gene expression|mRNA 3'-end processing|	nucleus|nucleoplasm|mRNA cleavage and polyadenylation specificity factor complex|cleavage body|	3.853	4.613	1.941	1.569	0.715	4.065	3.906	2.878	3.042	1.488	0.908	0.915	0.76	0.55	0.747	0	0	0	0
Q96AY3	Fkbp10	Peptidyl-prolyl cis-trans isomerase FKBP10	protein peptidyl-prolyl isomerization|chaperone-mediated protein folding|	cytoplasm|endoplasmic reticulum lumen|endoplasmic reticulum membrane|	3.657	5.183	2.874	2.72	2.769	3.85	3.906	3.272	3.277	2.097	1.533	1.572	1.544	1.114	1.103	0	0	0	0
P19525	Eif2ak2	Interferon-induced, double-stranded RNA-activated protein kinase	activation of MAPKK activity|positive regulation of cytokine production|transcription, DNA-templated|translation|protein phosphorylation|negative regulation of cell proliferation|response to virus|regulation of translational initiation by eIF2 alpha phosphorylation|negative regulation of translation|peptidyl-tyrosine phosphorylation|modulation by virus of host morphology or physiology|modulation …	nucleus|cytoplasm|cytosol|ribosome|membrane|perinuclear region of cytoplasm|	3.761	5.877	3.147	3.021	3.204	3.808	3.906	3.42	3.392	3.229	2.728	2.7	2.033	1.557	1.488	0	0	0	0
Q99832	Cct7	T-complex protein 1 subunit eta	protein folding|binding of sperm to zona pellucida|cellular protein metabolic process|'de novo' posttranslational protein folding|toxin transport|	zona pellucida receptor complex|cytoplasm|mitochondrion|cytosol|chaperonin-containing T-complex|microtubule|cell body|extracellular exosome|	3.948	5.045	3.098	2.835	2.982	4.138	3.905	3.133	3.352	2.674	2.038	2.154	1.155	0.862	0.792	0	0	0	0
P40429	Rpl13a	60S ribosomal protein L13a	nuclear-transcribed mRNA catabolic process, nonsense-mediated decay|translation|translational initiation|translational elongation|translational termination|SRP-dependent cotranslational protein targeting to membrane|gene expression|viral process|negative regulation of translation|viral life cycle|viral transcription|cellular protein metabolic process|cellular response to interferon-gamma|negative…	nucleus|nucleolus|cytoplasm|cytosol|focal adhesion|large ribosomal subunit|membrane|cytosolic large ribosomal subunit|ribonucleoprotein complex|GAIT complex|	4.373	6.039	4.349	3.854	3.445	4.079	3.905	3.421	3.539	3.556	3.198	3.509	1.494	1.146	1.421	0	0	0	0
E7EX90	Dctn1	Dynactin subunit 1	microtubule-based transport|	dynactin complex|	3.556	5.25	3.307	3.217	3.184	3.998	3.903	3.272	3.354	2.414	1.879	1.962	1.739	1.277	1.347	0	0	0	0
Q9NW13	Rbm28	RNA-binding protein 28	mRNA processing|RNA splicing|	spliceosomal complex|nucleolus|	4.089	5.679	4.098	3.896	3.875	3.828	3.903	3.501	3.517	2.874	2.327	2.377	1.654	1.273	1.232	0	0	1	0
Q15021	Ncapd2	Condensin complex subunit 1	mitotic cell cycle|mitotic chromosome condensation|meiotic chromosome condensation|cell division|chromosome separation|	condensed chromosome, centromeric region|condensed chromosome|condensin complex|condensin core heterodimer|nuclear condensin complex|nucleus|nucleoplasm|cytoplasm|cytosol|membrane|nuclear chromosome|cytoplasm|	3.875	5.807	3.545	3.423	3.435	3.864	3.9	3.397	3.436	3.417	2.877	2.881	1.887	1.48	1.321	0	0	0	0
Q14137	Bop1	Ribosome biogenesis protein BOP1	cleavage in ITS2 between 5.8S rRNA and LSU-rRNA of tricistronic rRNA transcript (SSU-rRNA, 5.8S rRNA, LSU-rRNA)|maturation of LSU-rRNA from tricistronic rRNA transcript (SSU-rRNA, 5.8S rRNA, LSU-rRNA)|cell proliferation|ribosome biogenesis|regulation of cell cycle|	nucleoplasm|ribonucleoprotein complex|preribosome, large subunit precursor|PeBoW complex|	3.648	5.537	3.273	3.007	3.099	3.817	3.9	3.757	3.893	2.316	1.811	1.924	2.068	1.679	1.734	0	0	1	0
Q8N163	Ccar2	Cell cycle and apoptosis regulator protein 2	transcription, DNA-templated|mRNA processing|cellular response to DNA damage stimulus|cell cycle|RNA splicing|response to UV|Wnt signaling pathway|negative regulation of cell growth|regulation of protein stability|negative regulation of proteasomal ubiquitin-dependent protein catabolic process|regulation of DNA-templated transcription, elongation|cellular response to heat|regulation of circadian …	nuclear chromatin|nucleus|nucleoplasm|cytoplasm|mitochondrial matrix|DBIRD complex|spliceosomal complex|	4.037	5.494	2.936	2.804	2.874	3.973	3.899	3.253	3.348	3.052	2.54	2.563	1.503	1.08	0.967	0	0	0	0
P55196	Mllt4	Afadin	cell adhesion|signal transduction|cell-cell signaling|cell junction assembly|adherens junction organization|positive regulation of GTPase activity|cell-cell junction organization|establishment of endothelial intestinal barrier|	nucleoplasm|cytoplasm|cytosol|plasma membrane|cell-cell junction|cell-cell adherens junction|cell junction|apical part of cell|	3.539	5.334	2.928	2.763	2.775	3.84	3.897	3.221	3.379	2.921	2.264	2.33	1.826	1.358	1.304	0	0	0	0
Q00341	Hdlbp	Vigilin	lipid transport|cholesterol metabolic process|	nucleus|cytoplasm|plasma membrane|high-density lipoprotein particle|	4.039	5.568	3.898	3.738	3.812	3.863	3.895	3.267	3.313	3.875	3.257	3.263	1.624	1.179	1.078	0	0	0	0
P26640	Vars	Valine--tRNA ligase	tRNA aminoacylation for protein translation|valyl-tRNA aminoacylation|regulation of translational fidelity|gene expression|	mitochondrion|cytosol|cytosol|	3.879	4.781	3.386	3.25	3.162	3.677	3.895	3.218	3.146	2.648	2.192	2.253	1.264	0.91	0.785	0	0	0	0
Q9NVU7	Sdad1	Protein SDA1 homolog	ribosomal large subunit export from nucleus|protein transport|actin cytoskeleton organization|ribosomal large subunit biogenesis|	nucleus|nucleolus|	3.934	5.759	3.49	3.306	3.313	3.838	3.894	3.489	3.576	2.502	1.994	1.989	1.941	1.6	1.516	0	0	1	0
Q8IY37	Dhx37	Probable ATP-dependent RNA helicase DHX37	RNA processing|	nucleolus|cytoplasm|	4.295	5.893	3.615	3.495	3.61	3.793	3.894	3.415	3.383	2.798	2.249	2.271	1.59	1.222	1.086	0	0	0	0
Q12972	Ppp1r8	Nuclear inhibitor of protein phosphatase 1	transcription, DNA-templated|regulation of transcription, DNA-templated|mRNA processing|RNA catabolic process|cell proliferation|RNA splicing|negative regulation of catalytic activity|RNA phosphodiester bond hydrolysis|	nucleus|nucleoplasm|spliceosomal complex|cytoplasm|nuclear speck|	3.92	5.839	2.605	2.393	2.545	3.742	3.894	3.465	3.457	2.202	1.591	1.604	1.919	1.542	1.418	0	0	0	0
O14776	Tcerg1	Transcription elongation regulator 1	negative regulation of transcription from RNA polymerase II promoter|transcription from RNA polymerase II promoter|	nucleus|nucleolus|actin cytoskeleton|	3.786	5.255	2.178	2.037	1.761	3.858	3.893	3.275	3.392	2.48	1.702	1.9	1.499	1.028	1.189	0	0	0	0
Q9Y2P8	Rcl1	RNA 3'-terminal phosphate cyclase-like protein	endonucleolytic cleavage of tricistronic rRNA transcript (SSU-rRNA, 5.8S rRNA, LSU-rRNA)|	nucleolus|	3.567	5.676	2.631	2.532	2.785	3.707	3.893	3.892	3.853	2.316	1.93	1.873	2.126	1.795	1.481	0	0	0	0
Q8WTV0-2	Scarb1	Isoform 1 of Scavenger receptor class B member 1	endothelial cell proliferation|androgen biosynthetic process|cholesterol catabolic process|receptor-mediated endocytosis|cell adhesion|positive regulation of endothelial cell migration|positive regulation of triglyceride biosynthetic process|positive regulation of cholesterol storage|regulation of phosphatidylcholine catabolic process|phospholipid transport|lipopolysaccharide transport|viral proc…	lysosomal membrane|plasma membrane|integral component of plasma membrane|caveola|cell surface|endocytic vesicle membrane|microvillus membrane|extracellular exosome|	3.423	4.605	2.375	2.217	2.436	3.691	3.893	3.148	3.077	1.755	1.287	1.254	1.183	0.706	0.642	0	0	0	0
Q5JRA6	Mia3	Transport and Golgi organization protein 1 homolog	chondrocyte development|positive regulation of leukocyte migration|exocytosis|negative regulation of cell adhesion|protein transport|collagen fibril organization|negative regulation of cell migration|positive regulation of bone mineralization|wound healing|	endoplasmic reticulum membrane|membrane|integral component of membrane|intracellular membrane-bounded organelle|	3.487	5.606	2.493	2.393	2.689	3.597	3.893	3.44	3.275	3.293	2.619	2.455	2.119	1.546	1.085	0	0	0	0
Q14008	Ckap5	Cytoskeleton-associated protein 5	G2/M transition of mitotic cell cycle|mitotic cell cycle|organelle organization|spindle organization|mitotic nuclear division|small GTPase mediated signal transduction|establishment or maintenance of microtubule cytoskeleton polarity|RNA transport|centrosome organization|cell division|	spindle pole|centrosome|cytosol|membrane|protein complex|gamma-tubulin complex|microtubule cytoskeleton|microtubule plus-end|	3.643	5.684	3.497	3.294	3.143	3.869	3.892	3.389	3.439	3.774	3.11	3.133	2.013	1.572	1.527	0	0	1	0
Q9Y4B4	Rad54l2	Helicase ARIP4	metabolic process|positive regulation of transcription from RNA polymerase II promoter|	nuclear speck|	3.871	5.364	3.063	2.888	2.91	3.926	3.891	3.353	3.403	2.409	1.987	1.902	1.496	1.124	1.004	0	0	0	0
Q92499	Ddx1	ATP-dependent RNA helicase DDX1	spliceosomal complex assembly|double-strand break repair|transcription, DNA-templated|regulation of transcription, DNA-templated|tRNA splicing, via endonucleolytic cleavage and ligation|regulation of translational initiation|multicellular organismal development|response to virus|RNA secondary structure unwinding|DNA duplex unwinding|response to exogenous dsRNA|nucleic acid phosphodiester bond hyd…	nucleus|nucleoplasm|cytoplasm|cytoplasmic stress granule|membrane|ribonucleoprotein complex|cleavage body|tRNA-splicing ligase complex|	3.573	5.723	2.878	2.871	3.045	3.569	3.891	3.426	3.45	2.347	1.79	1.828	2.106	1.596	1.434	0	0	0	0
O00154	Acot7	Cytosolic acyl coenzyme A thioester hydrolase	fatty acid catabolic process|coenzyme A biosynthetic process|medium-chain fatty-acyl-CoA catabolic process|long-chain fatty-acyl-CoA catabolic process|medium-chain fatty acid biosynthetic process|palmitic acid biosynthetic process|	nucleoplasm|cytoplasm|mitochondrion|cytosol|neuron projection|cell body|extracellular exosome|	3.519	4.788	2.787	2.634	2.831	3.691	3.889	2.886	2.971	2.271	1.706	1.791	1.269	0.857	0.745	0	0	0	0
P41250	Gars	Glycine--tRNA ligase	tRNA aminoacylation for protein translation|glycyl-tRNA aminoacylation|gene expression|diadenosine tetraphosphate biosynthetic process|	nucleoplasm|cytoplasm|mitochondrial matrix|cytosol|secretory granule|axon|extracellular exosome|	4.323	5.683	3.791	3.558	3.689	3.836	3.887	3.347	3.42	3.326	2.861	2.909	1.468	1.078	0.92	0	0	0	0
P25440	Brd2	Bromodomain-containing protein 2	nucleosome assembly|transcription, DNA-templated|regulation of transcription from RNA polymerase II promoter|spermatogenesis|chromatin modification|	nucleus|cytoplasm|	3.271	5.061	2.433	2.259	2.394	3.789	3.887	3.236	3.244	2.177	1.675	1.627	1.678	1.352	1.162	0	0	0	0
Q9UHB7	Aff4	AF4/FMR2 family member 4	regulation of transcription, DNA-templated|transcription from RNA polymerase II promoter|spermatid development|	nucleus|nucleoplasm|nucleolus|mitochondrion|transcription elongation factor complex|transcriptionally active chromatin|	3.443	5.421	2.412	2.379	2.438	3.819	3.885	3.346	3.479	1.705	1.337	1.125	1.95	1.602	1.526	0	0	1	0
Q86U38	Nop9	Nucleolar protein 9			3.27	5.353	3.126	3.021	3.179	3.611	3.882	3.391	3.433	2.396	1.908	1.932	1.991	1.559	1.428	0	0	0	0
P04080	Cstb	Cystatin-B	adult locomotory behavior|negative regulation of peptidase activity|negative regulation of endopeptidase activity|negative regulation of proteolysis|	extracellular space|nucleolus|cytoplasm|extracellular exosome|	3.674	5.564	2.684	2.62	2.725	3.892	3.88	3.406	3.582	1.8	1.32	1.38	1.825	1.56	1.591	0	0	1	0
Q9NZC9	Smarcal1	SWI/SNF-related matrix-associated actin-dependent regulator of chromatin subfamily A-like protein 1	DNA strand renaturation|DNA metabolic process|DNA repair|regulation of transcription from RNA polymerase II promoter|cellular response to DNA damage stimulus|replication fork processing|	nucleus|nucleoplasm|site of double-strand break|DNA replication factor A complex|	3.673	5.598	3.032	2.749	2.752	3.822	3.879	3.219	3.435	2.099	1.411	1.495	1.611	1.365	1.645	0	0	0	0
Q14697	Ganab	Neutral alpha-glucosidase AB	protein folding|protein N-linked glycosylation via asparagine|post-translational protein modification|cellular protein metabolic process|	endoplasmic reticulum lumen|Golgi apparatus|membrane|glucosidase II complex|melanosome|extracellular exosome|	4.573	5.557	2.891	2.805	3.003	3.751	3.878	3.377	3.319	2.463	2.048	2.006	0.995	0.775	0.591	0	0	0	1
O94992	Hexim1	Protein HEXIM1	negative regulation of transcription from RNA polymerase II promoter|transcription, DNA-templated|heart development|negative regulation of cyclin-dependent protein serine/threonine kinase activity|negative regulation of transcription, DNA-templated|positive regulation of signal transduction by p53 class mediator|	nucleus|nucleoplasm|cytoplasm|	3.49	5.116	2.256	1.981	1.915	3.962	3.876	3.279	3.471	1.615	1.068	1.284	1.729	1.386	1.613	0	0	0	0
Q70CQ2	Usp34	Ubiquitin carboxyl-terminal hydrolase 34	Wnt signaling pathway|protein deubiquitination|proteasome-mediated ubiquitin-dependent protein catabolic process|regulation of proteasomal protein catabolic process|protein K48-linked deubiquitination|positive regulation of canonical Wnt signaling pathway|	nucleus|cytoplasm|cytosol|	3.95	4.983	3.344	3.184	3.38	3.68	3.876	3.427	3.403	2.752	2.232	2.208	1.033	0.603	0.46	0	0	0	0
Q9P287	Bccip	BRCA2 and CDKN1A-interacting protein	regulation of cyclin-dependent protein serine/threonine kinase activity|DNA repair|cell cycle|neuroendocrine cell differentiation|	nucleus|nuclear cyclin-dependent protein kinase holoenzyme complex|	3.2	5.907	2.801	2.867	3.211	3.527	3.874	3.66	3.657	2.846	2.226	2.205	2.451	1.843	1.655	0	0	0	0
Q9UG01	Ift172	Intraflagellar transport protein 172 homolog	neural tube closure|heart looping|organelle organization|Notch signaling pathway|smoothened signaling pathway|brain development|epidermis development|dorsal/ventral pattern formation|protein processing|spinal cord motor neuron differentiation|cytoplasmic microtubule organization|cilium assembly|positive regulation of smoothened signaling pathway|negative regulation of epithelial cell proliferatio…	cilium|axoneme|intraciliary transport particle B|ciliary basal body|primary cilium|sperm midpiece|sperm principal piece|ciliary tip|sperm cytoplasmic droplet|extracellular vesicle|	4.433	5.548	3.479	3.395	3.539	3.883	3.873	3.083	3.199	3.043	2.425	2.598	1.115	0.798	0.656	0	0	0	0
Q63HN8	Rnf213	E3 ubiquitin-protein ligase RNF213	protein ubiquitination|protein autoubiquitination|	nucleolus|cytoplasm|membrane|	4.119	5.261	3.322	3.205	3.239	3.714	3.872	3.232	3.204	2.853	2.309	2.33	1.01	0.78	0.829	0	0	1	0
P39748	Fen1	Flap endonuclease 1	mitotic cell cycle|telomere maintenance via recombination|telomere maintenance|DNA replication|DNA strand elongation involved in DNA replication|DNA repair|base-excision repair|double-strand break repair|memory|UV protection|telomere maintenance via semi-conservative replication|DNA replication, removal of RNA primer|nucleic acid phosphodiester bond hydrolysis|RNA phosphodiester bond hydrolysis, …	nucleus|nucleoplasm|nucleolus|mitochondrion|plasma membrane|membrane|protein complex|	3.601	5.912	3.352	3.22	3.34	3.863	3.87	3.582	3.503	3.407	2.77	2.788	2.133	1.747	1.483	0	0	1	0
Q76FK4	Nol8	Nucleolar protein 8	DNA replication|rRNA processing|positive regulation of cell growth|	nucleus|nucleolus|cytoplasm|	3.676	5.636	3.188	3.002	2.995	3.754	3.869	3.452	3.501	1.97	1.44	1.529	1.959	1.663	1.687	0	0	1	0
A0A0D9SFM0	Shprh	E3 ubiquitin-protein ligase SHPRH	nucleosome assembly|metabolic process|	nucleosome|nucleus|	3.972	5.393	2.849	2.787	2.95	3.647	3.866	3.235	3.293	2.115	1.633	1.621	1.436	1.042	1.002	0	0	0	0
P52292	Kpna2	Importin subunit alpha-1	regulation of DNA recombination|DNA metabolic process|NLS-bearing protein import into nucleus|viral process|cytokine-mediated signaling pathway|	nucleoplasm|cytoplasm|cytosol|membrane|	3.745	5.525	2.991	2.817	2.999	3.789	3.865	3.425	3.382	2.893	2.257	2.312	1.726	1.271	1.069	0	0	0	0
Q9UK61	Fam208a	Protein TASOR			4.084	5.087	2.577	2.248	2.612	4.09	3.864	3.1	3.031	2.311	1.82	1.774	1.181	0.857	0.831	0	0	0	0
P31271	Hoxa13	Homeobox protein Hox-A13	skeletal system development|vasculogenesis|endothelial cell morphogenesis|tissue homeostasis|ventricular septum development|transcription, DNA-templated|regulation of BMP signaling pathway|male genitalia development|embryonic forelimb morphogenesis|positive regulation of mitotic nuclear division|positive regulation of transcription from RNA polymerase II promoter|inner ear development|artery morp…	nucleus|nucleoplasm|intermediate filament cytoskeleton|	4.622	5.906	3.104	3.076	3.073	3.867	3.864	3.696	3.876	2.822	2.007	2.187	1.284	0.497	0.679	0	0	0	0
P12081	Hars	Histidine--tRNA ligase, cytoplasmic	translation|tRNA aminoacylation for protein translation|histidyl-tRNA aminoacylation|gene expression|mitochondrial translation|	cytoplasm|mitochondrion|cytosol|	3.511	5.419	3.564	3.471	3.552	3.911	3.861	3.433	3.448	3.36	2.954	2.708	1.697	1.282	1.177	0	0	0	1
Q9H6S0	Ythdc2	Probable ATP-dependent RNA helicase YTHDC2	RNA processing|response to tumor necrosis factor|positive regulation by host of viral genome replication|response to interleukin-1|	cytoplasm|endoplasmic reticulum|endoplasmic reticulum|	3.872	5.305	3.195	3.183	3.261	3.814	3.861	3.395	3.424	3.192	2.721	2.713	1.451	1.164	1.005	0	0	0	0
P23921	Rrm1	Ribonucleoside-diphosphate reductase large subunit	mitotic cell cycle|pyrimidine nucleobase metabolic process|DNA replication|male gonad development|deoxyribonucleotide biosynthetic process|response to ionizing radiation|nucleobase-containing small molecule interconversion|cell proliferation in forebrain|small molecule metabolic process|protein heterotetramerization|nucleobase-containing small molecule metabolic process|oxidation-reduction proces…	nuclear envelope|nucleoplasm|cytoplasm|cytosol|cell projection|neuronal cell body|extracellular exosome|	3.937	5.442	3.162	2.97	2.956	3.75	3.86	3.4	3.454	2.99	2.338	2.392	1.464	0.903	0.895	0	0	0	0
Q12948	Foxc1	Forkhead box protein C1	skeletal system development|ossification|ovarian follicle development|eye development|ureteric bud development|in utero embryonic development|somitogenesis|lymph vessel development|blood vessel remodeling|regulation of transcription, DNA-templated|transcription from RNA polymerase II promoter|Notch signaling pathway|brain development|heart development|cell proliferation|germ cell migration|mesenc…	nucleus|nucleoplasm|nuclear heterochromatin|cytoplasm|	3.768	5.175	2.444	2.499	2.646	3.438	3.86	3.253	3.207	2.192	1.695	1.649	1.274	0.975	0.69	0	0	0	0
Q8N1G4	Lrrc47	Leucine-rich repeat-containing protein 47	phenylalanyl-tRNA aminoacylation|	phenylalanine-tRNA ligase complex|	3.4	5.556	2.977	2.883	3.117	3.62	3.854	3.721	3.58	3.404	2.995	2.781	2.083	1.692	1.409	0	0	0	0
P78332	Rbm6	RNA-binding protein 6	RNA processing|	nucleus|	4.111	5.018	1.749	1.525	1.419	4.181	3.852	3.321	3.415	1.327	0.697	0.823	1.021	0.754	0.894	0	0	0	0
P55060	Cse1l	Exportin-2	protein export from nucleus|apoptotic process|cell proliferation|	nucleus|nucleoplasm|cytoplasm|membrane|extracellular exosome|	3.92	5.846	3.023	2.93	2.905	3.806	3.852	3.473	3.509	3.288	2.727	2.652	1.862	1.391	1.251	0	0	0	0
Q9NZI8	Igf2bp1	Insulin-like growth factor 2 mRNA-binding protein 1	gene expression|regulation of mRNA stability involved in response to stress|negative regulation of translation|pallium cell proliferation in forebrain|regulation of cytokine biosynthetic process|mRNA transport|CRD-mediated mRNA stabilization|neuronal stem cell maintenance|	nucleus|cytoplasm|cytosol|cytoplasmic stress granule|lamellipodium|filopodium|axon|growth cone|ribonucleoprotein complex|dendritic spine|perinuclear region of cytoplasm|CRD-mediated mRNA stability complex|	4.219	5.797	3.951	3.752	3.767	3.72	3.852	3.285	3.353	4.002	3.383	3.45	1.69	1.289	1.212	0	0	0	0
Q8NI77	Kif18a	Kinesin-like protein KIF18A	mitotic sister chromatid segregation|mitotic cell cycle|microtubule-based movement|microtubule depolymerization|mitotic metaphase plate congression|small GTPase mediated signal transduction|blood coagulation|metabolic process|protein transport|antigen processing and presentation of exogenous peptide antigen via MHC class II|	ruffle|nucleus|cytoplasm|microtubule organizing center|kinetochore microtubule|cytosol|kinesin complex|caveola|microtubule cytoskeleton|	3.554	5.035	2.682	2.568	2.204	3.705	3.851	2.965	3.074	1.865	1.229	1.486	1.481	0.95	1.317	0	0	0	0
Q06265	Exosc9	Exosome complex component RRP45	nuclear-transcribed mRNA catabolic process, deadenylation-dependent decay|nuclear-transcribed mRNA catabolic process|rRNA processing|immune response|gene expression|positive regulation of cell growth|exonucleolytic nuclear-transcribed mRNA catabolic process involved in deadenylation-dependent decay|nuclear mRNA surveillance|nuclear polyadenylation-dependent rRNA catabolic process|RNA phosphodiest…	nuclear exosome (RNase complex)|exosome (RNase complex)|nuclear chromosome|nucleus|nucleoplasm|nucleolus|cytoplasm|cytosol|intermediate filament cytoskeleton|extracellular exosome|nucleolus|	4.567	6.242	3.496	3.314	3.519	3.523	3.851	3.507	3.503	3.103	2.647	2.577	1.793	1.471	1.226	0	0	0	0
Q9P2D3	Heatr5b	HEAT repeat-containing protein 5B		membrane|extracellular exosome|	3.389	4.676	2.809	2.734	3.367	3.218	3.851	3.253	3.175	2.847	2.552	2.474	1.287	1.067	0.356	0	0	0	0
Q9Y265	Ruvbl1	RuvB-like 1	DNA repair|DNA recombination|chromatin organization|nucleosome assembly|transcription, DNA-templated|regulation of transcription from RNA polymerase II promoter|mitotic nuclear division|spermatogenesis|DNA duplex unwinding|CENP-A containing nucleosome assembly|regulation of growth|histone H4 acetylation|histone H2A acetylation|cell division|regulation of mitochondrion degradation|positive regulat…	Swr1 complex|nucleus|nucleoplasm|cytoplasm|Golgi apparatus|microtubule organizing center|membrane|nuclear matrix|Ino80 complex|NuA4 histone acetyltransferase complex|intracellular membrane-bounded organelle|extracellular exosome|MLL1 complex|	4.216	5.755	3.226	3.015	3.263	3.645	3.85	3.329	3.307	2.798	2.33	2.268	1.563	1.222	1.005	0	0	0	0
Q9Y295	Drg1	Developmentally-regulated GTP-binding protein 1	transcription, DNA-templated|multicellular organismal development|	cytoplasm|polysome|membrane|	3.885	5.919	3.476	3.482	3.543	3.771	3.849	3.379	3.331	3.619	3.033	3.124	1.823	1.347	1.343	0	0	0	0
P55011	Slc12a2	Solute carrier family 12 member 2	transport|ion transport|cell volume homeostasis|potassium ion import|ammonium transport|transepithelial chloride transport|multicellular organism growth|sodium ion transmembrane transport|detection of mechanical stimulus involved in sensory perception of sound|chloride ion homeostasis|potassium ion homeostasis|sodium ion homeostasis|transmembrane transport|branching involved in mammary gland duct…	plasma membrane|integral component of plasma membrane|membrane|basolateral plasma membrane|apical plasma membrane|extracellular exosome|extracellular vesicle|	4.101	5.321	2.702	2.511	2.742	3.755	3.848	3.275	3.302	2.408	1.899	1.921	1.276	0.94	0.787	0	0	0	0
P27695	Apex1	DNA-(apurinic or apyrimidinic site) lyase	mitotic cell cycle|telomere maintenance via recombination|telomere maintenance|double-strand break repair via homologous recombination|DNA strand elongation involved in DNA replication|DNA repair|transcription-coupled nucleotide-excision repair|base-excision repair|nucleotide-excision repair|nucleotide-excision repair, DNA gap filling|mismatch repair|double-strand break repair|transcription, DNA-…	nucleus|nucleoplasm|nucleolus|cytoplasm|mitochondrion|endoplasmic reticulum|centrosome|ribosome|nuclear speck|perinuclear region of cytoplasm|	3.672	5.636	3.21	2.883	3	3.817	3.847	3.344	3.418	2.722	2.222	2.215	1.933	1.292	1.435	0	0	1	0
A0A0A0MTS7	Ttn	Titin	in utero embryonic development|heart morphogenesis|protein phosphorylation|muscle contraction|adult heart development|ventricular system development|forward locomotion|striated muscle cell development|heart growth|	A band|	4.217	4.958	2.146	1.589	1.699	4.024	3.846	3.513	3.508	1.62	1.142	1.279	1.197	0.738	1.008	0	0	0	0
P62993	Grb2	Growth factor receptor-bound protein 2	epidermal growth factor receptor signaling pathway|small GTPase mediated signal transduction|Ras protein signal transduction|cell-cell signaling|axon guidance|aging|blood coagulation|insulin receptor signaling pathway|fibroblast growth factor receptor signaling pathway|positive regulation of signal transduction|viral process|platelet activation|positive regulation of actin filament polymerization…	nucleus|nucleoplasm|nucleolus|cytoplasm|endosome|Golgi apparatus|cytosol|plasma membrane|cell-cell junction|COP9 signalosome|vesicle membrane|extracellular exosome|Grb2-EGFR complex|	3.789	4.963	1.925	1.619	1.544	4.13	3.845	3.471	3.582	1.122	0.497	0.679	1.33	0.919	1.047	0	0	1	0
Q04637	Eif4g1	Eukaryotic translation initiation factor 4 gamma 1	nuclear-transcribed mRNA catabolic process, nonsense-mediated decay|nuclear-transcribed mRNA catabolic process, deadenylation-dependent decay|nuclear-transcribed mRNA poly(A) tail shortening|behavioral fear response|translation|translational initiation|regulation of translational initiation|insulin receptor signaling pathway|gene expression|viral process|cytokine-mediated signaling pathway|cellul…	cytoplasm|cytosol|membrane|eukaryotic translation initiation factor 4F complex|	3.668	5.728	3.333	3.126	3.398	3.747	3.845	3.437	3.437	3.886	3.291	3.327	2.11	1.701	1.599	0	0	0	0
P15311	Ezr	Ezrin	intestinal D-glucose absorption|sphingosine-1-phosphate signaling pathway|cytoskeletal anchoring at plasma membrane|leukocyte cell-cell adhesion|axon guidance|regulation of cell shape|positive regulation of gene expression|protein kinase A signaling|membrane to membrane docking|microvillus assembly|actin cytoskeleton reorganization|receptor internalization|regulation of microvillus length|positiv…	ruffle|uropod|extracellular space|nucleolus|cytoplasm|endosome|cytosol|actin filament|plasma membrane|microvillus|brush border|focal adhesion|actin cytoskeleton|membrane|basolateral plasma membrane|apical plasma membrane|extrinsic component of membrane|filopodium|T-tubule|cortical cytoskeleton|microvillus membrane|vesicle|ruffle membrane|ciliary basal body|cell projection|myelin sheath|cell body|…	3.812	5.729	3.188	3.067	3.17	3.756	3.844	3.44	3.46	3.392	2.893	2.891	1.818	1.46	1.433	0	0	1	0
Q9P2E9	Rrbp1	Ribosome-binding protein 1	osteoblast differentiation|translation|protein transport|	endoplasmic reticulum|ribosome|membrane|integral component of endoplasmic reticulum membrane|	3.024	5.05	2.693	2.512	2.501	3.846	3.843	3.449	3.473	3.128	2.441	2.553	1.922	1.474	1.492	0	0	0	0
Q52LJ0	Fam98b	Protein FAM98B		nucleus|cytoplasm|tRNA-splicing ligase complex|	3.741	5.397	2.005	1.902	2.009	3.696	3.842	3.234	3.356	1.76	1.218	1.271	1.765	1.242	1.183	0	0	0	0
P62873	Gnb1	Guanine nucleotide-binding protein G(I)/G(S)/G(T) subunit beta-1	energy reserve metabolic process|signal transduction|adenylate cyclase-activating dopamine receptor signaling pathway|phospholipase C-activating G-protein coupled receptor signaling pathway|positive regulation of cytosolic calcium ion concentration|G-protein coupled acetylcholine receptor signaling pathway|Ras protein signal transduction|synaptic transmission|blood coagulation|phototransduction, …	photoreceptor inner segment|intracellular|lysosomal membrane|cytosol|heterotrimeric G-protein complex|plasma membrane|membrane|dendrite|photoreceptor outer segment membrane|myelin sheath|cell body|extracellular exosome|photoreceptor disc membrane|extracellular vesicle|	3.619	4.745	2.611	2.586	2.584	3.843	3.841	3.1	2.885	2.226	1.938	1.723	1.093	0.735	0.506	0	0	0	0
Q9BWE0	Repin1	Replication initiator 1	DNA replication|regulation of fatty acid transport|regulation of glucose import in response to insulin stimulus|	nucleus|nucleoplasm|nuclear origin of replication recognition complex|lipid particle|cytosolic ribosome|nuclear membrane|	3.786	6.258	3.317	3.255	2.94	4.01	3.84	3.574	3.532	3.016	2.351	2.368	2.028	1.443	1.388	0	0	0	0
P15924	Dsp	Desmoplakin	desmosome organization|ventricular compact myocardium morphogenesis|apoptotic process|cellular component disassembly involved in execution phase of apoptosis|epidermis development|programmed cell death|peptide cross-linking|keratinocyte differentiation|adherens junction organization|wound healing|intermediate filament organization|protein localization to adherens junction|bundle of His cell-Purki…	cornified envelope|nucleus|cytoplasm|plasma membrane|fascia adherens|intercalated disc|basolateral plasma membrane|desmosome|extracellular exosome|intermediate filament|	2.951	3.653	3.512	3.276	3.307	3.815	3.84	3.117	3.131	3.143	2.59	2.618	0.787	0.392	0.397	0	0	0	0
Q9P265	Dip2b	Disco-interacting protein 2 homolog B	metabolic process|	nucleus|cytoplasm|membrane|extracellular exosome|	4.341	5.225	2.765	2.599	2.527	4.205	3.839	2.673	2.93	2.65	2.088	2.182	1.074	0.529	0.553	0	0	0	0
F6S8M0	Gns	N-acetylglucosamine-6-sulfatase	glycosaminoglycan metabolic process|	lysosome|	3.314	4.749	2.88	2.786	2.994	3.721	3.839	3.191	3.214	2.069	1.57	1.583	1.447	1.112	0.94	0	0	0	0
Q8NHS3	Mfsd8	Major facilitator superfamily domain-containing protein 8	lysosome organization|transmembrane transport|	nucleoplasm|lysosomal membrane|integral component of membrane|intracellular membrane-bounded organelle|	3.621	4.862	2.486	2.361	2.431	3.768	3.838	3.362	3.352	1.996	1.602	1.592	1.241	0.971	0.892	0	0	0	0
O75487	Gpc4	Glypican-4	retinoid metabolic process|carbohydrate metabolic process|glycosaminoglycan biosynthetic process|glycosaminoglycan catabolic process|phototransduction, visible light|cell proliferation|anatomical structure morphogenesis|glycosaminoglycan metabolic process|chondroitin sulfate metabolic process|small molecule metabolic process|	proteinaceous extracellular matrix|extracellular space|nucleus|Golgi lumen|plasma membrane|integral component of plasma membrane|external side of plasma membrane|anchored component of membrane|lysosomal lumen|extracellular exosome|	3.688	5.221	2.697	2.811	2.857	3.564	3.838	2.97	2.916	2.034	1.478	1.404	1.334	0.872	0.576	0	0	0	0
Q15181	Ppa1	Inorganic pyrophosphatase	tRNA aminoacylation for protein translation|phosphate-containing compound metabolic process|gene expression|diphosphate metabolic process|	cytoplasm|cytosol|extracellular exosome|	3.284	5.275	2.637	2.676	2.825	3.626	3.836	3.099	3.1	2.123	1.77	1.689	1.922	1.535	1.294	0	0	0	0
O60870	Kin	DNA/RNA-binding protein KIN17	DNA replication|DNA repair|DNA recombination|mRNA processing|cellular response to DNA damage stimulus|viral process|	nucleus|cytoplasm|nuclear matrix|intracellular membrane-bounded organelle|	3.222	5.489	2.65	2.472	2.634	3.346	3.836	3.468	3.493	2.42	1.832	1.906	2.318	1.719	1.605	0	0	0	0
O95503	Cbx6	Chromobox protein homolog 6	negative regulation of transcription from RNA polymerase II promoter|transcription, DNA-templated|chromatin modification|	heterochromatin|nucleus|nucleoplasm|PcG protein complex|	4.097	5.746	3.086	3.005	3.212	3.628	3.835	3.354	3.367	2.485	2.04	2.053	1.648	1.283	1.09	0	0	0	0
Q9H0S4	Ddx47	Probable ATP-dependent RNA helicase DDX47	rRNA processing|mRNA processing|RNA splicing|extrinsic apoptotic signaling pathway via death domain receptors|RNA secondary structure unwinding|	nucleolus|membrane|	4.059	5.641	3.62	3.425	3.57	3.906	3.834	3.362	3.393	2.887	2.268	2.366	1.749	1.309	1.237	0	0	1	0
A0A0B4J1V8	Ppan-p2ry11	HCG2039996	G-protein coupled receptor signaling pathway|	integral component of membrane|	4.464	5.648	4.224	3.738	3.876	3.867	3.834	3.325	3.453	2.977	2.404	2.506	1.097	0.737	0.88	0	0	0	0
B0QY89	Eif3l	Eukaryotic translation initiation factor 3 subunit L	formation of translation preinitiation complex|regulation of translational initiation|	eukaryotic translation initiation factor 3 complex|eukaryotic 43S preinitiation complex|eukaryotic 48S preinitiation complex|	4.157	5.683	3.186	3.034	3.225	3.804	3.833	3.385	3.384	3.149	2.62	2.714	1.37	0.96	1.038	0	0	0	0
Q8N8A6	Ddx51	ATP-dependent RNA helicase DDX51	rRNA processing|RNA secondary structure unwinding|	nucleolus|membrane|	3.588	5.845	2.984	2.892	2.906	3.659	3.832	3.491	3.525	1.915	1.344	1.409	2.255	1.812	1.737	0	0	0	0
Q9BSD7	Ntpcr	Cancer-related nucleoside-triphosphatase	dephosphorylation|	membrane|extracellular exosome|	3.373	5.139	2.767	2.692	2.79	3.733	3.831	2.998	3.083	2.387	1.835	1.919	1.766	1.289	1.275	0	0	0	0
Q16543	Cdc37	Hsp90 co-chaperone Cdc37	regulation of cyclin-dependent protein serine/threonine kinase activity|protein folding|protein targeting|posttranscriptional regulation of gene expression|protein stabilization|regulation of interferon-gamma-mediated signaling pathway|regulation of type I interferon-mediated signaling pathway|activation of mitophagy in response to mitochondrial depolarization|	cytoplasm|cytosol|ruffle membrane|extracellular exosome|HSP90-CDC37 chaperone complex|	3.74	5.944	2.446	2.368	2.526	3.662	3.831	3.494	3.487	2.32	1.868	1.685	2.181	1.61	1.394	0	0	0	0
P30153	Ppp2r1a	Serine/threonine-protein phosphatase 2A 65 kDa regulatory subunit A alpha isoform	G2/M transition of mitotic cell cycle|nuclear-transcribed mRNA catabolic process, nonsense-mediated decay|inactivation of MAPK activity|mitotic cell cycle|regulation of DNA replication|regulation of transcription, DNA-templated|protein complex assembly|protein dephosphorylation|ceramide metabolic process|apoptotic process|organelle organization|chromosome segregation|mitotic nuclear envelope reas…	protein phosphatase type 2A complex|chromosome, centromeric region|nucleus|mitochondrion|cytosol|microtubule cytoskeleton|membrane|extracellular exosome|	3.485	5.56	2.792	2.88	3.188	3.724	3.83	3.291	3.378	2.691	1.9	1.896	1.916	1.302	1.157	0	0	0	0
Q13308	Ptk7	Inactive tyrosine-protein kinase 7	establishment of planar polarity|axis elongation|cell adhesion|signal transduction|positive regulation of neuron projection development|cell migration|peptidyl-tyrosine phosphorylation|actin cytoskeleton reorganization|wound healing|establishment of epithelial cell apical/basal polarity|convergent extension|canonical Wnt signaling pathway|lung-associated mesenchyme development|cellular response t…	integral component of plasma membrane|cell-cell junction|focal adhesion|	3.795	5.477	2.854	2.791	2.968	3.871	3.829	3.411	3.454	2.956	2.399	2.399	1.732	1.221	1.228	0	0	0	1
Q9H6R4	Nol6	Nucleolar protein 6	rRNA processing|tRNA export from nucleus|	condensed nuclear chromosome|nucleus|nucleolus|mitochondrion|small-subunit processome|CURI complex|UTP-C complex|	4.007	5.532	3.232	3.106	3.154	3.858	3.829	3.448	3.508	2.348	1.849	1.865	1.685	1.321	1.284	0	0	1	0
Q9BY44	Eif2a	Eukaryotic translation initiation factor 2A	translational initiation|regulation of translation|protein phosphorylation|positive regulation of signal transduction|SREBP signaling pathway|ribosome assembly|	extracellular space|cytoplasm|eukaryotic translation initiation factor 2 complex|blood microparticle|	3.891	5.716	3.474	3.3	3.531	3.839	3.828	3.633	3.598	3.539	3.156	3.066	1.853	1.492	1.257	0	0	0	0
P05455	Ssb	Lupus La protein	tRNA modification|histone mRNA metabolic process|	nucleus|ribonucleoprotein complex|	3.789	5.778	4.194	3.984	4.023	3.721	3.828	3.289	3.341	4.258	3.517	3.6	1.904	1.383	1.261	0	0	0	0
Q8TAV0	Fam76a	Protein FAM76A	protein deneddylation|	cytoplasm|	3.361	5.111	2.898	2.477	1.993	4.31	3.826	3.619	3.893	1.604	0.985	1.259	1.749	1.552	2.31	0	0	0	0
Q15269	Pwp2	Periodic tryptophan protein 2 homolog	ribosomal small subunit assembly|maturation of SSU-rRNA from tricistronic rRNA transcript (SSU-rRNA, 5.8S rRNA, LSU-rRNA)|	nucleolus|cytoplasm|small-subunit processome|Pwp2p-containing subcomplex of 90S preribosome|	4.157	5.204	3.008	2.888	2.978	3.817	3.826	3.23	3.193	2.132	1.713	1.744	1.161	0.847	0.798	0	0	0	0
P52655	Gtf2a1	Transcription initiation factor IIA subunit 1	regulation of transcription, DNA-templated|transcription from RNA polymerase II promoter|transcription initiation from RNA polymerase II promoter|transcription elongation from RNA polymerase II promoter|gene expression|viral process|	nucleoplasm|transcription factor TFIIA complex|cytoplasm|	3.646	4.778	2.94	2.759	2.829	3.755	3.825	3.34	3.38	2.106	1.581	1.62	1.132	0.788	0.757	0	0	0	0
O75503	Cln5	Ceroid-lipofuscinosis neuronal protein 5	signal peptide processing|lysosomal lumen acidification|brain development|neurogenesis|protein catabolic process|neuron maturation|glycosylation|	lysosome|lysosomal membrane|endoplasmic reticulum|Golgi apparatus|integral component of membrane|perinuclear region of cytoplasm|extracellular exosome|	3.302	4.559	2.968	2.809	2.84	3.731	3.825	3.603	3.631	2.019	1.546	1.514	1.363	1.028	0.773	0	0	0	1
P40222	Txlna	Alpha-taxilin	exocytosis|cell proliferation|B cell activation|activation of mitophagy in response to mitochondrial depolarization|	extracellular region|cytoplasm|membrane|	3.101	5.206	3.096	2.907	3.041	3.713	3.825	3.403	3.266	3.528	2.665	3.018	1.947	1.581	1.6	0	0	0	0
Q9BZZ5	Api5	Apoptosis inhibitor 5	apoptotic process|negative regulation of apoptotic process|negative regulation of fibroblast apoptotic process|	nucleus|nucleoplasm|spliceosomal complex|cytoplasm|membrane|	3.625	5.625	2.303	2.235	2.278	3.499	3.825	3.514	3.447	1.956	1.442	1.365	1.758	1.51	1.282	0	0	0	0
Q9UQE7	Smc3	Structural maintenance of chromosomes protein 3	mitotic cell cycle|regulation of DNA replication|DNA repair|mitotic spindle organization|sister chromatid cohesion|mitotic sister chromatid cohesion|mitotic nuclear division|meiotic nuclear division|signal transduction|protein sumoylation|stem cell maintenance|negative regulation of DNA endoreduplication|post-translational protein modification|cellular protein metabolic process|cell division|	chromosome, centromeric region|chromatin|lateral element|spindle pole|basement membrane|nucleus|nucleoplasm|chromosome|cytoplasm|cytosol|cohesin complex|cohesin core heterodimer|nuclear matrix|meiotic cohesin complex|nuclear meiotic cohesin complex|	3.686	5.561	3.012	2.865	2.946	3.767	3.824	3.459	3.472	3.325	2.571	2.708	2.006	1.474	1.376	0	0	0	0
P25398	Rps12	40S ribosomal protein S12	nuclear-transcribed mRNA catabolic process, nonsense-mediated decay|translation|translational initiation|translational elongation|translational termination|SRP-dependent cotranslational protein targeting to membrane|gene expression|viral process|viral life cycle|viral transcription|cellular protein metabolic process|	cytosol|membrane|cytosolic small ribosomal subunit|	3.383	5.235	3.117	3.046	3.153	3.542	3.822	3.277	3.412	3.31	2.614	2.849	1.873	1.416	1.354	0	0	0	0
P27816	Map4	Microtubule-associated protein 4	mitotic spindle organization|microtubule sliding|establishment of spindle orientation|cell division|	cytoplasm|microtubule|microtubule associated complex|plasma membrane|microtubule cytoskeleton|extracellular exosome|mitotic spindle|	3.385	5.45	3.456	3.273	3.203	3.803	3.82	3.437	3.473	3.874	3.3	3.278	2.102	1.601	1.632	0	0	0	0
F5H2F4	Mthfd1	C-1-tetrahydrofolate synthase, cytoplasmic	folic acid-containing compound biosynthetic process|oxidation-reduction process|	cytosol|	3.868	5.576	3.301	3.112	3.189	3.599	3.82	3.36	3.32	3.077	2.514	2.475	1.5	1.118	0.961	0	0	0	0
P21359	Nf1	Neurofibromin	MAPK cascade|osteoblast differentiation|metanephros development|response to hypoxia|liver development|negative regulation of endothelial cell proliferation|positive regulation of endothelial cell proliferation|regulation of cell-matrix adhesion|negative regulation of cell-matrix adhesion|negative regulation of protein kinase activity|cell communication|Ras protein signal transduction|negative reg…	nucleus|nucleolus|cytoplasm|membrane|axon|dendrite|intrinsic component of the cytoplasmic side of the plasma membrane|	3.898	5.047	3.09	2.865	3.262	3.848	3.819	3.213	3.263	2.723	2.08	2.325	1.214	0.862	0.749	0	0	0	0
Q9NY93	Ddx56	Probable ATP-dependent RNA helicase DDX56	rRNA processing|RNA secondary structure unwinding|	nucleolus|membrane|	3.869	5.654	3.595	3.499	3.558	3.718	3.819	3.411	3.431	2.859	2.356	2.337	1.801	1.374	1.347	0	0	1	0
Q8NF64	Zmiz2	Zinc finger MIZ domain-containing protein 2	transcription, DNA-templated|positive regulation of transcription from RNA polymerase II promoter|	nucleus|nucleoplasm|mitochondrion|nuclear replication fork|	3.92	4.952	2.19	2.045	2.129	3.832	3.818	3.383	3.358	1.628	1.123	1.213	1.097	0.773	0.738	0	0	0	0
Q9NR30	Ddx21	Nucleolar RNA helicase 2	osteoblast differentiation|rRNA processing|transcription from RNA polymerase II promoter|response to virus|RNA secondary structure unwinding|response to exogenous dsRNA|	nucleus|nucleoplasm|nucleolus|membrane|	3.994	5.855	3.674	3.447	3.493	3.794	3.818	3.49	3.545	2.718	2.156	2.215	1.821	1.474	1.432	0	0	1	0
Q6P3X3		Tetratricopeptide repeat protein 27			4.188	5.449	3.262	3.066	3.209	3.684	3.817	3.29	3.384	2.689	2.083	2.255	1.468	0.954	0.93	0	0	0	0
O00462	Manba	Beta-mannosidase	carbohydrate metabolic process|cellular protein modification process|mannan catabolic process|	lysosome|intracellular membrane-bounded organelle|	3.447	4.812	2.258	2.192	2.444	3.543	3.817	3.116	3.331	2.081	1.599	1.503	1.453	0.989	0.797	0	0	0	1
O14802	Polr3a	DNA-directed RNA polymerase III subunit RPC1	transcription, DNA-templated|transcription from RNA polymerase III promoter|transcription elongation from RNA polymerase III promoter|termination of RNA polymerase III transcription|gene expression|positive regulation of type I interferon production|positive regulation of interferon-beta production|innate immune response|defense response to virus|regulation of mitochondrion degradation|positive r…	nucleoplasm|DNA-directed RNA polymerase III complex|cytosol|membrane|	3.926	5.356	2.874	2.706	2.927	3.736	3.816	3.212	3.184	2.874	2.278	2.307	1.43	1.037	0.951	0	0	0	0
Q16630	Cpsf6	Cleavage and polyadenylation specificity factor subunit 6	mRNA polyadenylation|mRNA processing|protein tetramerization|	nucleus|nucleoplasm|mRNA cleavage factor complex|membrane|ribonucleoprotein complex|paraspeckles|	4.182	5.062	1.781	1.658	1.815	3.944	3.815	2.936	2.948	1.284	0.827	0.8	0.844	0.483	0.46	0	0	0	0
Q8WWQ0	Phip	PH-interacting protein	regulation of protein phosphorylation|protein import into nucleus|cytoskeleton organization|positive regulation of cell proliferation|insulin receptor signaling pathway|regulation of cell shape|positive regulation of peptidyl-threonine phosphorylation|regulation of cell morphogenesis|positive regulation of peptidyl-serine phosphorylation|regulation of growth|negative regulation of apoptotic proce…	nucleus|extracellular exosome|	3.694	5.072	2.888	2.731	2.776	3.629	3.815	3.394	3.324	3.207	2.647	2.578	1.371	0.902	1.053	0	0	0	0
P62701	Rps4x	40S ribosomal protein S4, X isoform	nuclear-transcribed mRNA catabolic process, nonsense-mediated decay|translation|translational initiation|translational elongation|translational termination|SRP-dependent cotranslational protein targeting to membrane|multicellular organismal development|positive regulation of cell proliferation|gene expression|viral process|viral life cycle|viral transcription|cellular protein metabolic process|po…	cytosol|ribosome|polysome|focal adhesion|small ribosomal subunit|membrane|cytosolic small ribosomal subunit|ribonucleoprotein complex|cytoplasmic ribonucleoprotein granule|extracellular exosome|	3.672	6.021	3.276	3.081	3.094	3.809	3.813	3.434	3.54	3.325	2.677	2.796	2.128	1.716	1.9	0	0	0	0
Q13112	Chaf1b	Chromatin assembly factor 1 subunit B	positive regulation of defense response to virus by host|DNA replication|DNA repair|DNA replication-dependent nucleosome assembly|transcription, DNA-templated|regulation of transcription, DNA-templated|protein complex assembly|cell cycle|chromatin assembly|activation of mitophagy in response to mitochondrial depolarization|	nuclear chromatin|nucleus|nucleoplasm|cytoplasm|CAF-1 complex|protein complex|nucleoplasm|cytosol|	3.783	5.443	2.724	2.593	2.713	3.997	3.812	3.689	3.756	2.789	2.044	2.138	1.744	1.39	1.37	0	0	0	0
M0R1A7	Rpl18a	60S ribosomal protein L18a	translation|	ribosome|	4.33	5.374	3.089	2.747	2.85	3.692	3.811	3.275	3.397	2.791	2.356	2.333	1.404	1.096	1.146	0	0	0	0
P24534	Eef1b2	Elongation factor 1-beta	translation|translational elongation|gene expression|cellular protein metabolic process|	cytoplasm|cytosol|eukaryotic translation elongation factor 1 complex|nucleus|endoplasmic reticulum|	3.517	5.295	2.955	2.782	3.028	3.563	3.81	3.299	3.198	2.405	1.958	1.857	1.779	1.505	1.158	0	0	0	0
Q9UNQ2	Dimt1	Probable dimethyladenosine transferase	rRNA methylation|	nucleus|nucleolus|cytoplasm|	4.115	5.676	3.551	3.245	3.552	3.456	3.81	3.491	3.311	3.204	2.727	2.751	1.665	1.357	1.072	0	0	1	0
Q93009	Usp7	Ubiquitin carboxyl-terminal hydrolase 7	transcription-coupled nucleotide-excision repair|multicellular organismal development|maintenance of DNA methylation|viral process|histone deubiquitination|protein deubiquitination|negative regulation of NF-kappaB transcription factor activity|proteasome-mediated ubiquitin-dependent protein catabolic process|regulation of sequence-specific DNA binding transcription factor activity|regulation of p…	nucleus|cytoplasm|cytosol|nuclear body|PML body|	3.97	5.365	2.875	2.824	2.954	3.853	3.809	3.283	3.324	2.599	2.119	2.116	1.527	1.135	0.985	0	0	0	0
Q9NR56	Mbnl1	Muscleblind-like protein 1	regulation of alternative mRNA splicing, via spliceosome|in utero embryonic development|mRNA splice site selection|nervous system development|skeletal muscle tissue development|RNA splicing|embryonic limb morphogenesis|regulation of RNA splicing|myoblast differentiation|	nucleus|nucleoplasm|cytoplasm|centrosome|cytoplasmic stress granule|	4.317	5.162	2.295	2.135	2.33	4.207	3.807	3.103	3.176	2.426	1.86	1.959	1.342	0.993	0.795	0	0	0	0
O75179	Ankrd17	Ankyrin repeat domain-containing protein 17	blood vessel maturation|regulation of DNA replication|viral process|defense response to bacterium|positive regulation of I-kappaB kinase/NF-kappaB signaling|innate immune response|positive regulation of cell cycle|negative regulation of smooth muscle cell differentiation|positive regulation of G1/S transition of mitotic cell cycle|positive regulation of MDA-5 signaling pathway|positive regulation…	chromatin|nucleus|cytoplasm|membrane|	3.781	5.543	3.247	3.13	3.239	3.745	3.807	3.422	3.428	3.324	2.786	2.74	1.747	1.34	1.165	0	0	0	0
Q9UQR1	Znf148	Zinc finger protein 148	negative regulation of transcription from RNA polymerase II promoter|transcription from RNA polymerase II promoter|cellular defense response|gamete generation|negative regulation of gene expression|substantia nigra development|negative regulation of transcription, DNA-templated|positive regulation of transcription from RNA polymerase II promoter|	nucleoplasm|Golgi apparatus|	4.027	5.593	2.443	2.339	2.531	3.614	3.806	2.939	3.081	1.708	1.122	1.264	1.566	1.084	1.034	0	0	0	0
Q13395	Tarbp1	Probable methyltransferase TARBP1	RNA methylation|regulation of transcription from RNA polymerase II promoter|RNA processing|	nucleus|	4.085	5.104	3.426	3.241	3.109	3.732	3.805	3.45	3.458	3	2.407	2.438	1.051	0.874	0.816	0	0	0	0
Q6PCB5	Rsbn1l	Round spermatid basic protein 1-like protein		nucleus|	3.859	5.678	3.243	2.982	3.104	3.818	3.804	3.324	3.431	2.237	1.802	1.834	1.757	1.44	1.399	0	0	0	0
Q86VP6	Cand1	Cullin-associated NEDD8-dissociated protein 1	SCF complex assembly|protein ubiquitination|cell differentiation|negative regulation of catalytic activity|positive regulation of RNA polymerase II transcriptional preinitiation complex assembly|	ubiquitin ligase complex|nucleus|nucleoplasm|cytoplasm|membrane|cullin-RING ubiquitin ligase complex|extracellular exosome|	3.874	5.344	2.904	2.823	2.981	3.692	3.803	3.047	3.014	2.425	1.848	1.818	1.425	0.916	0.71	0	0	0	0
P39687	Anp32a	Acidic leucine-rich nuclear phosphoprotein 32 family member A	transcription, DNA-templated|regulation of transcription, DNA-templated|nucleocytoplasmic transport|gene expression|intracellular signal transduction|	nucleus|nucleoplasm|cytoplasm|endoplasmic reticulum|perinuclear region of cytoplasm|	2.386	3.817	1.662	1.52	1.667	3.755	3.801	3.283	3.341	1.082	0.553	0.63	1.49	1.155	0.973	0	0	0	0
O75530	Eed	Polycomb protein EED	negative regulation of transcription from RNA polymerase II promoter|chromatin organization|regulation of gene expression by genetic imprinting|transcription, DNA-templated|gene expression|histone methylation|spinal cord development|regulation of gene expression, epigenetic|negative regulation of gene expression, epigenetic|negative regulation of transcription, DNA-templated|positive regulation o…	sex chromatin|nucleus|nucleoplasm|nucleolus|cytoplasm|ESC/E(Z) complex|pronucleus|	3.111	4.537	2.387	1.94	1.872	3.72	3.8	3.206	3.358	2.186	1.713	1.997	1.486	1.26	1.159	0	0	0	0
P52732	Kif11	Kinesin-like protein KIF11	microtubule-based movement|spindle organization|mitotic spindle organization|chromosome segregation|mitotic nuclear division|mitotic centrosome separation|blood coagulation|metabolic process|antigen processing and presentation of exogenous peptide antigen via MHC class II|regulation of mitotic centrosome separation|cell division|mitotic spindle assembly|	cytoplasm|spindle|cytosol|kinesin complex|microtubule|membrane|spindle pole|spindle microtubule|	3.846	5.532	3.191	3.049	3.244	3.637	3.8	3.476	3.475	3.328	2.799	2.75	1.678	1.32	1.125	0	0	0	0
P56199	Itga1	Integrin alpha-1	activation of MAPK activity|muscle contraction|cell-matrix adhesion|integrin-mediated signaling pathway|axon guidance|blood coagulation|negative regulation of cell proliferation|extracellular matrix organization|neutrophil chemotaxis|positive regulation of phosphoprotein phosphatase activity|negative regulation of epidermal growth factor receptor signaling pathway|vasodilation|positive regulation…	acrosomal vesicle|plasma membrane|focal adhesion|integrin complex|external side of plasma membrane|cell surface|membrane|integrin alpha1-beta1 complex|neuron projection|perikaryon|membrane raft|basal part of cell|extracellular exosome|	3.683	5.146	2.924	2.57	2.754	3.516	3.8	3.308	3.322	2.41	1.898	1.947	1.519	1.153	0.967	0	0	0	1
Q8N7H5	Paf1	RNA polymerase II-associated factor 1 homolog	negative regulation of transcription from RNA polymerase II promoter|endodermal cell fate commitment|transcription elongation from RNA polymerase II promoter|mRNA polyadenylation|histone monoubiquitination|Wnt signaling pathway|nucleosome positioning|stem cell maintenance|positive regulation of histone methylation|positive regulation of mRNA 3'-end processing|positive regulation of transcription …	cytoplasm|membrane|Cdc73/Paf1 complex|	3.424	4.961	2.753	2.604	2.83	3.648	3.799	3.23	3.266	2.559	1.998	2.072	1.49	1.079	0.985	0	0	0	0
Q96GC5	Mrpl48	39S ribosomal protein L48, mitochondrial	organelle organization|mitochondrial translation|mitochondrial translational initiation|mitochondrial translational elongation|mitochondrial translational termination|	mitochondrial inner membrane|mitochondrial ribosome|	3.842	5.575	3.24	3.133	3.349	3.582	3.798	3.04	3.078	3.284	2.732	2.77	1.733	1.287	1.11	0	0	0	0
O75150	Rnf40	E3 ubiquitin-protein ligase BRE1B	ubiquitin-dependent protein catabolic process|histone monoubiquitination|histone H2B ubiquitination|response to peptide hormone|negative regulation of mRNA polyadenylation|positive regulation of proteasomal protein catabolic process|positive regulation of protein polyubiquitination|positive regulation of histone H2B ubiquitination|regulation of mitotic cell cycle|	ubiquitin ligase complex|nucleus|nucleoplasm|cytosol|membrane|extrinsic component of membrane|HULC complex|neuron projection|axon terminus|	4.089	5.593	2.752	2.417	2.543	3.899	3.797	3.265	3.424	2.634	2.1	2.071	1.525	1.179	1.29	0	0	0	0
P42166	Tmpo	Lamina-associated polypeptide 2, isoform alpha	regulation of transcription, DNA-templated|	chromatin|nucleus|nuclear envelope|nuclear inner membrane|	3.493	4.935	2.604	2.542	2.693	3.622	3.796	3.124	3.07	2.355	1.792	1.749	1.451	1.142	1.093	0	0	0	0
P46100	Atrx	Transcriptional regulator ATRX	DNA repair|DNA methylation|DNA recombination|nucleosome assembly|DNA replication-independent nucleosome assembly|chromatin remodeling|transcription, DNA-templated|regulation of transcription, DNA-templated|spermatogenesis|positive regulation of nuclear cell cycle DNA replication|DNA damage response, signal transduction by p53 class mediator|forebrain development|replication fork processing|positi…	nucleus|nucleoplasm|nuclear heterochromatin|PML body|telomeric heterochromatin|SWI/SNF superfamily-type complex|	3.777	5.006	2.315	2.238	2.306	3.949	3.795	3.37	3.389	2.224	1.735	1.73	1.222	0.827	0.853	0	0	0	0
Q08J23	Nsun2	tRNA (cytosine(34)-C(5))-methyltransferase	mitotic nuclear division|spermatid development|tRNA methylation|cell division|	nucleus|nucleolus|cytoplasm|spindle|chromatoid body|	3.887	5.659	3.179	3.009	3.06	3.769	3.794	3.39	3.486	2.615	2.118	2.127	1.825	1.469	1.364	0	0	1	0
Q9NVP1	Ddx18	ATP-dependent RNA helicase DDX18	RNA secondary structure unwinding|	nucleolus|membrane|	3.97	5.873	3.521	3.327	3.498	3.614	3.793	3.46	3.541	2.564	2.07	2.112	1.871	1.505	1.427	0	0	1	0
G3XAC1	Slc26a6	Solute carrier family 26 member 6	intracellular pH elevation|sulfate transmembrane transport|	integral component of plasma membrane|	3.936	5.406	2.587	2.546	2.687	3.613	3.79	3.436	3.399	2.846	2.301	2.265	1.295	0.965	0.776	0	0	0	0
Q9UJV9	Ddx41	Probable ATP-dependent RNA helicase DDX41	mRNA splicing, via spliceosome|RNA processing|apoptotic process|multicellular organismal development|RNA secondary structure unwinding|regulation of type I interferon production|positive regulation of type I interferon production|cellular response to interferon-beta|innate immune response|positive regulation of transcription from RNA polymerase II promoter|defense response to virus|	endoplasmic reticulum|cytosol|membrane|catalytic step 2 spliceosome|	3.621	5.276	2.852	2.643	2.699	3.516	3.789	3.52	3.526	2.089	1.629	1.575	1.845	1.552	1.542	0	0	0	0
Q15061	Wdr43	WD repeat-containing protein 43		nucleolus|	3.515	5.146	2.186	1.877	1.71	4.106	3.788	3.358	3.535	1.67	1.096	1.2	1.551	1.341	1.615	0	0	1	0
Q8N1G0	Znf687	Zinc finger protein 687	transcription, DNA-templated|regulation of transcription, DNA-templated|	nucleus|nucleolus|intracellular membrane-bounded organelle|	3.669	5.324	2.534	2.51	2.692	3.773	3.787	3.459	3.525	2.812	2.122	2.37	1.538	1.084	1.243	0	0	0	0
Q12788	Tbl3	Transducin beta-like protein 3	maturation of SSU-rRNA from tricistronic rRNA transcript (SSU-rRNA, 5.8S rRNA, LSU-rRNA)|G-protein coupled receptor signaling pathway coupled to cGMP nucleotide second messenger|intracellular signal transduction|	nucleus|nucleolus|small-subunit processome|Pwp2p-containing subcomplex of 90S preribosome|	3.541	5.402	2.813	2.794	2.926	3.726	3.787	3.435	3.472	1.934	1.368	1.417	1.877	1.48	1.336	0	0	1	0
P42677	Rps27	40S ribosomal protein S27	ribosomal small subunit assembly|nuclear-transcribed mRNA catabolic process, nonsense-mediated decay|mitotic cell cycle|translation|translational initiation|translational elongation|translational termination|SRP-dependent cotranslational protein targeting to membrane|small GTPase mediated signal transduction|cell proliferation|gene expression|viral process|viral life cycle|viral transcription|cel…	nucleus|cytosol|ribosome|cytosolic small ribosomal subunit|	3.718	5.785	2.879	2.491	2.551	3.749	3.786	3.566	3.547	3.117	2.648	2.63	2.009	1.754	1.712	0	0	0	0
Q96PU4	Uhrf2	E3 ubiquitin-protein ligase UHRF2	ubiquitin-dependent protein catabolic process|cell cycle|cell proliferation|maintenance of DNA methylation|protein ubiquitination|cell differentiation|regulation of cell cycle|protein autoubiquitination|positive regulation of cell cycle arrest|regulation of methylation-dependent chromatin silencing|	nucleus|nucleoplasm|nuclear heterochromatin|	3.539	4.787	3.062	2.85	2.242	4.044	3.785	2.956	3.337	1.864	1.051	1.387	1.248	1.147	1.369	0	0	0	0
Q969X6	Cirh1a	U3 small nucleolar RNA-associated protein 4 homolog	transcription, DNA-templated|regulation of transcription, DNA-templated|maturation of SSU-rRNA|	nucleolus|t-UTP complex|	3.921	5.093	2.917	2.614	2.791	3.622	3.785	2.952	2.936	2.436	1.831	1.9	1.047	0.648	0.506	0	0	1	0
Q14739	Lbr	Lamin-B receptor	cholesterol biosynthetic process|small molecule metabolic process|oxidation-reduction process|	nuclear envelope|integral component of nuclear inner membrane|membrane|integral component of membrane|nuclear membrane|	3.662	5.165	2.922	2.769	2.95	3.472	3.783	3.361	3.406	2.565	2.186	2.189	1.39	0.952	0.723	0	0	0	0
Q92797	Sympk	Symplekin	mRNA polyadenylation|cell adhesion|positive regulation of protein dephosphorylation|	nucleoplasm|cytoplasm|cytoskeleton|plasma membrane|bicellular tight junction|	3.99	5.413	2.873	2.707	2.959	3.702	3.782	3.173	3.233	3.193	2.596	2.656	1.65	1.146	1.168	0	0	0	0
Q96P16	Rprd1a	Regulation of nuclear pre-mRNA domain-containing protein 1A	dephosphorylation of RNA polymerase II C-terminal domain|	DNA-directed RNA polymerase II, holoenzyme|	3.748	5.53	2.21	2.176	2.345	3.64	3.78	3.221	3.229	1.702	1.3	1.189	1.782	1.348	1.16	0	0	0	0
O15355	Ppm1g	Protein phosphatase 1G	protein dephosphorylation|cell cycle arrest|peptidyl-threonine dephosphorylation|	nucleus|nucleoplasm|cytoplasm|	3.348	5.199	2.656	2.463	2.572	3.668	3.779	3.415	3.453	2.086	1.52	1.631	1.93	1.573	1.568	0	0	0	0
Q13283	G3bp1	Ras GTPase-activating protein-binding protein 1	transport|Ras protein signal transduction|DNA duplex unwinding|negative regulation of canonical Wnt signaling pathway|nucleic acid phosphodiester bond hydrolysis|	nucleus|cytoplasm|cytosol|plasma membrane|focal adhesion|cytoplasmic stress granule|	3.862	5.643	3.142	2.933	2.935	3.645	3.779	3.174	3.22	3.681	2.916	2.97	1.894	1.525	1.422	0	0	0	0
Q9H2U1	Dhx36	ATP-dependent RNA helicase DHX36	ossification|transcription, DNA-templated|RNA processing|response to virus|RNA secondary structure unwinding|positive regulation of telomere maintenance|positive regulation of type I interferon production|response to exogenous dsRNA|innate immune response|positive regulation of transcription from RNA polymerase II promoter|	chromosome, telomeric region|nucleus|cytoplasm|cytosol|extracellular exosome|	3.79	5.413	2.995	2.854	3.036	3.507	3.779	3.232	3.278	2.265	1.759	1.803	1.533	1.251	1.118	0	0	0	0
Q13740	Alcam	CD166 antigen	cell adhesion|signal transduction|axon guidance|motor neuron axon guidance|	focal adhesion|external side of plasma membrane|integral component of membrane|axon|neuronal cell body|extracellular exosome|	3.307	4.649	2.701	2.585	2.699	3.726	3.778	3.133	3.153	2.105	1.607	1.625	1.276	0.95	0.787	0	0	0	1
Q96AG4	Lrrc59	Leucine-rich repeat-containing protein 59		nuclear envelope|endoplasmic reticulum|endoplasmic reticulum membrane|membrane|integral component of membrane|mitochondrial nucleoid|	3.085	5.418	3.188	3.229	3.274	3.702	3.778	3.487	3.426	3.899	3.408	3.344	2.398	1.779	1.619	0	0	0	0
P31948	Stip1	Stress-induced-phosphoprotein 1	response to stress|	nucleus|Golgi apparatus|myelin sheath|protein complex|	3.112	4.981	2.439	2.313	2.499	3.719	3.777	3.398	3.425	2.675	2.035	2.087	2.031	1.602	1.547	0	0	0	0
Q13310-2	Pabpc4	Isoform 2 of Polyadenylate-binding protein 4	RNA processing|RNA catabolic process|translation|blood coagulation|	nucleus|cytoplasm|cytoplasmic stress granule|ribonucleoprotein complex|	3.875	5.709	3.463	3.204	3.311	3.682	3.777	3.453	3.434	3.706	3.099	3.099	1.87	1.433	1.372	0	0	0	0
P04406	Gapdh	Glyceraldehyde-3-phosphate dehydrogenase	microtubule cytoskeleton organization|carbohydrate metabolic process|glucose metabolic process|gluconeogenesis|negative regulation of translation|peptidyl-cysteine S-trans-nitrosylation|small molecule metabolic process|protein stabilization|neuron apoptotic process|oxidation-reduction process|canonical glycolysis|cellular response to interferon-gamma|	nucleus|cytoplasm|lipid particle|cytosol|plasma membrane|microtubule cytoskeleton|membrane|ribonucleoprotein complex|nuclear membrane|vesicle|intracellular membrane-bounded organelle|perinuclear region of cytoplasm|extracellular exosome|GAIT complex|	3.216	4.894	2.641	2.551	2.736	3.646	3.777	3.089	3.156	2.477	1.96	1.977	1.677	1.254	1.106	0	0	0	0
P10588	Nr2f6	Nuclear receptor subfamily 2 group F member 6	negative regulation of transcription from RNA polymerase II promoter|transcription initiation from RNA polymerase II promoter|signal transduction|gene expression|intracellular receptor signaling pathway|entrainment of circadian clock by photoperiod|steroid hormone mediated signaling pathway|neuron development|detection of temperature stimulus involved in sensory perception of pain|	nucleus|nucleoplasm|	3.291	4.794	2.598	2.498	1.928	3.683	3.776	3.382	3.552	1.95	1.244	1.591	1.479	0.829	1.814	0	0	0	0
G3V4F7	Srp54	Signal recognition particle 54 kDa protein	SRP-dependent cotranslational protein targeting to membrane|metabolic process|	cytoplasm|signal recognition particle|	3.285	5.389	3.034	3.061	3.309	3.541	3.775	3.261	3.287	3.479	2.854	2.81	2.167	1.459	1.273	0	0	0	0
O75937	Dnajc8	DnaJ homolog subfamily C member 8	mRNA splicing, via spliceosome|RNA splicing|gene expression|	nucleoplasm|	3.288	5.298	1.818	1.832	2.023	3.739	3.774	3.296	3.439	1.318	0.794	0.892	2.058	1.458	1.471	0	0	0	0
Q8WUB8	Phf10	PHD finger protein 10	transcription, DNA-templated|regulation of transcription, DNA-templated|nervous system development|	npBAF complex|	3.532	5.461	2.64	2.452	2.609	3.793	3.773	3.519	3.626	1.621	1.104	1.155	2.044	1.742	1.797	0	0	0	0
P05556	Itgb1	Integrin beta-1	G1/S transition of mitotic cell cycle|in utero embryonic development|cell fate specification|cell migration involved in sprouting angiogenesis|cellular defense response|homophilic cell adhesion via plasma membrane adhesion molecules|leukocyte cell-cell adhesion|cell-matrix adhesion|calcium-independent cell-matrix adhesion|integrin-mediated signaling pathway|small GTPase mediated signal transducti…	ruffle|cytoplasm|plasma membrane|focal adhesion|integrin complex|external side of plasma membrane|cell surface|intercalated disc|membrane|lamellipodium|filopodium|neuromuscular junction|cleavage furrow|ruffle membrane|integrin alpha1-beta1 complex|integrin alpha2-beta1 complex|integrin alpha3-beta1 complex|integrin alpha7-beta1 complex|integrin alpha8-beta1 complex|integrin alpha10-beta1 complex|…	3.124	4.671	3.063	2.935	3.049	3.782	3.773	3.042	3.156	2.429	1.764	1.896	1.481	0.983	0.964	0	0	0	1
Q96EV2	Rbm33	RNA-binding protein 33			4.123	5.283	2.35	2.114	2.015	4.111	3.772	3.052	3.296	1.908	1.243	1.436	1.166	0.919	1.604	0	0	0	0
Q9BZJ0	Crnkl1	Crooked neck-like protein 1	spliceosomal complex assembly|mRNA splicing, via spliceosome|positive regulation of defense response to virus by host|activation of mitophagy in response to mitochondrial depolarization|	spliceosomal complex|cytoplasm|nuclear speck|catalytic step 2 spliceosome|	3.648	4.74	3.198	3.201	3.446	3.696	3.772	3.37	3.408	2.489	2.111	2.024	1.366	1.003	0.896	0	0	0	0
Q96HA7	Tonsl	Tonsoku-like protein	double-strand break repair via homologous recombination|replication fork processing|cytoplasmic sequestering of transcription factor|negative regulation of nucleic acid-templated transcription|	nucleoplasm|cytoplasm|nuclear replication fork|DNA replication factor A complex|FACT complex|MCM complex|	3.51	5.203	2.845	2.808	3.029	3.771	3.771	2.859	2.985	2.389	1.844	1.971	1.476	1.012	1.099	0	0	0	0
Q14566	Mcm6	DNA replication licensing factor MCM6	G1/S transition of mitotic cell cycle|mitotic cell cycle|DNA replication|DNA unwinding involved in DNA replication|DNA replication initiation|DNA strand elongation involved in DNA replication|	nucleus|nucleoplasm|MCM complex|	3.363	4.941	2.434	2.319	2.53	3.56	3.77	3.326	3.37	2.444	1.895	1.868	1.577	1.166	0.906	0	0	0	0
Q9H8V3	Ect2	Protein ECT2	cell morphogenesis|cytokinesis|small GTPase mediated signal transduction|protein transport|activation of protein kinase activity|positive regulation of cytokinesis|regulation of Rho protein signal transduction|positive regulation of protein import into nucleus|positive regulation of apoptotic process|positive regulation of I-kappaB kinase/NF-kappaB signaling|positive regulation of GTPase activity…	nucleus|cytoplasm|cytosol|cell-cell junction|bicellular tight junction|midbody|nuclear membrane|cleavage furrow|intracellular membrane-bounded organelle|mitotic spindle|centralspindlin complex|	3.836	5.356	3.02	2.91	3.076	3.552	3.77	3.341	3.423	2.363	1.826	1.898	1.65	1.28	1.381	0	0	0	0
[truncated: 886 more rows]

## Sheet: Tab 2. TPs and FPs for NLS
TP (Uniprot accession)	FP (Uniprot accession)
P09651	Q6P4F2
P51991	Q99757
P52597	A4D1V4
Q15427	P23434
P55795	Q9NQ50
P62308	Q9NZE8
P62841	Q4U2R6
Q8N5L8	Q9HD34
[truncated: 580 more rows]

[truncated: 2 more sheets: Tab 3. TPs and FPs for NIK3x, Tab 4. Column Definition]
