# Supplementary material for: Spatiotemporally-resolved mapping of RNA binding proteins via functional proximity labeling reveals a mitochondrial mRNA anchor promoting stress recovery
Source: Nat Commun. 2021 Aug 17;12:4980. doi: 10.1038/s41467-021-25259-2 (PMC8370977; doi:10.1038/s41467-021-25259-2)
Supplement: Supplementary file 4 — Supplementary Dataset 2 [file 41467_2021_25259_MOESM4_ESM.xlsx]

## Sheet: Tab 1. Nuclear RBPome1
Uniprot accession	Gene symbol	Protein name	GO molecular function	GO cellular component	OOPS (Queiroz, R.M.L., et al. Nat. Biotech. 2019.)	OligodT pulldown (Queiroz, RML., et al Nat. Biotech. 2019)	XRANX (Trendel J.,et al. Cell. 2019)	OligodT Pulldown (Baltz AG.,et al. Mol Cell.2012)	CARIC (Huang R.,et al. PNAS.2019)	GO RNA binding	RBD map (Castello A., et al. Mol Cell. 2016)	OligodT Pulldown (Castello A., et al. Cell. 2012)	OligodT Pulldown (Milek M, et al. Genome Res. 2017)	Ptex (Urdaneta EC, et al. Nat. Commun. 2019.)	pCLAP (Mullari M, et al. J. Proteome Res. 2017.)	known RBP	polyA RBP	RNA types	Domain 1	Domain 2	Domain 3	Domain 4	Domain 5	Domain 6	Domain 7	Domain 8	RBD type
P54132	Blm	Bloom syndrome protein	bubble DNA binding|p53 binding|single-stranded DNA binding|ATP-dependent DNA helicase activity|helicase activity|protein binding|ATP binding|ATP-dependent helicase activity|four-way junction helicase activity|ATPase activity|annealing helicase activity|ATP-dependent 3'-5' DNA helicase activity|G-quadruplex DNA binding|	nuclear chromosome|lateral element|male germ cell nucleus|nucleus|nucleoplasm|replication fork|nucleolus|cytoplasm|nuclear matrix|PML body|pronucleus|chromosome, telomeric region|PML body|	1	0	0	0	0	0	0	0	0	1	0	Known	Non-polyA	rRNA (Grierson P.M., et al. Hum. Mol. Genet. 2012.)	BLM_N	BDHCT	BDHCT_assoc	DEAD	Helicase C	RecQ_Zn_bind	RQC	HRDC	Classic
P55884	Eif3b	Eukaryotic translation initiation factor 3 subunit B	nucleotide binding|translation initiation factor activity|protein binding|translation initiation factor binding|protein complex scaffold|translation initiation factor activity|	nucleoplasm|cytoplasm|cytosol|eukaryotic translation initiation factor 3 complex|eukaryotic 43S preinitiation complex|eukaryotic 48S preinitiation complex|extracellular exosome|eukaryotic translation initiation factor 3 complex, eIF3m|	1	0	1	0	1	1	0	0	0	1	1	Known	Non-polyA	mRNA (Feng X., et al. Int. J. Biol. Sci. 2018.)	RRM_1	eIF2A	N/A	N/A	N/A	N/A	N/A	N/A	Classic
Q8IY37	Dhx37	Probable ATP-dependent RNA helicase DHX37	ATP-dependent RNA helicase activity|ATP binding|poly(A) RNA binding|	nucleolus|cytoplasm|	1	0	1	0	0	1	0	0	0	1	0	Known	Non-polyA	snoRNA (Gerstberger, S., et al. Nat. Rev. Genetics. 2014. )	DEAD	Helicase C	HA2	OB_NTP_bind	N/A	N/A	N/A	N/A	Classic
Q9UHI6	Ddx20	Probable ATP-dependent RNA helicase DDX20	DNA binding|ATP-dependent RNA helicase activity|protein binding|ATP binding|protein domain specific binding|repressing transcription factor binding|	nucleus|nucleoplasm|cytoplasm|cytosol|cytoskeleton|membrane|transcriptional repressor complex|SMN complex|SMN-Sm protein complex|Gemini of coiled bodies|	1	0	1	0	0	1	0	0	0	1	1	Known	Non-polyA	snRNA (Gerstberger, S., et al. Nat. Rev. Genetics. 2013. )	DEAD	Helicase C	N/A	N/A	N/A	N/A	N/A	N/A	Classic
Q8WYQ5	Dgcr8	Microprocessor complex subunit DGCR8	double-stranded RNA binding|protein binding|heme binding|protein homodimerization activity|metal ion binding|primary miRNA binding|ribonuclease III activity|	nucleus|nucleoplasm|nucleolus|cytoplasm|microtubule cytoskeleton|microprocessor complex|	1	0	0	0	0	1	0	0	0	1	0	Known	Non-polyA	miRNA(Han J., et al. Genes & Development. 2004.)	dsrm*2	N/A	N/A	N/A	N/A	N/A	N/A	N/A	Classic
Q9UPN6	Scaf8	Protein SCAF8	nucleotide binding|RNA binding|protein binding|RNA polymerase core enzyme binding|	nucleoplasm|spliceosomal complex|nuclear matrix|	1	0	0	0	0	1	0	0	0	1	1	Known	Non-polyA	mRNA (Gregersen L.H., et al. Cell. 2019.)	CTD bind	RRM1	N/A	N/A	N/A	N/A	N/A	N/A	Classic
Q8N9N2-2	Ascc1	Isoform 2 of Activating signal cointegrator 1 complex subunit 1	RNA binding|protein binding|	nucleoplasm|transcription factor complex|cytoplasm|	0	0	0	0	0	1	0	0	0	0	0	Known	Non-polyA	pre-mRNA (Knierim E., et al. Am. J. Hum. Genet. 2016.)	KH_1	AKAP7_NLS	N/A	N/A	N/A	N/A	N/A	N/A	Classic
Q14191	Wrn	Werner syndrome ATP-dependent helicase	magnesium ion binding|Y-form DNA binding|bubble DNA binding|DNA binding|DNA helicase activity|ATP-dependent DNA helicase activity|helicase activity|exonuclease activity|protein binding|ATP binding|3'-5' exonuclease activity|four-way junction helicase activity|ATPase activity|manganese ion binding|protein complex binding|protein homodimerization activity|3'-5' DNA helicase activity|ATP-dependent 3…	nucleoplasm|nucleolus|centrosome|MutLalpha complex|	0	0	0	0	0	0	0	0	0	1	0	Known	Non-polyA	N/A	DNA_pol_A_exo1	DEAD	Helicase C	RecQ_Zn_bind	RQC	HRDC	HTH_40	N/A	Classic
Q8IX18	Dhx40	Probable ATP-dependent RNA helicase DHX40	ATP-dependent RNA helicase activity|ATP binding|poly(A) RNA binding|	cytoplasm|	0	0	1	0	0	1	0	0	0	1	1	Known	Non-polyA	mRNA (Gaudet P., et al. Brief. Bioinformatics. 2011.)	DEAD	Helicase C	HA2	OB_NTP_bind	N/A	N/A	N/A	N/A	Classic
P46063	Recql	ATP-dependent DNA helicase Q1	DNA binding|DNA helicase activity|ATP-dependent DNA helicase activity|protein binding|ATP binding|annealing helicase activity|ATP-dependent 3'-5' DNA helicase activity|	nucleus|nucleoplasm|membrane|	0	0	0	0	0	0	0	0	0	1	0	Known	Non-polyA	N/A	DEAD	Helicase C	RecQ_Zn_bind	N/A	N/A	N/A	N/A	N/A	Classic
O75417	Polq	DNA polymerase theta	chromatin binding|damaged DNA binding|DNA-directed DNA polymerase activity|protein binding|ATP binding|single-stranded DNA-dependent ATPase activity|5'-deoxyribose-5-phosphate lyase activity|	nucleoplasm|chromosome|	0	0	0	0	0	0	0	0	0	0	0	Orphan	Non-polyA	N/A	DEAD	Helicase C	DNA_pol_A	N/A	N/A	N/A	N/A	N/A	Classic
F6WH68	Rtel1-tnfrsf6b	Regulator of telomere elongation helicase 1	DNA binding|ATP-dependent DNA helicase activity|ATP binding|metal ion binding|4 iron, 4 sulfur cluster binding|	nucleus|	0	0	0	0	0	0	0	0	0	0	0	Orphan	Non-polyA	N/A	DEAD_2	Helicase C_2	N/A	N/A	N/A	N/A	N/A	N/A	Classic
Q9ULC4	Mcts1	Malignant T-cell-amplified sequence 1	translation initiation factor activity|	cytoplasm|plasma membrane|cytosolic small ribosomal subunit|	0	0	0	0	0	1	0	0	0	1	0	Known	Non-polyA	tRNA (Ahmed Y.L. Plos Biol. 2018.)	Pre-PUA	PUA	N/A	N/A	N/A	N/A	N/A	N/A	Classic
Q96I25	Rbm17	Splicing factor 45	nucleotide binding|RNA binding|protein binding|	nucleoplasm|spliceosomal complex|	0	0	0	0	0	1	0	0	0	1	0	Known	Non-polyA	mRNA (Gerstberger, S., et al. Nat. Rev. Genetics. 2013. )	G-patch	RRM_1	N/A	N/A	N/A	N/A	N/A	N/A	Classic
O15541	Rnf113a	RING finger protein 113A	protein binding|zinc ion binding|	N/A	0	0	0	0	0	0	0	0	0	1	0	Known	Non-polyA	N/A	zf-CCCH	zf-C3HC4_3	N/A	N/A	N/A	N/A	N/A	N/A	Classic
B4DXZ6	Fxr1	Fragile X mental retardation syndrome-related protein 1	mRNA binding|	nucleus|cytoplasm|	1	1	1	1	1	1	1	1	1	1	1	Known	polyA	polyA	Tudor_FRX1	Agenet	KH_9	KH 1*2	FXMRP1_C_core*2	FXR_C1	FXR_C3	N/A	Classic
P33240	Cstf2	Cleavage stimulation factor subunit 2	nucleotide binding|RNA binding|protein binding|poly(A) RNA binding|	nucleus|nucleoplasm|mRNA cleavage and polyadenylation specificity factor complex|cleavage body|	1	1	1	1	1	1	1	1	1	1	1	Known	polyA	polyA	RRM_1	CSTF2_hinge	CSTF_C	N/A	N/A	N/A	N/A	N/A	Classic
Q8N163	Ccar2	Cell cycle and apoptosis regulator protein 2	RNA polymerase II core binding|enzyme inhibitor activity|protein binding|enzyme binding|poly(A) RNA binding|	nuclear chromatin|nucleus|nucleoplasm|cytoplasm|mitochondrial matrix|DBIRD complex|spliceosomal complex|	1	1	1	0	0	0	0	0	0	0	1	Known	polyA	polyA	S1-like	DBC1	N/A	N/A	N/A	N/A	N/A	N/A	Classic
Q8IX12	Ccar1	Cell division cycle and apoptosis regulator protein 1	core promoter binding|transcription coactivator activity|transcription corepressor activity|protein binding|ligand-dependent nuclear receptor transcription coactivator activity|poly(A) RNA binding|	nucleoplasm|perinuclear region of cytoplasm|	1	0	0	1	0	0	0	1	1	1	0	Known	polyA	polyA	S1-like	DBC1	SAP	N/A	N/A	N/A	N/A	N/A	Classic
Q08211	Dhx9	ATP-dependent RNA helicase A	RNA polymerase II transcription factor binding|DNA binding|RNA helicase activity|ATP-dependent DNA helicase activity|ATP-dependent RNA helicase activity|protein binding|ATP binding|poly(A) RNA binding|	nucleus|nucleoplasm|nucleolus|cytoplasm|centrosome|cytosol|membrane|ribonucleoprotein complex|cytoplasmic ribonucleoprotein granule|CRD-mediated mRNA stability complex|	1	1	1	1	1	1	1	1	1	1	1	Known	polyA	polyA	dsrm*2	DEAD	Helicase_C	HA2	OB_NTP_bind	N/A	N/A	N/A	Classic
Q9H6S0	Ythdc2	Probable ATP-dependent RNA helicase YTHDC2	ATP-dependent RNA helicase activity|protein binding|ATP binding|RNA-dependent ATPase activity|poly(A) RNA binding|RNA polymerase binding|	cytoplasm|endoplasmic reticulum|endoplasmic reticulum|	1	1	1	1	0	1	0	1	1	1	1	Known	polyA	polyA	R3H	DEAD	Helicase C	HA2	OB_NTP_bind	YTH	YTH	N/A	Classic
O75643	Snrnp200	U5 small nuclear ribonucleoprotein 200 kDa helicase	ATP-dependent RNA helicase activity|protein binding|ATP binding|ATP-dependent helicase activity|identical protein binding|poly(A) RNA binding|	nucleus|nucleoplasm|spliceosomal complex|U5 snRNP|membrane|catalytic step 2 spliceosome|	1	0	1	1	0	0	0	1	1	1	1	Known	polyA	polyA	Helicase_PWI	DEAD *2	Helicase C	Sec63 *2	N/A	N/A	N/A	N/A	Classic
Q12906-7	Ilf3	Isoform 7 of Interleukin enhancer-binding factor 3	DNA binding|RNA binding|double-stranded RNA binding|protein binding|poly(A) RNA binding|	nucleus|nucleoplasm|nucleolus|cytoplasm|mitochondrion|membrane|ribonucleoprotein complex|	1	1	1	1	1	1	1	1	1	1	1	Known	polyA	polyA	DZF	dsrm*2	N/A	N/A	N/A	N/A	N/A	N/A	Classic
P55265	Adar	Double-stranded RNA-specific adenosine deaminase	DNA binding|double-stranded RNA adenosine deaminase activity|protein binding|poly(A) RNA binding|metal ion binding|	nucleus|nucleoplasm|nucleolus|cytoplasm|membrane|supraspliceosomal complex|	1	1	1	1	1	1	1	1	1	1	1	Known	polyA	polyA	z-alpha	dsrm*3	A deamin	z-alpha	N/A	N/A	N/A	N/A	Classic
Q92945	Khsrp	Far upstream element-binding protein 2	DNA binding|mRNA binding|poly(A) RNA binding|	nucleoplasm|cytosol|cytoplasmic stress granule|membrane|	1	1	1	1	1	1	1	1	1	1	1	Known	polyA	polyA	KH_1*4	DUF1897	DUF1897	N/A	N/A	N/A	N/A	N/A	Classic
P05198	Eif2s1	Eukaryotic translation initiation factor 2 subunit 1	translation initiation factor activity|protein binding|ribosome binding|poly(A) RNA binding|	nucleus|cytosol|ribosome|polysome|eukaryotic translation initiation factor 2 complex|cytoplasmic stress granule|membrane|eukaryotic 48S preinitiation complex|multi-eIF complex|extracellular exosome|eukaryotic translation initiation factor 2B complex|	1	1	1	1	0	1	0	1	1	1	1	Known	polyA	polyA	S1	EIF_2_alpha	N/A	N/A	N/A	N/A	N/A	N/A	Classic
P42285	Skiv2l2	Superkiller viralicidic activity 2-like 2	RNA helicase activity|protein binding|ATP binding|poly(A) RNA binding|	nucleus|nucleoplasm|nucleolus|catalytic step 2 spliceosome|exosome (RNase complex)|	1	1	1	0	0	0	0	1	1	1	1	Known	polyA	polyA	DEAD	Helicase C	rRNA_proc-arch	DSHCT	N/A	N/A	N/A	N/A	Classic
Q9GZR7	Ddx24	ATP-dependent RNA helicase DDX24	RNA helicase activity|ATP-dependent RNA helicase activity|ATP binding|poly(A) RNA binding|	nucleolus|membrane|	1	1	1	1	0	1	0	1	1	1	1	Known	polyA	polyA	DEAD	Helicase C	N/A	N/A	N/A	N/A	N/A	N/A	Classic
Q13838	Ddx39b	Spliceosome RNA helicase DDX39B	ATP-dependent RNA helicase activity|protein binding|ATP binding|RNA-dependent ATPase activity|U6 snRNA binding|U4 snRNA binding|ATP-dependent protein binding|poly(A) RNA binding|	transcription export complex|nucleus|nucleoplasm|spliceosomal complex|nuclear speck|U4 snRNP|U6 snRNP|cytoplasm|	1	0	1	0	0	1	0	0	1	1	1	Known	polyA	polyA	DEAD	Helicase_C	N/A	N/A	N/A	N/A	N/A	N/A	Classic
Q9Y2R4	Ddx52	Probable ATP-dependent RNA helicase DDX52	helicase activity|ATP binding|poly(A) RNA binding|	nucleus|nucleolus|membrane|	1	1	1	1	1	1	0	1	1	1	0	Known	polyA	polyA	DEAD	Helicase_C	N/A	N/A	N/A	N/A	N/A	N/A	Classic
Q9NVP1	Ddx18	ATP-dependent RNA helicase DDX18	ATP-dependent RNA helicase activity|protein binding|ATP binding|poly(A) RNA binding|	nucleolus|membrane|	1	1	1	1	1	1	0	1	1	1	1	Known	polyA	polyA	DEAD	Helicase_C	DUF4217	N/A	N/A	N/A	N/A	N/A	Classic
Q9NY93	Ddx56	Probable ATP-dependent RNA helicase DDX56	ATP-dependent RNA helicase activity|ATP binding|poly(A) RNA binding|	nucleolus|membrane|	1	1	1	0	1	1	1	1	1	1	1	Known	polyA	polyA	DEAD	Helicase_C	N/A	N/A	N/A	N/A	N/A	N/A	Classic
P38919	Eif4a3	Eukaryotic initiation factor 4A-III	mRNA binding|ATP-dependent RNA helicase activity|protein binding|ATP binding|poly(A) binding|poly(A) RNA binding|	nucleoplasm|cytoplasm|cytosol|membrane|nuclear speck|exon-exon junction complex|catalytic step 2 spliceosome|	1	1	1	1	1	1	0	1	1	1	1	Known	polyA	polyA	DEAD	Helicase_C	N/A	N/A	N/A	N/A	N/A	N/A	Classic
P26196	Ddx6	Probable ATP-dependent RNA helicase DDX6	RNA helicase activity|ATP-dependent RNA helicase activity|helicase activity|protein binding|ATP binding|protein domain specific binding|poly(A) RNA binding|	cytoplasmic mRNA processing body|cytoplasm|cytosol|cytoplasmic stress granule|membrane|RISC complex|intracellular membrane-bounded organelle|	1	1	1	1	1	1	0	1	1	1	1	Known	polyA	polyA	DEAD	Helicase_C	N/A	N/A	N/A	N/A	N/A	N/A	Classic
Q9H0S4	Ddx47	Probable ATP-dependent RNA helicase DDX47	ATP-dependent RNA helicase activity|protein binding|ATP binding|poly(A) RNA binding|	nucleolus|membrane|	1	1	1	1	1	1	0	1	1	1	1	Known	polyA	polyA	DEAD	Helicase_C	N/A	N/A	N/A	N/A	N/A	N/A	Classic
P17844	Ddx5	Probable ATP-dependent RNA helicase DDX5	transcription coactivator activity|RNA helicase activity|ATP-dependent RNA helicase activity|protein binding|calmodulin binding|ATP binding|enzyme binding|estrogen receptor binding|pre-mRNA binding|poly(A) RNA binding|calcium-dependent protein binding|androgen receptor binding|	nucleus|nucleoplasm|nucleolus|membrane|ribonucleoprotein complex|extracellular exosome|catalytic step 2 spliceosome|	1	1	1	1	1	1	1	1	1	1	1	Known	polyA	polyA	DEAD	Helicase_C	P68HR*2	N/A	N/A	N/A	N/A	N/A	Classic
O43143	Dhx15	Pre-mRNA-splicing factor ATP-dependent RNA helicase DHX15	RNA helicase activity|double-stranded RNA binding|ATP-dependent RNA helicase activity|protein binding|ATP binding|poly(A) RNA binding|	nucleus|nucleoplasm|U12-type spliceosomal complex|nucleolus|cytoplasm|U2-type post-mRNA release spliceosomal complex|	1	1	1	1	1	1	1	1	1	1	1	Known	polyA	polyA	DEAD	Helicase_C	HA2	OB_NTP_bind	N/A	N/A	N/A	N/A	Classic
Q9NR30	Ddx21	Nucleolar RNA helicase 2	double-stranded RNA binding|ATP-dependent RNA helicase activity|protein binding|ATP binding|rRNA binding|snoRNA binding|poly(A) RNA binding|7SK snRNA binding|	nucleus|nucleoplasm|nucleolus|membrane|	1	1	1	1	1	1	1	1	1	1	1	Known	polyA	polyA	DEAD	Helicase_C	GUCT	N/A	N/A	N/A	N/A	N/A	Classic
Q7L2E3-2	Dhx30	Isoform 2 of Putative ATP-dependent RNA helicase DHX30	chromatin binding|double-stranded RNA binding|ATP-dependent RNA helicase activity|protein binding|ATP binding|poly(A) RNA binding|	cytoplasm|mitochondrion|mitochondrial nucleoid|	1	1	1	1	1	1	1	1	1	1	1	Known	polyA	polyA	DEAD	Helicase_C	HA2	OB_NTP_bind	N/A	N/A	N/A	N/A	Classic
Q8N3C0	Ascc3	Activating signal cointegrator 1 complex subunit 3	protein binding|ATP binding|ATP-dependent 3'-5' DNA helicase activity|poly(A) RNA binding|	intracellular|nucleus|nucleoplasm|cytoplasm|Golgi apparatus|membrane|	1	0	1	1	0	0	0	0	1	1	1	Known	polyA	polyA	DEAD*2	Helicase_C*2	Sec63*2	N/A	N/A	N/A	N/A	N/A	Classic
P52272	Hnrnpm	Heterogeneous nuclear ribonucleoprotein M	nucleotide binding|RNA binding|protein binding|protein domain specific binding|poly(A) RNA binding|	nucleoplasm|spliceosomal complex|nucleolus|integral component of plasma membrane|membrane|nuclear matrix|extracellular matrix|paraspeckles|extracellular exosome|catalytic step 2 spliceosome|	1	1	1	1	1	1	1	1	1	1	1	Known	polyA	polyA	RRM_1*3	HnRNP_M	N/A	N/A	N/A	N/A	N/A	N/A	Classic
Q7KZ85	Supt6h	Transcription elongation factor SPT6	DNA binding|sequence-specific DNA binding transcription factor activity|protein binding|histone binding|poly(A) RNA binding|	nucleus|	1	1	1	1	1	0	0	1	1	1	1	Known	polyA	polyA	SPT6_acidic	HTH_44	YqgF	HHH_7	DLD	S1	SH2_2	N/A	Classic
Q96PU8	Qki	Protein quaking	mRNA binding|protein binding|SH3 domain binding|poly(A) RNA binding|	nucleus|cytoplasm|	1	0	1	1	0	0	0	0	1	1	1	Known	polyA	polyA	STAR_dimer	KH1	Quaking_NLS	N/A	N/A	N/A	N/A	N/A	Classic
Q07666	Khdrbs1	KH domain-containing, RNA-binding, signal transduction-associated protein 1	DNA binding|RNA binding|SH3/SH2 adaptor activity|protein binding|poly(A) binding|poly(U) RNA binding|SH3 domain binding|protein complex binding|identical protein binding|poly(A) RNA binding|	nucleus|nucleoplasm|cytoplasm|membrane|Grb2-Sos complex|	1	1	1	1	1	1	0	1	1	1	1	Known	polyA	polyA	KH_1	N/A	N/A	N/A	N/A	N/A	N/A	N/A	Classic
Q00341	Hdlbp	Vigilin	protein binding|lipid binding|poly(A) RNA binding|	nucleus|cytoplasm|plasma membrane|high-density lipoprotein particle|	1	1	1	1	1	1	1	1	1	1	1	Known	polyA	polyA	KH_1*14	N/A	N/A	N/A	N/A	N/A	N/A	N/A	Classic
Q15366	Pcbp2	Poly(rC)-binding protein 2	DNA binding|RNA binding|protein binding|enzyme binding|ubiquitin protein ligase binding|poly(A) RNA binding|	nucleus|nucleoplasm|cytoplasm|cytosol|focal adhesion|membrane|ribonucleoprotein complex|extracellular exosome|	1	1	1	1	1	1	1	1	0	0	1	Known	polyA	polyA	KH_1*3	N/A	N/A	N/A	N/A	N/A	N/A	N/A	Classic
Q14011	Cirbp	Cold-inducible RNA-binding protein	nucleotide binding|mRNA 3'-UTR binding|protein binding|translation repressor activity|poly(A) RNA binding|small ribosomal subunit rRNA binding|	nucleus|nucleoplasm|cytoplasm|cytoplasmic stress granule|	1	1	1	1	0	1	0	1	1	1	1	Known	polyA	polyA	RRM_1	N/A	N/A	N/A	N/A	N/A	N/A	N/A	Classic
Q8N684	Cpsf7	Cleavage and polyadenylation specificity factor subunit 7	nucleotide binding|protein binding|poly(A) RNA binding|	nucleus|nucleoplasm|mRNA cleavage factor complex|membrane|	1	0	1	1	1	1	0	1	1	1	1	Known	polyA	polyA	RRM_1	N/A	N/A	N/A	N/A	N/A	N/A	N/A	Classic
Q86U42	Pabpn1	Polyadenylate-binding protein 2	nucleotide binding|RNA binding|protein binding|poly(A) RNA binding|	nucleus|nucleoplasm|cytoplasm|ribonucleoprotein complex|nuclear inclusion body|	1	1	1	1	0	1	1	1	1	1	0	Known	polyA	polyA	RRM_1	N/A	N/A	N/A	N/A	N/A	N/A	N/A	Classic
Q9GZT3	Slirp	SRA stem-loop-interacting RNA-binding protein, mitochondrial	nucleotide binding|protein binding|poly(A) RNA binding|	acrosomal vesicle|nucleus|mitochondrion|ribonucleoprotein complex|sperm flagellum|perinuclear region of cytoplasm|	1	1	1	1	0	1	1	0	1	1	1	Known	polyA	polyA	RRM_1	N/A	N/A	N/A	N/A	N/A	N/A	N/A	Classic
Q16630	Cpsf6	Cleavage and polyadenylation specificity factor subunit 6	nucleotide binding|mRNA binding|protein binding|poly(A) RNA binding|RNA binding|	nucleus|nucleoplasm|mRNA cleavage factor complex|membrane|ribonucleoprotein complex|paraspeckles|	1	0	1	1	1	1	0	1	1	1	1	Known	polyA	polyA	RRM_1	N/A	N/A	N/A	N/A	N/A	N/A	N/A	Classic
Q9NW64	Rbm22	Pre-mRNA-splicing factor RBM22	nucleotide binding|nucleocytoplasmic transporter activity|protein binding|snRNA binding|pre-mRNA binding|poly(A) RNA binding|metal ion binding|calcium-dependent protein binding|	nucleus|nucleoplasm|cytoplasm|catalytic step 2 spliceosome|	1	1	1	1	0	1	1	1	1	1	1	Known	polyA	polyA	RRM_1	N/A	N/A	N/A	N/A	N/A	N/A	N/A	Classic
Q9BY77	Poldip3	Polymerase delta-interacting protein 3	nucleotide binding|protein binding|poly(A) RNA binding|	nucleoplasm|cytoplasm|nuclear speck|intracellular membrane-bounded organelle|transcription export complex|exon-exon junction complex|	1	1	1	1	0	1	1	1	1	1	1	Known	polyA	polyA	RRM_1	N/A	N/A	N/A	N/A	N/A	N/A	N/A	Classic
P07910-2	Hnrnpc	Isoform C1 of Heterogeneous nuclear ribonucleoproteins C1/C2	nucleotide binding|RNA polymerase II core promoter proximal region sequence-specific DNA binding|RNA polymerase II distal enhancer sequence-specific DNA binding|RNA binding|mRNA 3'-UTR binding|protein binding|poly(U) RNA binding|nucleosomal DNA binding|identical protein binding|poly(A) RNA binding|N6-methyladenosine-containing RNA binding|	nuclear chromatin|nucleus|nucleoplasm|spliceosomal complex|cytosol|membrane|protein complex|extracellular exosome|catalytic step 2 spliceosome|	1	1	1	1	1	1	1	1	0	1	1	Known	polyA	polyA	RRM_1	N/A	N/A	N/A	N/A	N/A	N/A	N/A	Classic
Q9UKM9	Raly	RNA-binding protein Raly	nucleotide binding|RNA binding|protein binding|poly(A) RNA binding|	nucleus|catalytic step 2 spliceosome|	1	1	1	1	1	1	1	1	0	1	1	Known	polyA	polyA	RRM_1	N/A	N/A	N/A	N/A	N/A	N/A	N/A	Classic
P98179	Rbm3	RNA-binding protein 3	nucleotide binding|RNA binding|protein binding|ribosomal large subunit binding|poly(A) RNA binding|	nucleus|cytoplasm|dendrite|large ribosomal subunit|	1	1	1	1	1	1	1	1	1	1	1	Known	polyA	polyA	RRM_1	N/A	N/A	N/A	N/A	N/A	N/A	N/A	Classic
O14979	Hnrnpdl	Heterogeneous nuclear ribonucleoprotein D-like	nucleotide binding|DNA binding|double-stranded DNA binding|single-stranded DNA binding|poly(A) binding|poly(G) binding|poly(A) RNA binding|	nucleus|nucleoplasm|spliceosomal complex|cytoplasm|extracellular exosome|	1	1	1	0	1	1	1	0	0	0	1	Known	polyA	polyA	RRM_1*2	N/A	N/A	N/A	N/A	N/A	N/A	N/A	Classic
Q96DH6	Msi2	RNA-binding protein Musashi homolog 2	nucleotide binding|protein binding|poly(U) RNA binding|poly(A) RNA binding|	cytoplasm|polysome|	1	1	1	1	0	1	1	1	0	1	1	Known	polyA	polyA	RRM_1*2	N/A	N/A	N/A	N/A	N/A	N/A	N/A	Classic
Q13242	Srsf9	Serine/arginine-rich splicing factor 9	nucleotide binding|protein binding|poly(A) RNA binding|	nucleoplasm|nucleolus|	1	1	1	0	1	1	1	1	1	1	1	Known	polyA	polyA	RRM_1*2	N/A	N/A	N/A	N/A	N/A	N/A	N/A	Classic
Q9UHX1	Puf60	Poly(U)-binding-splicing factor PUF60	nucleotide binding|DNA binding|protein binding|identical protein binding|poly(A) RNA binding|	nucleoplasm|mitochondrion|Golgi apparatus|ribonucleoprotein complex|cyclin-dependent protein kinase activating kinase holoenzyme complex|	1	1	1	1	1	1	1	1	1	0	1	Known	polyA	polyA	RRM_1*2	N/A	N/A	N/A	N/A	N/A	N/A	N/A	Classic
Q96PK6	Rbm14	RNA-binding protein 14	nucleotide binding|RNA polymerase II transcription cofactor activity|RNA binding|protein binding|ligand-dependent nuclear receptor transcription coactivator activity|protein binding, bridging|poly(A) RNA binding|	nucleoplasm|transcription factor complex|nucleolus|mediator complex|ribonucleoprotein complex|	1	1	1	1	1	1	1	1	1	1	1	Known	polyA	polyA	RRM_1*2	N/A	N/A	N/A	N/A	N/A	N/A	N/A	Classic
Q96EP5	Dazap1	DAZ-associated protein 1	nucleotide binding|RNA binding|RNA stem-loop binding|poly(A) RNA binding|	nucleoplasm|cytoplasm|	1	1	1	1	1	1	1	1	1	1	1	Known	polyA	polyA	RRM_1*2	N/A	N/A	N/A	N/A	N/A	N/A	N/A	Classic
P22626	Hnrnpa2b1	Heterogeneous nuclear ribonucleoproteins A2/B1	nucleotide binding|RNA binding|protein binding|single-stranded telomeric DNA binding|poly(A) RNA binding|pre-mRNA intronic binding|	nucleus|nucleoplasm|spliceosomal complex|cytoplasm|membrane|ribonucleoprotein complex|catalytic step 2 spliceosome|	1	1	1	1	1	1	1	1	1	1	1	Known	polyA	polyA	RRM_1*2	N/A	N/A	N/A	N/A	N/A	N/A	N/A	Classic
Q13148	Tardbp	TAR DNA-binding protein 43	nucleotide binding|RNA polymerase II distal enhancer sequence-specific DNA binding transcription factor activity involved in positive regulation of transcription|double-stranded DNA binding|sequence-specific DNA binding transcription factor activity|RNA binding|mRNA 3'-UTR binding|protein binding|identical protein binding|poly(A) RNA binding|	nucleus|nucleoplasm|perichromatin fibrils|cytoplasm|nuclear speck|interchromatin granule|	1	1	1	1	1	1	1	1	1	1	1	Known	polyA	polyA	RRM_1*2	N/A	N/A	N/A	N/A	N/A	N/A	N/A	Classic
Q9NTZ6	Rbm12	RNA-binding protein 12	nucleotide binding|poly(A) RNA binding|	nucleoplasm|	1	1	1	0	0	1	0	1	1	1	0	Known	polyA	polyA	RRM_1*3	N/A	N/A	N/A	N/A	N/A	N/A	N/A	Classic
Q15717	Elavl1	ELAV-like protein 1	nucleotide binding|RNA binding|double-stranded RNA binding|mRNA binding|mRNA 3'-UTR binding|protein binding|AU-rich element binding|protein kinase binding|mRNA 3'-UTR AU-rich region binding|poly(A) RNA binding|	nucleus|nucleoplasm|cytoplasm|cytosol|membrane|	1	1	1	1	1	1	0	1	1	1	1	Known	polyA	polyA	RRM_1*3	N/A	N/A	N/A	N/A	N/A	N/A	N/A	Classic
Q92879	Celf1	CUGBP Elav-like family member 1	nucleotide binding|translation repressor activity, nucleic acid binding|RNA binding|mRNA binding|protein binding|translation initiation factor binding|BRE binding|poly(A) RNA binding|	nucleus|nucleoplasm|cytoplasm|membrane|ribonucleoprotein complex|	1	1	1	1	1	1	0	1	1	1	1	Known	polyA	polyA	RRM_1*3	N/A	N/A	N/A	N/A	N/A	N/A	N/A	Classic
Q9NW13	Rbm28	RNA-binding protein 28	nucleotide binding|poly(A) RNA binding|	spliceosomal complex|nucleolus|	1	1	1	1	1	1	1	1	1	1	1	Known	polyA	polyA	RRM_1*3	N/A	N/A	N/A	N/A	N/A	N/A	N/A	Classic
P19338	Ncl	Nucleolin	nucleotide binding|single-stranded DNA binding|RNA binding|calcium ion binding|protein binding|protein C-terminus binding|selenocysteine insertion sequence binding|rRNA primary transcript binding|telomeric DNA binding|histone binding|identical protein binding|laminin binding|poly(A) RNA binding|ErbB-4 class receptor binding|	fibrillar center|dense fibrillar component|nucleus|nucleoplasm|nucleolus|cell cortex|cell surface|membrane|ribonucleoprotein complex|cytoplasmic ribonucleoprotein granule|extracellular exosome|	1	1	1	1	1	1	1	1	1	1	1	Known	polyA	polyA	RRM_1*4	N/A	N/A	N/A	N/A	N/A	N/A	N/A	Classic
P14866	Hnrnpl	Heterogeneous nuclear ribonucleoprotein L	nucleotide binding|RNA binding|protein binding|transcription regulatory region DNA binding|poly(A) RNA binding|	nucleus|nucleoplasm|cytoplasm|membrane|ribonucleoprotein complex|pronucleus|extracellular exosome|	1	1	1	1	1	1	1	1	1	1	1	Known	polyA	polyA	RRM_5*3	N/A	N/A	N/A	N/A	N/A	N/A	N/A	Classic
P78332	Rbm6	RNA-binding protein 6	nucleotide binding|DNA binding|RNA binding|protein binding|poly(A) RNA binding|	nucleus|	1	1	1	1	1	0	0	1	1	1	1	Known	polyA	polyA	RRM_6*2	N/A	N/A	N/A	N/A	N/A	N/A	N/A	Classic
Q8IXT5	Rbm12b	RNA-binding protein 12B	nucleotide binding|protein binding|poly(A) RNA binding|	N/A	1	1	1	1	1	0	1	1	1	0	1	Known	polyA	polyA	RRM_6*5	N/A	N/A	N/A	N/A	N/A	N/A	N/A	Classic
P09012	Snrpa	U1 small nuclear ribonucleoprotein A	nucleotide binding|RNA binding|protein binding|snRNA binding|poly(A) RNA binding|	nucleoplasm|spliceosomal complex|U1 snRNP|nucleolus|cytoplasm|	1	0	1	1	0	1	0	0	1	1	1	Known	polyA	polyA	RRM1 *2	N/A	N/A	N/A	N/A	N/A	N/A	N/A	Classic
Q9NR56	Mbnl1	Muscleblind-like protein 1	RNA binding|double-stranded RNA binding|protein binding|poly(A) RNA binding|metal ion binding|	nucleus|nucleoplasm|cytoplasm|centrosome|cytoplasmic stress granule|	1	1	1	1	1	1	0	1	1	1	1	Known	polyA	polyA	zf-CCCH	N/A	N/A	N/A	N/A	N/A	N/A	N/A	Classic
O75152	Zc3h11a	Zinc finger CCCH domain-containing protein 11A	protein binding|poly(A) RNA binding|metal ion binding|	intracellular|transcription export complex|	1	1	1	1	1	1	1	1	1	1	0	Known	polyA	polyA	zf-CCCH 3	N/A	N/A	N/A	N/A	N/A	N/A	N/A	Classic
Q6PJT7	Zc3h14	Zinc finger CCCH domain-containing protein 14	protein binding|poly(A) binding|poly(A) RNA binding|metal ion binding|	nucleus|nucleoplasm|nucleolus|cytoplasm|nuclear speck|	1	1	1	1	0	1	0	1	0	1	1	Known	polyA	polyA	zf-CCCH*4	N/A	N/A	N/A	N/A	N/A	N/A	N/A	Classic
Q8WXF1	Pspc1	Paraspeckle component 1	nucleotide binding|core promoter binding|protein binding|poly(A) RNA binding|	nucleoplasm|nucleolus|cytoplasm|nuclear matrix|nuclear speck|paraspeckles|	1	1	1	1	1	1	1	1	1	1	1	Known	polyA	polyA	RRM_1*2	NOPS	N/A	N/A	N/A	N/A	N/A	N/A	Classic
Q6P2Q9	Prpf8	Pre-mRNA-processing-splicing factor 8	second spliceosomal transesterification activity|protein binding|U6 snRNA binding|U1 snRNA binding|U2 snRNA binding|U5 snRNA binding|poly(A) RNA binding|K63-linked polyubiquitin binding|pre-mRNA intronic binding|	nucleus|nucleoplasm|U5 snRNP|membrane|nuclear speck|catalytic step 2 spliceosome|	1	1	1	1	1	1	0	1	1	1	1	Known	polyA	polyA	PRO8NT	PROCN	RRM_4	U5_2-snRNA_bdg	U6-snRNA_bdg	PRP8_domainIV	JAB	PROCT	Classic
P38159	Rbmx	RNA-binding motif protein, X chromosome	nucleotide binding|core promoter binding|chromatin binding|RNA binding|single-stranded RNA binding|mRNA binding|protein binding|poly(A) RNA binding|	extracellular space|nucleus|nucleoplasm|nuclear euchromatin|membrane|ribonucleoprotein complex|supraspliceosomal complex|extracellular exosome|catalytic step 2 spliceosome|	1	1	1	1	1	1	1	1	1	1	1	Known	polyA	polyA	RRM_1	RBM1CTR	N/A	N/A	N/A	N/A	N/A	N/A	Classic
Q9NRR4	Drosha	Ribonuclease 3	lipopolysaccharide binding|double-stranded RNA binding|ribonuclease III activity|protein binding|protein homodimerization activity|poly(A) RNA binding|metal ion binding|primary miRNA binding|	nucleus|nucleoplasm|nucleolus|microprocessor complex|	1	0	0	1	0	1	0	1	0	1	0	Known	polyA	polyA	Ribonucleas_3_3	Ribonucleas_3	dsrm	N/A	N/A	N/A	N/A	N/A	Classic
P23396	Rps3	40S ribosomal protein S3	damaged DNA binding|mRNA binding|structural constituent of ribosome|DNA-(apurinic or apyrimidinic site) lyase activity|protein binding|oxidized purine nucleobase lesion DNA N-glycosylase activity|enzyme binding|protein kinase binding|poly(A) RNA binding|protein kinase A binding|NF-kappaB binding|iron-sulfur cluster binding|	nucleus|nucleolus|cytoplasm|mitochondrial inner membrane|spindle|cytosol|focal adhesion|membrane|cytosolic small ribosomal subunit|ribonucleoprotein complex|ruffle membrane|extracellular exosome|NF-kappaB complex|	1	1	1	1	1	1	1	1	1	1	1	Known	polyA	polyA	KH_2	Ribosomal_S3_C	N/A	N/A	N/A	N/A	N/A	N/A	Classic
O43719	Htatsf1	HIV Tat-specific factor 1	nucleotide binding|poly(A) RNA binding|	nucleus|nucleoplasm|	1	0	1	0	0	1	0	1	0	1	0	Known	polyA	polyA	RRM_1	RRM_1	N/A	N/A	N/A	N/A	N/A	N/A	Classic
Q8IUH3-3	Rbm45	Isoform 3 of RNA-binding protein 45	nucleotide binding|RNA binding|protein binding|poly(A) RNA binding|	nucleus|nucleoplasm|cytoplasm|	1	0	1	1	0	1	1	1	1	0	1	Known	polyA	polyA	RRM_1	RRM_1	RRM_1	RRM_1	N/A	N/A	N/A	N/A	Classic
Q07955	Srsf1	Serine/arginine-rich splicing factor 1	nucleotide binding|RNA binding|mRNA binding|protein binding|poly(A) RNA binding|RS domain binding|	nucleus|nucleoplasm|cytoplasm|nuclear speck|extracellular exosome|catalytic step 2 spliceosome|exon-exon junction complex|	1	1	0	1	0	1	1	1	1	1	1	Known	polyA	polyA	RRM_1	RRM_1	N/A	N/A	N/A	N/A	N/A	N/A	Classic
Q96T58	Spen	Msx2-interacting protein	nucleotide binding|RNA polymerase II transcription factor binding|RNA polymerase II transcription factor binding transcription repressor activity|single-stranded DNA binding|sequence-specific DNA binding transcription factor activity|transcription corepressor activity|protein binding|poly(A) RNA binding|	nucleoplasm|transcriptional repressor complex|extracellular exosome|	1	1	1	1	0	1	1	1	1	1	1	Known	polyA	polyA	RRM_1	RRM_1	RRM_1	RRM_1	SPOC	N/A	N/A	N/A	Classic
Q9Y4C8	Rbm19	Probable RNA-binding protein 19	nucleotide binding|poly(A) RNA binding|	nucleus|nucleoplasm|chromosome|nucleolus|cytoplasm|membrane|	1	1	1	1	0	1	1	1	1	1	1	Known	polyA	polyA	RRM_1	RRM_1	RRM_1	RRM_1	RRM_1	RRM_1	N/A	N/A	Classic
Q14103	Hnrnpd	Heterogeneous nuclear ribonucleoprotein D0	nucleotide binding|RNA binding|protein binding|telomeric DNA binding|poly(A) RNA binding|	nucleus|nucleoplasm|cytosol|ribonucleoprotein complex|extracellular exosome|	1	1	1	1	1	1	1	1	1	1	1	Known	polyA	polyA	CBFNT	RRM_1*2	N/A	N/A	N/A	N/A	N/A	N/A	Classic
O95758	Ptbp3	Polypyrimidine tract-binding protein 3	nucleotide binding|RNA binding|poly(A) RNA binding|	nucleus|	1	1	1	0	1	1	1	0	1	0	1	Known	polyA	polyA	RRM_1	RRM_5*2	RRM_6	N/A	N/A	N/A	N/A	N/A	Classic
Q96T37	Rbm15	Putative RNA-binding protein 15	nucleotide binding|protein binding|poly(A) RNA binding|	nucleoplasm|nuclear membrane|	1	1	1	1	1	1	1	1	1	1	1	Known	polyA	polyA	RRM_1	RRM_5*2	SPOC	N/A	N/A	N/A	N/A	N/A	Classic
P26599	Ptbp1	Polypyrimidine tract-binding protein 1	nucleotide binding|RNA binding|protein binding|poly-pyrimidine tract binding|pre-mRNA binding|poly(A) RNA binding|	nucleoplasm|nucleolus|membrane|extracellular exosome|	1	1	1	1	1	1	1	1	1	1	1	Known	polyA	polyA	RRM_1	RRM_5*2	RRM_6	N/A	N/A	N/A	N/A	N/A	Classic
P23246	Sfpq	Splicing factor, proline- and glutamine-rich	nucleotide binding|transcription regulatory region sequence-specific DNA binding|RNA polymerase II distal enhancer sequence-specific DNA binding|core promoter binding|chromatin binding|protein binding|histone deacetylase binding|transcription regulatory region DNA binding|poly(A) RNA binding|	chromatin|nucleus|nucleoplasm|cytoplasm|nuclear matrix|paraspeckles|RNA polymerase II transcription factor complex|	1	1	1	1	1	1	1	1	1	1	1	Known	polyA	polyA	RRM_1	RRM_6	N/A	N/A	N/A	N/A	N/A	N/A	Classic
Q13151	Hnrnpa0	Heterogeneous nuclear ribonucleoprotein A0	nucleotide binding|RNA binding|AU-rich element binding|protein kinase binding|poly(A) RNA binding|	nucleus|nucleoplasm|ribonucleoprotein complex|	1	1	1	1	1	1	1	1	1	1	1	Known	polyA	polyA	RRM_1	RRM_6	N/A	N/A	N/A	N/A	N/A	N/A	Classic
A0A087WZ13	Raver1	Ribonucleoprotein PTB-binding 1	nucleotide binding|nucleic acid binding|	N/A	1	1	1	1	1	0	0	1	1	1	1	Known	polyA	polyA	RRM_1	RRM_6*2	N/A	N/A	N/A	N/A	N/A	N/A	Classic
C9IYN3	Hnrnpll	Heterogeneous nuclear ribonucleoprotein L-like	nucleotide binding|RNA binding|	nucleus|viral nucleocapsid|ribonucleoprotein complex|	1	1	1	0	0	1	1	0	0	1	1	Known	polyA	polyA	RRM_1	RRM_8	RRM_5	N/A	N/A	N/A	N/A	N/A	Classic
Q14690	Pdcd11	Protein RRP5 homolog	protein binding|transcription factor binding|poly(A) RNA binding|	nucleus|nucleolus|cytosol|small-subunit processome|	1	1	1	0	1	1	1	1	1	1	1	Known	polyA	polyA	S1*4	Suf	N/A	N/A	N/A	N/A	N/A	N/A	Classic
O75534	Csde1	Cold shock domain-containing protein E1	DNA binding|protein binding|poly(A) RNA binding|	cytoplasm|mitochondrial inner membrane|Golgi apparatus|plasma membrane|CRD-mediated mRNA stability complex|	1	1	1	1	1	1	1	1	1	1	1	Known	polyA	polyA	CSD*5	SUZ-C	N/A	N/A	N/A	N/A	N/A	N/A	Classic
Q92667	Akap1	A-kinase anchor protein 1, mitochondrial	RNA binding|protein binding|microtubule binding|protein kinase binding|protein domain specific binding|protein phosphatase 2B binding|protein complex scaffold|protein kinase A regulatory subunit binding|poly(A) RNA binding|beta-tubulin binding|	mitochondrion|mitochondrial outer membrane|mitochondrial matrix|lipid particle|cytosol|membrane|integral component of membrane|mitochondrial crista|neuromuscular junction|postsynaptic membrane|	1	1	1	1	0	1	0	1	1	0	0	Known	polyA	polyA	KH_1	TUDOR	N/A	N/A	N/A	N/A	N/A	N/A	Classic
Q14966	Znf638	Zinc finger protein 638	nucleotide binding|double-stranded DNA binding|RNA binding|zinc ion binding|poly(A) RNA binding|	nucleoplasm|cytoplasm|nuclear speck|intracellular membrane-bounded organelle|	1	0	1	1	0	0	0	1	1	1	1	Known	polyA	polyA	RRM_1	zf-C2H2_jaz	N/A	N/A	N/A	N/A	N/A	N/A	Classic
Q96QC0	Ppp1r10	Serine/threonine-protein phosphatase 1 regulatory subunit 10	DNA binding|protein phosphatase inhibitor activity|poly(A) RNA binding|metal ion binding|	chromatin|nucleus|nucleoplasm|PTW/PP1 phosphatase complex|	1	0	1	1	0	1	0	0	1	1	1	Known	polyA	polyA	Med26	zf-CCCH	N/A	N/A	N/A	N/A	N/A	N/A	Classic
Q9UPT8	Zc3h4	Zinc finger CCCH domain-containing protein 4	poly(A) RNA binding|metal ion binding|	N/A	1	1	1	1	0	0	0	1	1	1	0	Known	polyA	polyA	zf-CCCH_4	zf-CCCH	zf-CCCH_2	N/A	N/A	N/A	N/A	N/A	Classic
Q9UGR2	Zc3h7b	Zinc finger CCCH domain-containing protein 7B	protein binding|poly(A) RNA binding|metal ion binding|	nucleus|	1	1	1	1	0	1	0	1	1	1	1	Known	polyA	polyA	TPR 8	zf-CCCH*2	N/A	N/A	N/A	N/A	N/A	N/A	Classic
Q8N5P1	Zc3h8	Zinc finger CCCH domain-containing protein 8	RNA polymerase II intronic transcription regulatory region sequence-specific DNA binding|RNA polymerase II transcription regulatory region sequence-specific DNA binding transcription factor activity involved in negative regulation of transcription|sequence-specific DNA binding transcription factor activity|protein binding|sequence-specific DNA binding|poly(A) RNA binding|metal ion binding|	nucleus|transcription elongation factor complex|Cajal body|transcriptionally active chromatin|histone locus body|	1	1	1	1	0	1	0	1	0	1	1	Known	polyA	polyA	zf-CCCH	zf-CCCH_4	zf-CCCH_2	N/A	N/A	N/A	N/A	N/A	Classic
Q9BWF3	Rbm4	RNA-binding protein 4	nucleotide binding|RNA binding|mRNA binding|mRNA 3'-UTR binding|protein binding|zinc ion binding|miRNA binding|poly(A) RNA binding|pre-mRNA intronic binding|pre-mRNA intronic pyrimidine-rich binding|	nucleus|nucleoplasm|nucleolus|cytoplasm|cytoplasmic stress granule|nuclear speck|	1	1	1	1	1	1	1	1	1	1	1	Known	polyA	polyA	RRM_1*2	zf-CCHC	N/A	N/A	N/A	N/A	N/A	N/A	Classic
Q92804	Taf15	TATA-binding protein-associated factor 2N	nucleotide binding|DNA binding|protein binding|zinc ion binding|poly(A) RNA binding|	nucleus|nucleoplasm|cytoplasm|nucleolus|	1	1	1	1	1	1	1	1	1	1	1	Known	polyA	polyA	RRM_1	zf-RanBP	N/A	N/A	N/A	N/A	N/A	N/A	Classic
Q01844	Ewsr1	RNA-binding protein EWS	nucleotide binding|RNA binding|protein binding|calmodulin binding|zinc ion binding|identical protein binding|poly(A) RNA binding|	nucleus|nucleoplasm|nucleolus|cytoplasm|plasma membrane|	1	1	1	1	1	1	1	1	1	1	1	Known	polyA	polyA	RRM_6	zf-RanBP	N/A	N/A	N/A	N/A	N/A	N/A	Classic
P31943	Hnrnph1	Heterogeneous nuclear ribonucleoprotein H	nucleotide binding|RNA binding|protein binding|poly(U) RNA binding|poly(A) RNA binding|	nucleus|nucleoplasm|membrane|catalytic step 2 spliceosome|	1	1	1	1	1	1	1	1	1	1	1	Known	polyA	polyA	RRM_6*3	zf-RNPHF	N/A	N/A	N/A	N/A	N/A	N/A	Classic
Q92620	Dhx38	Pre-mRNA-splicing factor ATP-dependent RNA helicase PRP16	ATP-dependent RNA helicase activity|protein binding|ATP binding|poly(A) RNA binding|	nucleus|nucleoplasm|cytoplasm|membrane|catalytic step 2 spliceosome|	0	0	1	1	0	1	0	0	1	1	0	Known	polyA	polyA	DEAD	Helicase_C	HA2	OB_NTP_bind	N/A	N/A	N/A	N/A	Classic
P43243	Matr3	Matrin-3	nucleotide binding|structural molecule activity|protein binding|zinc ion binding|poly(A) RNA binding|	nuclear inner membrane|nucleoplasm|membrane|nuclear matrix|	0	0	1	1	1	1	1	1	1	1	1	Known	polyA	polyA	RRM_5*2	N/A	N/A	N/A	N/A	N/A	N/A	N/A	Classic
E9PC62	Celf2	CUGBP Elav-like family member 2	nucleotide binding|RNA binding|	cytoplasm|	0	0	0	1	0	1	0	0	0	0	1	Known	polyA	polyA	RRM1*3	N/A	N/A	N/A	N/A	N/A	N/A	N/A	Classic
Q8TCS8	Pnpt1	Polyribonucleotide nucleotidyltransferase 1, mitochondrial	3'-5'-exoribonuclease activity|polyribonucleotide nucleotidyltransferase activity|protein binding|poly(U) RNA binding|poly(G) binding|miRNA binding|poly(A) RNA binding|	cytoplasm|mitochondrion|mitochondrial intermembrane space|membrane|mitochondrial degradosome|	0	0	1	1	0	1	0	0	0	0	1	Known	polyA	polyA	RNase_PH	RNase_PH_C	RNPase	RNase_PH	KH_1	S1	N/A	N/A	Classic
O43347	Msi1	RNA-binding protein Musashi homolog 1	nucleotide binding|RNA binding|poly(U) RNA binding|poly(A) RNA binding|	nucleus|cytoplasm|polysome|	0	1	1	1	0	1	0	0	1	1	1	Known	polyA	polyA	RRM_1	RRM_1	N/A	N/A	N/A	N/A	N/A	N/A	Classic
Q9NZI8	Igf2bp1	Insulin-like growth factor 2 mRNA-binding protein 1	nucleotide binding|mRNA binding|mRNA 3'-UTR binding|protein binding|poly(A) RNA binding|translation regulator activity|mRNA 5'-UTR binding|	nucleus|cytoplasm|cytosol|cytoplasmic stress granule|lamellipodium|filopodium|axon|growth cone|ribonucleoprotein complex|dendritic spine|perinuclear region of cytoplasm|CRD-mediated mRNA stability complex|	0	1	1	1	1	1	1	1	1	1	1	Known	polyA	polyA	RRM_1	RRM_6	KH_1*4	N/A	N/A	N/A	N/A	N/A	Classic
C9J6P4	Zc3hav1	Zinc finger CCCH-type antiviral protein 1	NAD+ ADP-ribosyltransferase activity|metal ion binding|	cytoplasm|	0	0	0	1	0	1	0	1	0	1	1	Known	polyA	polyA	HTH 53	zf-CCCH_8	WWE	PARP	N/A	N/A	N/A	N/A	Classic
A0A0A0MR66	Rbm10	RNA binding motif protein 10, isoform CRA_d	nucleotide binding|nucleic acid binding|zinc ion binding|	N/A	0	0	0	1	0	1	0	1	1	1	1	Known	polyA	polyA	RRM1	zf-RanBP	OCRE	G-PATCH	N/A	N/A	N/A	N/A	Classic
Q8NHQ9	Ddx55	ATP-dependent RNA helicase DDX55	RNA secondary structure unwinding|	membrane|	0	1	1	0	0	1	0	1	0	1	0	Known	polyA	polyA	DEAD	Helicase_C	DUF4217	N/A	N/A	N/A	N/A	N/A	Classic
O75717	Wdhd1	WD repeat and HMG-box DNA-binding protein 1	DNA binding|chromatin binding|RNA binding|protein binding|RNA polymerase binding|	chromosome, centromeric region|nucleoplasm|cytoplasm|	1	0	0	0	0	1	0	0	0	1	0	Known	Non-polyA	ncRNA (Heish C., et al. Nucleic. Acids. Res. 2011.)	WD40*2	ANAPC4_WD40	Mcl1_mid	N/A	N/A	N/A	N/A	N/A	Non-classical
P35606	Copb2	Coatomer subunit beta'	structural molecule activity|	cytosol|COPI vesicle coat|	1	0	1	0	0	0	0	0	0	1	1	Known	Non-polyA	N/A	WD40*4	Coatomer_WDAD	N/A	N/A	N/A	N/A	N/A	N/A	Non-classical
Q9BQA1	Wdr77	Methylosome protein 50	protein binding|ligand-dependent nuclear receptor transcription coactivator activity|	nucleus|nucleoplasm|cytoplasm|Golgi apparatus|cytosol|methylosome|	1	0	0	0	0	0	0	0	0	1	1	Known	Non-polyA	N/A	WD40	N/A	N/A	N/A	N/A	N/A	N/A	N/A	Non-classical
O43684	Bub3	Mitotic checkpoint protein BUB3	protein binding|	kinetochore|condensed chromosome kinetochore|nucleoplasm|cytosol|	1	0	1	0	1	0	0	0	0	1	1	Known	Non-polyA	N/A	WD40*3	N/A	N/A	N/A	N/A	N/A	N/A	N/A	Non-classical
Q9Y263	Plaa	Phospholipase A-2-activating protein	protein binding|phospholipase A2 activator activity|	extracellular exosome|	1	0	0	0	0	0	0	0	0	1	0	Known	Non-polyA	N/A	WD40*6	PFU	PUL	N/A	N/A	N/A	N/A	N/A	Non-classical
Q04726-3	Tle3	Isoform 3 of Transducin-like enhancer protein 3	protein binding|	nucleus|nucleoplasm|	1	0	0	0	0	0	0	0	0	1	0	Known	Non-polyA	N/A	TLE_N	WD40	WD40	N/A	N/A	N/A	N/A	N/A	Non-classical
Q09028	Rbbp4	Histone-binding protein RBBP4	protein binding|histone binding|histone deacetylase binding|RNA polymerase II core promoter proximal region sequence-specific DNA binding|RNA polymerase II distal enhancer sequence-specific DNA binding|DNA-dependent ATPase activity|nucleosomal DNA binding|	nuclear chromatin|nucleus|nucleoplasm|Sin3 complex|NuRD complex|NURF complex|CAF-1 complex|ESC/E(Z) complex|protein complex|	1	0	0	0	0	0	0	0	0	1	1	Known	Non-polyA	N/A	CAF1C_H4-bd	WD40*5	N/A	N/A	N/A	N/A	N/A	N/A	Non-classical
Q2TAY7	Smu1	WD40 repeat-containing protein SMU1	protein binding|	nucleus|cytoplasm|	1	0	1	0	0	0	0	0	0	1	1	Known	Non-polyA	pre-mRNA (Keiper S., et al. Nat. Commun. 2019.)	LisH_TPL	WD40*5	N/A	N/A	N/A	N/A	N/A	N/A	Non-classical
O14646	Chd1	Chromodomain-helicase-DNA-binding protein 1	DNA binding|ATP-dependent DNA helicase activity|protein binding|ATP binding|methylated histone binding|	nucleus|cytoplasm|	1	0	0	0	0	0	0	0	0	1	1	Known	Non-polyA	N/A	Chromo	Chromo	SNF2_N	Helicase C	CDH1_2_SANT_HL1	DUF4208	N/A	N/A	Non-classical
Q9HCK8	Chd8	Chromodomain-helicase-DNA-binding protein 8	p53 binding|DNA binding|DNA helicase activity|chromatin binding|protein binding|ATP binding|beta-catenin binding|DNA-dependent ATPase activity|methylated histone binding|histone binding|	nucleus|nucleoplasm|protein complex|MLL1 complex|	1	0	1	0	0	0	0	0	0	1	0	Known	Non-polyA	ncRNA (Wilkinson B., et al. Translational Psychiatry. 2015.)	Chromo	Chromo	SNF2_N	Helicase C	BRK	N/A	N/A	N/A	Non-classical
Q9UMS4	Prpf19	Pre-mRNA-processing factor 19	protein binding|ligase activity|ubiquitin-ubiquitin ligase activity|identical protein binding|ubiquitin protein ligase activity|	Prp19 complex|nucleus|nucleoplasm|cytoplasm|lipid particle|spindle|membrane|nuclear speck|site of double-strand break|U2-type catalytic step 1 spliceosome|catalytic step 2 spliceosome|DNA replication factor A complex|	1	0	1	0	1	0	0	0	0	1	1	Known	Non-polyA	pre-mRNA (David C.J. Gene & Development. 2011.)	U-box	Prp19	WD40*5	N/A	N/A	N/A	N/A	N/A	Non-classical
Q7Z2Z2	Eftud1	Elongation factor-like GTPase 1	translation elongation factor activity|GTPase activity|GTP binding|ribosome binding|	N/A	0	0	0	0	0	0	0	0	0	1	0	Known	Non-polyA	N/A	GTP_EFTU	EFG_II	EFG_C	N/A	N/A	N/A	N/A	N/A	Non-classical
Q9Y4B4	Rad54l2	Helicase ARIP4	DNA binding|transcription cofactor activity|helicase activity|protein binding|ATP binding|ATPase activity|protein kinase binding|	nuclear speck|	0	0	0	0	0	0	0	0	0	1	0	Known	Non-polyA	N/A	SNF2_N	Helicase C	N/A	N/A	N/A	N/A	N/A	N/A	Non-classical
A0A0B4J1V9	Hells	Helicase, lymphoid-specific, isoform CRA_b	chromatin binding|helicase activity|ATP binding|	nucleus|pericentric heterochromatin|	0	0	0	0	0	0	0	0	0	1	1	Known	Non-polyA	N/A	SNF2_N	Helicase C	N/A	N/A	N/A	N/A	N/A	N/A	Non-classical
Q9H4L7-2	Smarcad1	Isoform 2 of SWI/SNF-related matrix-associated actin-dependent regulator of chromatin subfamily A containing DEAD/H box 1	nucleic acid binding|DNA binding|helicase activity|protein binding|ATP binding|	heterochromatin|nucleoplasm|nuclear matrix|site of double-strand break|nuclear replication fork|	0	0	0	0	0	0	0	0	0	1	1	Known	Non-polyA	N/A	SNF2_N	Helicase C	N/A	N/A	N/A	N/A	N/A	N/A	Non-classical
Q96GC5	Mrpl48	39S ribosomal protein L48, mitochondrial	protein binding|	mitochondrial inner membrane|mitochondrial ribosome|	0	0	1	0	0	0	0	0	0	0	1	Known	Non-polyA	N/A	Ribosomal_S10	N/A	N/A	N/A	N/A	N/A	N/A	N/A	Non-classical
P57081	Wdr4	tRNA (guanine-N(7)-)-methyltransferase non-catalytic subunit WDR4	protein binding|tRNA (guanine-N7-)-methyltransferase activity|	nucleus|nucleoplasm|cytoplasm|	0	0	0	0	0	0	0	0	0	1	0	Known	Non-polyA	N/A	WD40	N/A	N/A	N/A	N/A	N/A	N/A	N/A	Non-classical
P61962	Dcaf7	DDB1- and CUL4-associated factor 7	protein binding|	nucleoplasm|cytoplasm|nuclear matrix|protein complex|Cul4-RING E3 ubiquitin ligase complex|	0	0	0	0	0	0	0	0	0	1	0	Known	Non-polyA	N/A	WD40	N/A	N/A	N/A	N/A	N/A	N/A	N/A	Non-classical
Q6UXN9	Wdr82	WD repeat-containing protein 82	chromatin binding|protein binding|histone methyltransferase activity (H3-K4 specific)|	chromatin|histone methyltransferase complex|Set1C/COMPASS complex|PTW/PP1 phosphatase complex|	0	0	0	0	0	0	0	0	0	1	0	Known	Non-polyA	N/A	WD40*3	N/A	N/A	N/A	N/A	N/A	N/A	N/A	Non-classical
Q96ME7	Znf512	Zinc finger protein 512	DNA binding|metal ion binding|	nucleus|nucleoplasm|	0	0	0	0	0	0	0	0	0	1	0	Known	Non-polyA	N/A	zf-C2H2	N/A	N/A	N/A	N/A	N/A	N/A	N/A	Non-classical
Q9Y2X9	Znf281	Zinc finger protein 281	RNA polymerase II core promoter proximal region sequence-specific DNA binding|core promoter binding|RNA polymerase II core promoter proximal region sequence-specific DNA binding transcription factor activity involved in negative regulation of transcription|sequence-specific DNA binding transcription factor activity|transcription corepressor activity|protein binding|sequence-specific DNA binding|t…	nucleus|nucleoplasm|	0	0	0	0	0	0	0	0	0	1	0	Known	Non-polyA	N/A	zf-C2H2	N/A	N/A	N/A	N/A	N/A	N/A	N/A	Non-classical
O60281	Znf292	Zinc finger protein 292	RNA polymerase II core promoter proximal region sequence-specific DNA binding transcription factor activity involved in positive regulation of transcription|DNA binding|metal ion binding|	nucleus|	0	0	0	0	0	0	0	0	0	0	0	Orphan	Non-polyA	N/A	zf-C2H2	N/A	N/A	N/A	N/A	N/A	N/A	N/A	Non-classical
Q9UQR1	Znf148	Zinc finger protein 148	RNA polymerase II core promoter proximal region sequence-specific DNA binding|RNA polymerase II core promoter proximal region sequence-specific DNA binding transcription factor activity involved in negative regulation of transcription|protein binding|sequence-specific DNA binding|metal ion binding|	nucleoplasm|Golgi apparatus|	0	0	0	0	0	0	0	0	0	1	0	Known	Non-polyA	N/A	zf-C2H2*3	N/A	N/A	N/A	N/A	N/A	N/A	N/A	Non-classical
P25490	Yy1	Transcriptional repressor protein YY1	four-way junction DNA binding|RNA polymerase II core promoter proximal region sequence-specific DNA binding transcription factor activity involved in negative regulation of transcription|enhancer sequence-specific DNA binding|DNA binding|sequence-specific DNA binding transcription factor activity|transcription coactivator activity|transcription corepressor activity|RNA binding|protein binding|zin…	nucleus|transcription factor complex|cytoplasm|nuclear matrix|Ino80 complex|PcG protein complex|	0	0	0	0	0	1	0	0	0	1	0	Known	Non-polyA	ssRNA (Wai D.C.C., et al. Nucleic. Acids. Res. 2016.)	zf-C2H2*3	N/A	N/A	N/A	N/A	N/A	N/A	N/A	Non-classical
Q8TF68	Znf384	Zinc finger protein 384	DNA binding|metal ion binding|	nucleus|	0	0	0	0	0	0	0	0	0	0	0	Orphan	Non-polyA	N/A	zf-C2H2*7	N/A	N/A	N/A	N/A	N/A	N/A	N/A	Non-classical
P58317	Znf121	Zinc finger protein 121	DNA binding|sequence-specific DNA binding transcription factor activity|metal ion binding|	nucleus|	0	0	0	0	0	0	0	0	0	0	0	Orphan	Non-polyA	N/A	zf-C2H2*9	N/A	N/A	N/A	N/A	N/A	N/A	N/A	Non-classical
Q9NWT1	Pak1ip1	p21-activated protein kinase-interacting protein 1	protein binding|	nucleoplasm|nucleolus|plasma membrane|	0	0	1	0	0	0	0	0	0	1	0	Known	Non-polyA	N/A	WD40	WD40	WD40	N/A	N/A	N/A	N/A	N/A	Non-classical
Q6Q0C0	Traf7	E3 ubiquitin-protein ligase TRAF7	ubiquitin-protein transferase activity|protein binding|zinc ion binding|ligase activity|	ubiquitin ligase complex|nucleus|cytosol|plasma membrane|cytoplasmic membrane-bounded vesicle|intracellular membrane-bounded organelle|perinuclear region of cytoplasm|	0	0	0	0	0	0	0	0	0	0	0	Orphan	Non-polyA	N/A	zf-RING_UBOX	WD40	WD40	WD40	WD40	N/A	N/A	N/A	Non-classical
A0A0A0MT49	Smarca4	Transcription activator BRG1	ATP binding|ATPase activity|histone binding|	SWI/SNF complex|	0	0	0	0	0	1	0	0	0	1	1	Known	Non-polyA	lncRNA (Cajigas I., et al. Development. 2015.)	QLQ	HAS	BRK	SNF2_N	Helicase C	SnAC	Bromodomain	N/A	Non-classical
A0A0D9SFM0	Shprh	E3 ubiquitin-protein ligase SHPRH	DNA binding|helicase activity|ATP binding|zinc ion binding|	nucleosome|nucleus|	0	0	0	0	0	0	0	0	0	1	0	Known	Non-polyA	N/A	SNF2_N	Linker_histone	Helicase C	N/A	N/A	N/A	N/A	N/A	Non-classical
Q9P2D1	Chd7	Chromodomain-helicase-DNA-binding protein 7	RNA polymerase II core promoter proximal region sequence-specific DNA binding|chromatin binding|helicase activity|protein binding|ATP binding|	nucleus|nucleoplasm|nucleolus|	0	0	0	0	0	0	0	0	0	1	0	Known	Non-polyA	N/A	Chromo*2	SNF2_N	Helicase_C	BRK*2	N/A	N/A	N/A	N/A	Non-classical
Q8TD26	Chd6	Chromodomain-helicase-DNA-binding protein 6	transcription cofactor binding|DNA binding|ATP binding|ATP-dependent helicase activity|DNA-dependent ATPase activity|	nucleoplasm|DNA-directed RNA polymerase II, core complex|	0	0	0	0	0	0	0	0	0	0	0	Orphan	Non-polyA	N/A	Chromo*2	SNF2_N	Helicase C	N/A	N/A	N/A	N/A	N/A	Non-classical
Q3L8U1	Chd9	Chromodomain-helicase-DNA-binding protein 9	DNA binding|helicase activity|protein binding|ATP binding|	nucleus|nucleoplasm|cytoplasm|plasma membrane|	0	0	0	0	0	0	0	0	0	0	0	Orphan	Non-polyA	N/A	Chromo*2	SNF2_N	Helicase_C	BRK*2	N/A	N/A	N/A	N/A	Non-classical
Q9UNY4	Ttf2	Transcription termination factor 2	DNA binding|protein binding|ATP binding|ATP-dependent helicase activity|DNA-dependent ATPase activity|zinc ion binding|	spliceosomal complex|cytoplasm|transcription elongation factor complex|	0	0	0	0	0	0	0	0	0	1	0	Known	Non-polyA	N/A	zf-GRF	SNF2_N	Helicase_C	N/A	N/A	N/A	N/A	N/A	Non-classical
Q9UKB1	Fbxw11	F-box/WD repeat-containing protein 11	ubiquitin-protein transferase activity|protein binding|protein dimerization activity|ubiquitin protein ligase activity|	ubiquitin ligase complex|nucleus|centrosome|cytosol|SCF ubiquitin ligase complex|	0	0	0	0	0	0	0	0	0	0	0	Orphan	Non-polyA	N/A	Beta-TrCP_D	F-box-like	WD40*7	N/A	N/A	N/A	N/A	N/A	Non-classical
P38935	Ighmbp2	DNA-binding protein SMUBP-2	tRNA binding|DNA binding|DNA helicase activity|single-stranded DNA binding|RNA binding|protein binding|ATP binding|DNA-dependent ATPase activity|transcription factor binding|RNA-dependent ATPase activity|zinc ion binding|ATP-dependent 5'-3' RNA helicase activity|ribosome binding|ATP-dependent 5'-3' DNA helicase activity|	nucleus|cytoplasm|membrane|axon|growth cone|ribonucleoprotein complex|neuronal cell body|SMN complex|	0	0	1	0	0	1	0	0	0	1	1	Known	Non-polyA	tRNA (Gerstberger, S., et al. Nat. Rev. Genetics. 2013. )	AAA_11	AAA_12	R3H	zf-AN1	N/A	N/A	N/A	N/A	Non-classical
Q9UQR0	Scml2	Sex comb on midleg-like protein 2	DNA binding|sequence-specific DNA binding transcription factor activity|	nucleus|PcG protein complex|	0	0	0	0	0	0	0	0	0	0	0	Orphan	Non-polyA	N/A	MBT*2	RBR	SLED	SAM 1	N/A	N/A	N/A	N/A	Non-classical
E7EVZ1	Zfhx4	Zinc finger homeobox protein 4	zinc ion binding|sequence-specific DNA binding|	nucleus|	0	0	0	0	0	0	0	0	0	1	0	Known	Non-polyA	N/A	zf-met	zf-C2H2	Homeodomain*4	N/A	N/A	N/A	N/A	N/A	Non-classical
A0A075B7G6	Znf100	Zinc finger protein 100	nucleic acid binding|metal ion binding|	intracellular|	0	0	0	0	0	0	0	0	0	0	0	Orphan	Non-polyA	N/A	KRAB	zf-C2H2*11	N/A	N/A	N/A	N/A	N/A	N/A	Non-classical
A6NFI3	Znf316	Zinc finger protein 316	DNA binding|metal ion binding|	nucleus|	0	0	0	0	0	0	0	0	0	0	0	Orphan	Non-polyA	N/A	KRAB	zf-C2H2*13	N/A	N/A	N/A	N/A	N/A	N/A	Non-classical
Q9ULJ3	Zbtb21	Zinc finger and BTB domain-containing protein 21	RNA polymerase II regulatory region sequence-specific DNA binding|protein binding|methyl-CpG binding|metal ion binding|sequence-specific DNA binding RNA polymerase II transcription factor activity|	nucleus|	0	0	0	0	0	0	0	0	0	0	0	Orphan	Non-polyA	N/A	BTB	zf-C2H2*2	zf_C2H2_6	N/A	N/A	N/A	N/A	N/A	Non-classical
P08865	Rpsa	40S ribosomal protein SA	structural constituent of ribosome|laminin receptor activity|protein binding|ribosome binding|laminin binding|poly(A) RNA binding|	nucleus|cytoplasm|cytosol|plasma membrane|membrane|cytosolic small ribosomal subunit|90S preribosome|extracellular exosome|	1	1	1	1	1	0	0	0	1	1	1	Known	polyA	polyA	Ribosomal_S2*2	40S_SA_C	N/A	N/A	N/A	N/A	N/A	N/A	Non-classical
Q8NI36	Wdr36	WD repeat-containing protein 36	poly(A) RNA binding|	nucleolus|small-subunit processome|Pwp2p-containing subcomplex of 90S preribosome|	1	1	1	0	0	0	0	1	0	1	1	Known	polyA	polyA	WD40*2	ANAPC4_WD40	UTP21	N/A	N/A	N/A	N/A	N/A	Non-classical
Q8TEQ6	Gemin5	Gem-associated protein 5	protein binding|snRNA binding|poly(A) RNA binding|	nucleus|nucleoplasm|cytoplasm|cytosol|membrane|nuclear body|SMN complex|SMN-Sm protein complex|Gemini of coiled bodies|	1	0	1	0	1	1	0	1	1	1	1	Known	polyA	polyA	WD40*3	ANAPC4_WD40*2	N/A	N/A	N/A	N/A	N/A	N/A	Non-classical
Q13435	Sf3b2	Splicing factor 3B subunit 2	protein binding|poly(A) RNA binding|	nucleoplasm|spliceosomal complex|U12-type spliceosomal complex|catalytic step 2 spliceosome|	1	1	1	1	1	0	0	1	1	1	0	Known	polyA	polyA	SAP	DUF382	PSP	N/A	N/A	N/A	N/A	N/A	Non-classical
Q9NV06	Dcaf13	DDB1- and CUL4-associated factor 13	poly(A) RNA binding|	nucleolus|small-subunit processome|Cul4-RING E3 ubiquitin ligase complex|	1	1	1	1	0	0	0	1	1	0	1	Known	polyA	polyA	WD40*3	eIF2A	Sof1	N/A	N/A	N/A	N/A	N/A	Non-classical
P15170-2	Gspt1	Isoform 2 of Eukaryotic peptide chain release factor GTP-binding subunit ERF3A	translation release factor activity|GTPase activity|protein binding|GTP binding|poly(A) RNA binding|	intracellular|	1	0	0	1	0	1	1	1	0	1	1	Known	polyA	polyA	GTP_EFTU	GTP_EFTU_D2	GTP_EFTU_D3	N/A	N/A	N/A	N/A	N/A	Non-classical
P13639	Eef2	Elongation factor 2	translation elongation factor activity|GTPase activity|protein binding|GTP binding|protein kinase binding|poly(A) RNA binding|	nucleus|cytoplasm|cytosol|polysome|plasma membrane|membrane|aggresome|ribonucleoprotein complex|extracellular exosome|	1	1	1	1	1	1	1	1	1	1	1	Known	polyA	polyA	GTP_EFTU	GTP_EFTU_D2	EFG_II	EFG_IV	EFG_C	N/A	N/A	N/A	Non-classical
P62906	Rpl10a	60S ribosomal protein L10a	structural constituent of ribosome|protein binding|poly(A) RNA binding|	nucleus|nucleolus|cytoplasm|mitochondrion|cytosol|focal adhesion|membrane|cytosolic large ribosomal subunit|extracellular exosome|	1	1	1	1	1	1	1	1	1	1	1	Known	polyA	polyA	Ribosomal_L1	N/A	N/A	N/A	N/A	N/A	N/A	N/A	Non-classical
P40429	Rpl13a	60S ribosomal protein L13a	mRNA binding|structural constituent of ribosome|poly(A) RNA binding|	nucleus|nucleolus|cytoplasm|cytosol|focal adhesion|large ribosomal subunit|membrane|cytosolic large ribosomal subunit|ribonucleoprotein complex|GAIT complex|	1	1	1	0	1	1	0	1	1	1	1	Known	polyA	polyA	Ribosomal_L13	N/A	N/A	N/A	N/A	N/A	N/A	N/A	Non-classical
P61313	Rpl15	60S ribosomal protein L15	RNA binding|structural constituent of ribosome|protein binding|poly(A) RNA binding|	nucleus|cytosol|ribosome|cytosolic large ribosomal subunit|extracellular exosome|	1	1	1	1	1	1	1	1	1	1	1	Known	polyA	polyA	Ribosomal_L15e	N/A	N/A	N/A	N/A	N/A	N/A	N/A	Non-classical
M0R1A7	Rpl18a	60S ribosomal protein L18a	structural constituent of ribosome|	ribosome|	1	1	1	1	1	0	1	1	1	1	1	Known	polyA	polyA	Ribosomal_L18ae	N/A	N/A	N/A	N/A	N/A	N/A	N/A	Non-classical
P39023	Rpl3	60S ribosomal protein L3	RNA binding|structural constituent of ribosome|poly(A) RNA binding|	nucleus|nucleoplasm|nucleolus|cytoplasm|cytosol|focal adhesion|cytosolic large ribosomal subunit|extracellular exosome|	1	1	1	1	1	1	1	1	1	1	1	Known	polyA	polyA	Ribosomal_L3	N/A	N/A	N/A	N/A	N/A	N/A	N/A	Non-classical
P60866	Rps20	40S ribosomal protein S20	structural constituent of ribosome|protein binding|poly(A) RNA binding|	cytoplasm|cytosol|membrane|cytosolic small ribosomal subunit|extracellular exosome|	1	1	1	1	1	1	1	1	1	1	0	Known	polyA	polyA	Ribosomal_S10	N/A	N/A	N/A	N/A	N/A	N/A	N/A	Non-classical
P62269	Rps18	40S ribosomal protein S18	structural constituent of ribosome|protein binding|rRNA binding|poly(A) RNA binding|	nucleus|cytoplasm|cytosol|ribosome|focal adhesion|small ribosomal subunit|membrane|cytosolic small ribosomal subunit|extracellular exosome|	1	1	1	1	0	1	0	0	1	1	1	Known	polyA	polyA	Ribosomal_S13	N/A	N/A	N/A	N/A	N/A	N/A	N/A	Non-classical
P62244	Rps15a	40S ribosomal protein S15a	RNA binding|structural constituent of ribosome|poly(A) RNA binding|	cytoplasm|cytosol|membrane|cytosolic small ribosomal subunit|extracellular exosome|	1	0	1	1	1	0	0	1	1	1	1	Known	polyA	polyA	Ribosomal_S8	N/A	N/A	N/A	N/A	N/A	N/A	N/A	Non-classical
M0R210	Rps16	40S ribosomal protein S16	structural constituent of ribosome|	ribosome|	1	1	1	1	1	1	1	0	1	1	1	Known	polyA	polyA	Ribosomal_S9	N/A	N/A	N/A	N/A	N/A	N/A	N/A	Non-classical
Q9H2Y7	Znf106	Zinc finger protein 106	opioid peptide activity|SH3 domain binding|poly(A) RNA binding|metal ion binding|	nucleolus|cytosol|membrane|	1	0	0	0	0	0	0	0	1	0	0	Known	polyA	polyA	WD40*2	N/A	N/A	N/A	N/A	N/A	N/A	N/A	Non-classical
Q8IWA0	Wdr75	WD repeat-containing protein 75	poly(A) RNA binding|	nucleoplasm|nucleolus|	1	1	1	1	0	0	0	1	0	1	1	Known	polyA	polyA	WD40*2	N/A	N/A	N/A	N/A	N/A	N/A	N/A	Non-classical
Q9Y3F4	Strap	Serine-threonine kinase receptor-associated protein	receptor binding|protein binding|poly(A) RNA binding|	nucleus|nucleoplasm|cytoplasm|cytosol|plasma membrane|SMN complex|SMN-Sm protein complex|	1	1	1	1	1	0	1	1	1	1	1	Known	polyA	polyA	WD40*4	N/A	N/A	N/A	N/A	N/A	N/A	N/A	Non-classical
P63244	Gnb2l1	Receptor of activated protein C kinase 1	protein kinase C binding|receptor binding|protein binding|ion channel inhibitor activity|cysteine-type endopeptidase activator activity involved in apoptotic process|enzyme binding|protein phosphatase binding|protein tyrosine kinase inhibitor activity|receptor tyrosine kinase binding|protein complex scaffold|signaling adaptor activity|SH2 domain binding|protein homodimerization activity|poly(A) R…	phagocytic cup|nucleus|cytoplasm|mitochondrion|cytosol|cytoskeleton|small ribosomal subunit|dendrite|midbody|neuronal cell body|perikaryon|perinuclear region of cytoplasm|extracellular exosome|IRE1-RACK1-PP2A complex|	1	1	1	1	1	0	1	1	1	1	0	Known	polyA	polyA	WD40*7	N/A	N/A	N/A	N/A	N/A	N/A	N/A	Non-classical
P15880	Rps2	40S ribosomal protein S2	mRNA binding|structural constituent of ribosome|protein binding|fibroblast growth factor binding|enzyme binding|poly(A) RNA binding|	nucleus|nucleoplasm|cytoplasm|cytosol|focal adhesion|membrane|cytosolic small ribosomal subunit|extracellular exosome|nucleolus|	1	1	1	1	1	1	1	1	1	1	1	Known	polyA	polyA	Ribosoma_S5	Ribosoma_S5_C	N/A	N/A	N/A	N/A	N/A	N/A	Non-classical
P05388	Rplp0	60S acidic ribosomal protein P0	RNA binding|structural constituent of ribosome|protein binding|poly(A) RNA binding|	nucleus|cytoplasm|cytosol|focal adhesion|membrane|cytosolic large ribosomal subunit|ribonucleoprotein complex|cytoplasmic ribonucleoprotein granule|extracellular exosome|	1	0	1	1	1	1	0	1	1	1	1	Known	polyA	polyA	Ribosomal_L10	Ribosomal_60s	N/A	N/A	N/A	N/A	N/A	N/A	Non-classical
P30050	Rpl12	60S ribosomal protein L12	structural constituent of ribosome|protein binding|rRNA binding|poly(A) RNA binding|	cytosol|focal adhesion|membrane|cytosolic large ribosomal subunit|extracellular exosome|	1	1	1	1	1	1	1	0	1	1	0	Known	polyA	polyA	Ribosomal_L11_N	Ribosomal_L11	N/A	N/A	N/A	N/A	N/A	N/A	Non-classical
P46777	Rpl5	60S ribosomal protein L5	RNA binding|structural constituent of ribosome|protein binding|5S rRNA binding|poly(A) RNA binding|	nucleus|nucleolus|cytoplasm|cytosol|focal adhesion|membrane|cytosolic large ribosomal subunit|ribonucleoprotein complex|extracellular exosome|	1	1	1	1	1	1	1	1	1	1	1	Known	polyA	polyA	Ribosomal_L18p	Ribosomal_L18_c	N/A	N/A	N/A	N/A	N/A	N/A	Non-classical
P18124	Rpl7	60S ribosomal protein L7	DNA binding|RNA binding|mRNA binding|structural constituent of ribosome|protein binding|protein homodimerization activity|poly(A) RNA binding|	nucleus|nucleolus|cytoplasm|cytosol|polysome|focal adhesion|membrane|cytosolic large ribosomal subunit|ribonucleoprotein complex|extracellular exosome|	1	1	1	1	1	1	0	1	1	1	1	Known	polyA	polyA	Ribosomal_L30_N	Ribosomal_L30	N/A	N/A	N/A	N/A	N/A	N/A	Non-classical
Q6DKI1	Rpl7l1	60S ribosomal protein L7-like 1	structural constituent of ribosome|poly(A) RNA binding|	nucleolus|cytosolic large ribosomal subunit|	1	1	1	1	0	1	0	1	1	1	1	Known	polyA	polyA	Ribosomal_L30N	Ribosomal_L30	N/A	N/A	N/A	N/A	N/A	N/A	Non-classical
P62277	Rps13	40S ribosomal protein S13	mRNA binding|structural constituent of ribosome|protein binding|poly(A) RNA binding|small ribosomal subunit rRNA binding|	nucleus|nucleolus|cytosol|ribosome|focal adhesion|membrane|cytosolic small ribosomal subunit|extracellular exosome|	1	1	1	1	1	1	1	0	1	1	1	Known	polyA	polyA	Ribosomal_S13_N	Ribosomal_S15	N/A	N/A	N/A	N/A	N/A	N/A	Non-classical
P46781	Rps9	40S ribosomal protein S9	structural constituent of ribosome|protein binding|rRNA binding|poly(A) RNA binding|translation regulator activity|	nucleus|nucleolus|cytoplasm|cytosol|ribosome|focal adhesion|membrane|cytosolic small ribosomal subunit|ribonucleoprotein complex|extracellular exosome|	1	1	1	0	1	1	1	1	1	1	1	Known	polyA	polyA	Ribosomal_S4	S4	N/A	N/A	N/A	N/A	N/A	N/A	Non-classical
Q9BUJ2	Hnrnpul1	Heterogeneous nuclear ribonucleoprotein U-like protein 1	RNA binding|protein binding|enzyme binding|poly(A) RNA binding|	nucleus|nucleoplasm|ribonucleoprotein complex|	1	1	1	1	1	1	0	1	1	1	1	Known	polyA	polyA	SAP	SPRY	AAA_33	N/A	N/A	N/A	N/A	N/A	Non-classical
Q1KMD3	Hnrnpul2	Heterogeneous nuclear ribonucleoprotein U-like protein 2	poly(A) RNA binding|	nucleus|membrane|	1	1	1	1	1	1	0	1	1	1	1	Known	polyA	polyA	SAP	SPRY	AAA_33	N/A	N/A	N/A	N/A	N/A	Non-classical
Q00839	Hnrnpu	Heterogeneous nuclear ribonucleoprotein U	core promoter binding|DNA binding|RNA binding|protein binding|ATP binding|poly(A) RNA binding|	nucleus|nucleoplasm|cell surface|membrane|ribonucleoprotein complex|cytoplasmic ribonucleoprotein granule|CRD-mediated mRNA stability complex|catalytic step 2 spliceosome|	1	1	1	1	1	1	1	1	1	1	1	Known	polyA	polyA	SAP	SPRY	AAA_33	N/A	N/A	N/A	N/A	N/A	Non-classical
Q8TED0	Utp15	U3 small nucleolar RNA-associated protein 15 homolog	snoRNA binding|poly(A) RNA binding|	nucleus|nucleolus|cytoplasm|cell junction|small-subunit processome|t-UTP complex|	1	1	1	1	1	0	0	1	1	0	1	Known	polyA	polyA	WD40*4	UTP15_C	N/A	N/A	N/A	N/A	N/A	N/A	Non-classical
Q13347	Eif3i	Eukaryotic translation initiation factor 3 subunit I	translation initiation factor activity|protein binding|translation initiation factor activity|	cytosol|eukaryotic translation initiation factor 3 complex|eukaryotic 43S preinitiation complex|eukaryotic 48S preinitiation complex|extracellular exosome|eukaryotic translation initiation factor 3 complex, eIF3m|	1	0	0	0	0	1	1	0	0	1	0	Known	polyA	polyA	WD40	WD40	WD40	N/A	N/A	N/A	N/A	N/A	Non-classical
Q15061	Wdr43	WD repeat-containing protein 43	poly(A) RNA binding|	nucleolus|	1	1	1	0	0	1	0	1	0	1	1	Known	polyA	polyA	WD40	WD40	Utp12	N/A	N/A	N/A	N/A	N/A	Non-classical
Q15269	Pwp2	Periodic tryptophan protein 2 homolog	snoRNA binding|poly(A) RNA binding|	nucleolus|cytoplasm|small-subunit processome|Pwp2p-containing subcomplex of 90S preribosome|	1	1	1	1	0	0	1	1	0	1	1	Known	polyA	polyA	WD40	WD40	WD40	Utp12	N/A	N/A	N/A	N/A	Non-classical
Q9HC35	Eml4	Echinoderm microtubule-associated protein-like 4	N/A	cytoplasm|microtubule|membrane|mitotic spindle|	1	0	1	0	0	0	1	0	0	1	0	Known	polyA	polyA	HELP	WD40*6	N/A	N/A	N/A	N/A	N/A	N/A	Non-classical
Q9UNX4	Wdr3	WD repeat-containing protein 3	snoRNA binding|poly(A) RNA binding|	nucleus|nucleolus|nuclear membrane|small-subunit processome|Pwp2p-containing subcomplex of 90S preribosome|	1	1	1	0	1	1	0	1	0	1	0	Known	polyA	polyA	ANAPC4_WD40	WD40*7	Utp12	N/A	N/A	N/A	N/A	N/A	Non-classical
O60264	Smarca5	SWI/SNF-related matrix-associated actin-dependent regulator of chromatin subfamily A member 5	DNA binding|helicase activity|protein binding|ATP binding|ATPase activity|nucleosome binding|histone binding|	condensed chromosome|nucleus|nucleoplasm|chromatin silencing complex|nucleolus|NURF complex|RSF complex|nuclear replication fork|	1	0	0	0	0	0	0	0	1	1	1	Known	polyA	polyA	DBINO	SNF2_N	Helicase C	HAND	SLIDE	N/A	N/A	N/A	Non-classical
P12956	Xrcc6	X-ray repair cross-complementing protein 6	DNA binding|damaged DNA binding|double-stranded DNA binding|ATP-dependent DNA helicase activity|protein binding|ATP binding|protein C-terminus binding|transcription regulatory region DNA binding|poly(A) RNA binding|5'-deoxyribose-5-phosphate lyase activity|double-stranded telomeric DNA binding|	nuclear telomere cap complex|nucleus|nucleoplasm|transcription factor complex|cytosol|membrane|Ku70:Ku80 complex|nonhomologous end joining complex|	1	1	1	1	1	0	1	1	1	1	1	Known	polyA	polyA	Ku_N	Ku	Ku_C	SAP	N/A	N/A	N/A	N/A	Non-classical
O15226	Nkrf	NF-kappa-B-repressing factor	DNA binding|protein binding|poly(A) RNA binding|	nucleus|nucleolus|endoplasmic reticulum|	1	1	1	1	1	0	0	1	1	1	1	Known	polyA	polyA	G-patch	R3H	N/A	N/A	N/A	N/A	N/A	N/A	Non-classical
Q9Y295	Drg1	Developmentally-regulated GTP-binding protein 1	protein binding|GTP binding|transcription factor binding|identical protein binding|	cytoplasm|polysome|membrane|	1	1	1	0	0	0	0	0	1	1	0	Known	polyA	polyA	MMR_HSR1	MMR_HSR1_Xtn	TGS	N/A	N/A	N/A	N/A	N/A	Non-classical
Q9NVV4	Mtpap	Poly(A) RNA polymerase, mitochondrial	magnesium ion binding|UTP binding|polynucleotide adenylyltransferase activity|protein binding|ATP binding|manganese ion binding|identical protein binding|protein homodimerization activity|poly(A) RNA binding|	mitochondrion|intracellular membrane-bounded organelle|	1	1	1	1	0	1	0	1	1	0	1	Known	polyA	polyA	RL	PAP_assoc	N/A	N/A	N/A	N/A	N/A	N/A	Non-classical
Q9BQ67	Grwd1	Glutamate-rich WD repeat-containing protein 1	poly(A) RNA binding|	nucleus|nucleolus|cytoplasm|	0	1	1	1	0	0	1	1	0	1	1	Known	polyA	polyA	WD40*3	CAF1C_H4-bd	N/A	N/A	N/A	N/A	N/A	N/A	Non-classical
C9IZ01	Gfm1	Elongation factor G, mitochondrial	translation elongation factor activity|GTPase activity|GTP binding|	intracellular|	0	0	0	0	0	1	0	1	0	1	0	Known	polyA	polyA	GTP_EFTU	GTP_EFTU_D2	EFG_II	EFG_IV	N/A	N/A	N/A	N/A	Non-classical
P68104	Eef1a1	Elongation factor 1-alpha 1	tRNA binding|translation elongation factor activity|GTPase activity|protein binding|GTP binding|protein kinase binding|poly(A) RNA binding|	extracellular space|nucleus|nucleolus|cytoplasm|cytosol|eukaryotic translation elongation factor 1 complex|membrane|cortical actin cytoskeleton|ruffle membrane|myelin sheath|extracellular exosome|nucleus|	0	0	1	1	1	1	0	1	0	1	0	Known	polyA	polyA	GTP_EFTU	GTP_EFTU_D2	GTP_EFTU_D3	N/A	N/A	N/A	N/A	N/A	Non-classical
Q8IYB8	Supv3l1	ATP-dependent RNA helicase SUPV3L1, mitochondrial	DNA binding|DNA helicase activity|RNA binding|double-stranded RNA binding|ATP-dependent RNA helicase activity|helicase activity|protein binding|ATP binding|3'-5' RNA helicase activity|protein homodimerization activity|poly(A) RNA binding|	nucleus|mitochondrion|mitochondrial matrix|mitochondrial nucleoid|mitochondrial degradosome|	0	1	1	1	0	1	0	1	0	0	0	Known	polyA	polyA	Suv3_N	Helicase C	Suv3_C_1	Suv3_C	N/A	N/A	N/A	N/A	Non-classical
O00178	Gtpbp1	GTP-binding protein 1	GTPase activity|GTP binding|poly(A) RNA binding|	cytoplasmic exosome (RNase complex)|cytosol|membrane|	0	0	1	0	0	1	0	1	0	1	0	Known	polyA	polyA	GTP_EFTU	N/A	N/A	N/A	N/A	N/A	N/A	N/A	Non-classical
Q9BYD6	Mrpl1	39S ribosomal protein L1, mitochondrial	structural constituent of ribosome|protein binding|poly(A) RNA binding|	nucleoplasm|mitochondrion|mitochondrial inner membrane|large ribosomal subunit|	0	1	1	1	0	1	0	1	1	1	0	Known	polyA	polyA	Ribosomal_L1	N/A	N/A	N/A	N/A	N/A	N/A	N/A	Non-classical
Q9NX20	Mrpl16	39S ribosomal protein L16, mitochondrial	structural constituent of ribosome|rRNA binding|	mitochondrial inner membrane|mitochondrial large ribosomal subunit|	0	0	1	0	0	1	0	0	0	0	1	Known	polyA	polyA	Ribosomal_L16	N/A	N/A	N/A	N/A	N/A	N/A	N/A	Non-classical
K7ERI7	Rpl22	60S ribosomal protein L22	structural constituent of ribosome|	ribosome|	0	0	0	1	0	1	0	1	1	1	1	Known	polyA	polyA	Ribosomal_L22e	N/A	N/A	N/A	N/A	N/A	N/A	N/A	Non-classical
P18077	Rpl35a	60S ribosomal protein L35a	tRNA binding|structural constituent of ribosome|poly(A) RNA binding|	mitochondrion|cytosol|membrane|cytosolic large ribosomal subunit|extracellular exosome|	0	1	1	1	0	0	0	1	1	1	1	Known	polyA	polyA	Ribosomal_L35Ae	N/A	N/A	N/A	N/A	N/A	N/A	N/A	Non-classical
P32969	Rpl9	60S ribosomal protein L9	RNA binding|structural constituent of ribosome|protein binding|rRNA binding|	nucleus|nucleolus|cytoplasm|cytosol|ribosome|focal adhesion|membrane|cytosolic large ribosomal subunit|	0	0	1	0	1	1	0	0	1	1	1	Known	polyA	polyA	Ribosomal_L6*2	N/A	N/A	N/A	N/A	N/A	N/A	N/A	Non-classical
Q96DI7	Snrnp40	U5 small nuclear ribonucleoprotein 40 kDa protein	protein binding|poly(A) RNA binding|	nucleoplasm|U5 snRNP|small nucleolar ribonucleoprotein complex|cytoplasm|catalytic step 2 spliceosome|	0	0	1	0	0	0	0	1	0	1	0	Known	polyA	polyA	WD40*7	N/A	N/A	N/A	N/A	N/A	N/A	N/A	Non-classical
Q9BWE0	Repin1	Replication initiator 1	DNA binding|poly(A) RNA binding|metal ion binding|	nucleus|nucleoplasm|nuclear origin of replication recognition complex|lipid particle|cytosolic ribosome|nuclear membrane|	0	0	0	0	0	0	0	1	0	0	0	Known	polyA	polyA	zf-C2H2*10	N/A	N/A	N/A	N/A	N/A	N/A	N/A	Non-classical
M0QZC5	Rps11	40S ribosomal protein S11	structural constituent of ribosome|	ribosome|	0	0	0	0	0	1	0	1	1	1	1	Known	polyA	polyA	Ribosomal_S17N	Ribosomal_S17	N/A	N/A	N/A	N/A	N/A	N/A	Non-classical
O60508	Cdc40	Pre-mRNA-processing factor 17	protein binding|poly(A) RNA binding|	nucleoplasm|spliceosomal complex|catalytic step 2 spliceosome|	0	0	1	0	0	0	0	1	0	1	0	Known	polyA	polyA	WD40	WD40	WD40	WD40	WD40	N/A	N/A	N/A	Non-classical
Q14527	Hltf	Helicase-like transcription factor	RNA polymerase II core promoter proximal region sequence-specific DNA binding|RNA polymerase II core promoter proximal region sequence-specific DNA binding transcription factor activity involved in positive regulation of transcription|DNA binding|helicase activity|protein binding|ATP binding|zinc ion binding|ligase activity|ATPase activity|poly(A) RNA binding|ubiquitin protein ligase activity|	nucleus|nucleoplasm|nucleolus|cytoplasm|membrane|	0	0	0	0	0	0	0	1	0	1	1	Known	polyA	polyA	HIRAN	zf-C3HC4_3	SNF2_N	Helicase C	N/A	N/A	N/A	N/A	Non-classical
P14678	Snrpb	Small nuclear ribonucleoprotein-associated proteins B and B'	protein binding|poly(A) RNA binding|histone pre-mRNA DCP binding|	nucleoplasm|spliceosomal complex|U5 snRNP|U7 snRNP|U1 snRNP|U2 snRNP|U4 snRNP|U12-type spliceosomal complex|cytoplasm|cytosol|small nuclear ribonucleoprotein complex|methylosome|SMN-Sm protein complex|U4/U6 x U5 tri-snRNP complex|extracellular exosome|U2-type prespliceosome|catalytic step 2 spliceosome|histone pre-mRNA 3'end processing complex|	0	0	1	1	0	1	0	0	1	1	1	Known	polyA	polyA	LSM	N/A	N/A	N/A	N/A	N/A	N/A	N/A	Non-classical
P62316	Snrpd2	Small nuclear ribonucleoprotein Sm D2	protein binding|poly(A) RNA binding|	nucleoplasm|spliceosomal complex|U1 snRNP|U4 snRNP|U12-type spliceosomal complex|cytosol|small nuclear ribonucleoprotein complex|methylosome|pICln-Sm protein complex|SMN-Sm protein complex|extracellular exosome|catalytic step 2 spliceosome|	0	1	1	0	0	0	1	1	1	1	0	Known	polyA	polyA	LSM	N/A	N/A	N/A	N/A	N/A	N/A	N/A	Non-classical
P62314	Snrpd1	Small nuclear ribonucleoprotein Sm D1	RNA binding|protein binding|poly(A) RNA binding|	nucleus|nucleoplasm|U1 snRNP|U4 snRNP|U12-type spliceosomal complex|cytosol|small nuclear ribonucleoprotein complex|methylosome|pICln-Sm protein complex|SMN-Sm protein complex|catalytic step 2 spliceosome|	0	1	0	1	0	1	1	1	1	1	0	Known	polyA	polyA	LSM	N/A	N/A	N/A	N/A	N/A	N/A	N/A	Non-classical
O95453	Parn	Poly(A)-specific ribonuclease PARN	nucleotide binding|mRNA 3'-UTR binding|nuclease activity|poly(A)-specific ribonuclease activity|protein binding|protein kinase binding|poly(A) RNA binding|metal ion binding|	nucleus|nucleolus|cytoplasm|cytosol|	0	0	1	0	0	1	0	1	0	1	0	Known	polyA	polyA	CAF1	R3H	RNA bind	N/A	N/A	N/A	N/A	N/A	Non-classical
Q8NC60	Noa1	Nitric oxide-associated protein 1	GTPase activity|protein binding|GTP binding|poly(A) RNA binding|	mitochondrion|extrinsic component of mitochondrial inner membrane|	0	1	1	0	0	0	0	0	1	0	1	Known	polyA	polyA	MMR_HSR1	N/A	N/A	N/A	N/A	N/A	N/A	N/A	Non-classical
Q8NDF8	Papd5	Non-canonical poly(A) RNA polymerase PAPD5	DNA binding|DNA-directed DNA polymerase activity|polynucleotide adenylyltransferase activity|poly(A) RNA binding|metal ion binding|	nucleolus|cytoplasm|	0	1	1	1	0	0	0	1	0	1	1	Known	polyA	polyA	NTP_transf_2	PAP_assoc	N/A	N/A	N/A	N/A	N/A	N/A	Non-classical
Q9H5H4	Znf768	Zinc finger protein 768	DNA binding|poly(A) RNA binding|metal ion binding|	DNA-directed RNA polymerase II, core complex|	0	0	1	1	0	0	0	0	0	1	1	Known	polyA	polyA	RNA_pol_Rpb1_R*4	zf-C2H2*10	N/A	N/A	N/A	N/A	N/A	N/A	Non-classical
P46100	Atrx	Transcriptional regulator ATRX	DNA repair|DNA methylation|DNA recombination|nucleosome assembly|DNA replication-independent nucleosome assembly|chromatin remodeling|transcription, DNA-templated|regulation of transcription, DNA-templated|spermatogenesis|positive regulation of nuclear cell cycle DNA replication|DNA damage response, signal transduction by p53 class mediator|forebrain development|replication fork processing|positi…	nucleus|nucleoplasm|nuclear heterochromatin|PML body|telomeric heterochromatin|SWI/SNF superfamily-type complex|	1	0	1	0	0	0	0	0	0	1	0	Known	Non-polyA	lncRNA (Sarma K., et al. Cell. 2015.)	ADD_ATRX	SNF2-rel_dom	Helicase C	N/A	N/A	N/A	N/A	N/A	Non-classical
Q9UEG4	Znf629	Zinc finger protein 629	transcription, DNA-templated|regulation of transcription, DNA-templated|	nucleus|	0	0	0	0	0	0	0	0	0	1	0	Known	Non-polyA	N/A	zf-C2H2*14	N/A	N/A	N/A	N/A	N/A	N/A	N/A	Non-classical
Q96JP5	Zfp91	E3 ubiquitin-protein ligase ZFP91	activation of NF-kappaB-inducing kinase activity|protein K63-linked ubiquitination|	nucleus|	0	0	0	0	0	0	0	0	0	1	0	Known	Non-polyA	N/A	zf-C2H2*3	N/A	N/A	N/A	N/A	N/A	N/A	N/A	Non-classical
P49711	Ctcf	Transcriptional repressor CTCF	negative regulation of transcription from RNA polymerase II promoter|DNA methylation|regulation of gene expression by genetic imprinting|transcription from RNA polymerase II promoter|chromosome segregation|maintenance of DNA methylation|positive regulation of gene expression|chromatin modification|nucleosome positioning|regulation of histone methylation|regulation of histone acetylation|regulatio…	chromosome, centromeric region|condensed chromosome|nucleus|nucleoplasm|nucleolus|	0	0	1	0	0	0	0	0	0	1	0	Known	Non-polyA	lncRNA (Kuang S., et al. NAR Genomics and Bioinformatics. 2020.)	zf-C2H2*6	zf-H2C2_5	N/A	N/A	N/A	N/A	N/A	N/A	Non-classical
Q13112	Chaf1b	Chromatin assembly factor 1 subunit B	positive regulation of defense response to virus by host|DNA replication|DNA repair|DNA replication-dependent nucleosome assembly|transcription, DNA-templated|regulation of transcription, DNA-templated|protein complex assembly|cell cycle|chromatin assembly|activation of mitophagy in response to mitochondrial depolarization|	nuclear chromatin|nucleus|nucleoplasm|cytoplasm|CAF-1 complex|protein complex|nucleoplasm|cytosol|	0	0	0	0	0	0	0	0	0	1	0	Known	Non-polyA	N/A	WD40*3	CAF-1_p60_C	N/A	N/A	N/A	N/A	N/A	N/A	Non-classical
Q9NZC9	Smarcal1	SWI/SNF-related matrix-associated actin-dependent regulator of chromatin subfamily A-like protein 1	DNA strand renaturation|DNA metabolic process|DNA repair|regulation of transcription from RNA polymerase II promoter|cellular response to DNA damage stimulus|replication fork processing|	nucleus|nucleoplasm|site of double-strand break|DNA replication factor A complex|	0	0	0	0	0	0	0	0	0	0	0	Orphan	Non-polyA	N/A	HARP*2	SNF2-rel_dom	Helicase C	N/A	N/A	N/A	N/A	N/A	Non-classical
J3QR07		YTH domain-containing protein 1	0	0	0	0	0	0	0	0	0	0	0	0	0	Orphan	Non-polyA	N/A	YTH*2	N/A	N/A	N/A	N/A	N/A	N/A	N/A	Non-classical
P78345	Rpp38	Ribonuclease P protein subunit p38	tRNA processing|RNA phosphodiester bond hydrolysis|RNA phosphodiester bond hydrolysis, endonucleolytic|	nucleus|nucleolar ribonuclease P complex|	0	0	0	0	0	1	0	0	0	0	0	Known	Non-polyA	tRNA (Jarrous N.,et al. Nucleic. Acids. Res. 2007)	Ribosomal_L7Ae	N/A	N/A	N/A	N/A	N/A	N/A	N/A	Non-classical
A0A087WV22	Rpl10	60S ribosomal protein L10	translation|	ribosome|	1	1	1	0	1	0	0	1	0	1	1	Known	polyA	polyA	Ribosomal_L16	N/A	N/A	N/A	N/A	N/A	N/A	N/A	Non-classical
Q14137	Bop1	Ribosome biogenesis protein BOP1	cleavage in ITS2 between 5.8S rRNA and LSU-rRNA of tricistronic rRNA transcript (SSU-rRNA, 5.8S rRNA, LSU-rRNA)|maturation of LSU-rRNA from tricistronic rRNA transcript (SSU-rRNA, 5.8S rRNA, LSU-rRNA)|cell proliferation|ribosome biogenesis|regulation of cell cycle|	nucleoplasm|ribonucleoprotein complex|preribosome, large subunit precursor|PeBoW complex|	1	1	1	0	1	0	0	1	0	1	1	Known	polyA	polyA	BOP1NT	WD40*3	N/A	N/A	N/A	N/A	N/A	N/A	Non-classical
P62263	Rps14	40S ribosomal protein S14	ribosomal small subunit assembly|negative regulation of transcription from RNA polymerase II promoter|nuclear-transcribed mRNA catabolic process, nonsense-mediated decay|maturation of SSU-rRNA from tricistronic rRNA transcript (SSU-rRNA, 5.8S rRNA, LSU-rRNA)|translation|translational initiation|translational elongation|translational termination|regulation of translation|SRP-dependent cotranslatio…	nucleolus|cytoplasm|mitochondrion|cytosol|focal adhesion|membrane|cytosolic small ribosomal subunit|extracellular exosome|	1	1	1	1	1	1	1	0	1	1	0	Known	polyA	polyA	Ribosomal_S11	N/A	N/A	N/A	N/A	N/A	N/A	N/A	Non-classical
Q12834	Cdc20	Cell division cycle protein 20 homolog	mitotic cell cycle|cell cycle|mitotic nuclear division|mitotic spindle assembly checkpoint|small GTPase mediated signal transduction|positive regulation of cell proliferation|protein ubiquitination|anaphase-promoting complex-dependent proteasomal ubiquitin-dependent protein catabolic process|positive regulation of synaptic plasticity|regulation of meiotic nuclear division|regulation of dendrite d…	spindle pole|nucleus|nucleoplasm|cytoplasm|centrosome|spindle|cytosol|perinuclear region of cytoplasm|anaphase-promoting complex|	0	1	0	0	0	0	0	0	0	1	0	Known	polyA	polyA	ANAPC4_WD40	WD40*4	N/A	N/A	N/A	N/A	N/A	N/A	Non-classical
P62873	Gnb1	Guanine nucleotide-binding protein G(I)/G(S)/G(T) subunit beta-1	energy reserve metabolic process|signal transduction|adenylate cyclase-activating dopamine receptor signaling pathway|phospholipase C-activating G-protein coupled receptor signaling pathway|positive regulation of cytosolic calcium ion concentration|G-protein coupled acetylcholine receptor signaling pathway|Ras protein signal transduction|synaptic transmission|blood coagulation|phototransduction, …	photoreceptor inner segment|intracellular|lysosomal membrane|cytosol|heterotrimeric G-protein complex|plasma membrane|membrane|dendrite|photoreceptor outer segment membrane|myelin sheath|cell body|extracellular exosome|photoreceptor disc membrane|extracellular vesicle|	0	0	0	0	0	0	0	0	0	0	1	Known	polyA	polyA	WD40*7	N/A	N/A	N/A	N/A	N/A	N/A	N/A	Non-classical
Q14147	Dhx34	Probable ATP-dependent RNA helicase DHX34	nuclear-transcribed mRNA catabolic process, nonsense-mediated decay|nuclear-transcribed mRNA catabolic process|RNA processing|negative regulation of nuclear-transcribed mRNA catabolic process, nonsense-mediated decay|	cytoplasm|membrane|	0	0	0	1	0	1	0	0	0	0	0	Known	polyA	polyA	Helicase_C	HA2	OB_NTP_bind	N/A	N/A	N/A	N/A	N/A	Non-classical
Q9Y3Z3	Samhd1	Deoxynucleoside triphosphate triphosphohydrolase SAMHD1	dGTP catabolic process|immune response|cytokine-mediated signaling pathway|regulation of innate immune response|dATP catabolic process|protein homotetramerization|defense response to virus|type I interferon signaling pathway|	intracellular|nucleus|nucleoplasm|plasma membrane|	0	0	0	0	0	1	0	0	0	1	1	Known	polyA	polyA	SAM_2	HD	N/A	N/A	N/A	N/A	N/A	N/A	Non-classical
P63173	Rpl38	60S ribosomal protein L38	nuclear-transcribed mRNA catabolic process, nonsense-mediated decay|skeletal system development|ossification|translation|translational initiation|translational elongation|translational termination|regulation of translation|SRP-dependent cotranslational protein targeting to membrane|sensory perception of sound|gene expression|viral process|viral life cycle|viral transcription|ribonucleoprotein com…	cytosol|focal adhesion|cytosolic large ribosomal subunit|eukaryotic 80S initiation complex|	0	0	1	0	1	0	1	0	0	1	1	Known	polyA	polyA	Ribosomal_L38e	N/A	N/A	N/A	N/A	N/A	N/A	N/A	Non-classical
F5H2X7	Ciz1	Cip1-interacting zinc finger protein	nucleic acid binding|zinc ion binding|cyclin binding|	nucleus|	1	0	0	0	0	0	0	0	0	1	0	Known	Non-polyA	Xist (Sunwoo H.,et al. PNAS. 2017.)	zf-C2H2_jaz	N/A	N/A	N/A	N/A	N/A	N/A	N/A	Unknown
P40939	Hadha	Trifunctional enzyme subunit alpha, mitochondrial	fatty-acyl-CoA binding|3-hydroxyacyl-CoA dehydrogenase activity|acetyl-CoA C-acetyltransferase activity|enoyl-CoA hydratase activity|protein binding|long-chain-enoyl-CoA hydratase activity|long-chain-3-hydroxyacyl-CoA dehydrogenase activity|protein complex binding|NAD binding|	mitochondrion|mitochondrial inner membrane|mitochondrial fatty acid beta-oxidation multienzyme complex|mitochondrial nucleoid|	1	0	1	0	0	0	0	0	0	0	0	Known	Non-polyA	miRNA (Kakumani P.K., et al. BBRC.2015.)	ECH_1	3HCDH_N	3HCDH	3HCDH	N/A	N/A	N/A	N/A	Unknown
P52209	Pgd	6-phosphogluconate dehydrogenase, decarboxylating	phosphogluconate dehydrogenase (decarboxylating) activity|NADP binding|	nucleus|cytosol|extracellular exosome|	1	0	0	0	1	0	0	0	0	1	0	Known	Non-polyA	N/A	NAD_binding_2	6PGD	N/A	N/A	N/A	N/A	N/A	N/A	Unknown
Q9NU22	Mdn1	Midasin	protein binding|ATP binding|ATPase activity|unfolded protein binding|	nucleus|nucleolus|cytoplasm|membrane|intermediate filament cytoskeleton|	1	0	1	0	0	0	0	0	0	1	1	Known	Non-polyA	N/A	AAA5*8	AAA_lid_7*3	AAA_lid_5	N/A	N/A	N/A	N/A	N/A	Unknown
P11766	Adh5	Alcohol dehydrogenase class-3	alcohol dehydrogenase (NAD) activity|fatty acid binding|zinc ion binding|electron carrier activity|formaldehyde dehydrogenase activity|protein homodimerization activity|S-(hydroxymethyl)glutathione dehydrogenase activity|	mitochondrion|extracellular exosome|	1	0	0	0	0	0	0	0	0	1	1	Known	Non-polyA	N/A	ADH_N	ADH_zinc_N	N/A	N/A	N/A	N/A	N/A	N/A	Unknown
P23526	Ahcy	Adenosylhomocysteinase	adenosylhomocysteinase activity|protein binding|adenyl nucleotide binding|identical protein binding|NAD binding|	nucleus|cytoplasm|cytosol|melanosome|neuron projection|extracellular exosome|	1	0	0	0	1	0	0	0	0	1	1	Known	Non-polyA	N/A	AdoHcyase*2	AdoHcyase_NAD	N/A	N/A	N/A	N/A	N/A	N/A	Unknown
P31939	Atic	Bifunctional purine biosynthesis protein PURH	IMP cyclohydrolase activity|phosphoribosylaminoimidazolecarboxamide formyltransferase activity|protein homodimerization activity|	mitochondrion|cytosol|membrane|extracellular exosome|	1	0	0	0	0	0	0	0	0	1	1	Known	Non-polyA	N/A	MGS	AICARFT_IMPCHas	N/A	N/A	N/A	N/A	N/A	N/A	Unknown
P63010	Ap2b1	AP-2 complex subunit beta	signal sequence binding|protein binding|protein transporter activity|clathrin binding|protein complex binding|clathrin adaptor activity|	trans-Golgi network|cytosol|plasma membrane|membrane|AP-2 adaptor complex|endocytic vesicle membrane|clathrin-coated endocytic vesicle membrane|intracellular membrane-bounded organelle|	1	0	1	0	0	0	0	0	0	1	1	Known	Non-polyA	N/A	Adaptin_N	Alpha_adaptinC2	B2-adapt-app_C	N/A	N/A	N/A	N/A	N/A	Unknown
Q9P265	Dip2b	Disco-interacting protein 2 homolog B	catalytic activity|transcription factor binding|	nucleus|cytoplasm|membrane|extracellular exosome|	1	0	0	0	0	0	0	0	0	1	1	Known	Non-polyA	N/A	DMAP_binding	AMP_binding	N/A	N/A	N/A	N/A	N/A	N/A	Unknown
Q9NQW6	Anln	Anillin	actin binding|protein binding|	nucleoplasm|actomyosin contractile ring|actin cytoskeleton|intracellular membrane-bounded organelle|	1	0	0	0	0	0	0	0	0	1	0	Known	Non-polyA	N/A	Anillin_N*2	Anillin	PH	N/A	N/A	N/A	N/A	N/A	Unknown
Q9NSE4	Iars2	Isoleucine--tRNA ligase, mitochondrial	aminoacyl-tRNA editing activity|isoleucine-tRNA ligase activity|ATP binding|	cytoplasm|mitochondrion|mitochondrial matrix|cytosol|	1	0	0	0	0	1	0	0	0	1	0	Known	Non-polyA	tRNA (Florentz C., et al. Cell. Mol. Life. Sci. 2003.)	tRNA-synt_1	Anticodon_1	zf-FPG_IleRS	N/A	N/A	N/A	N/A	N/A	Unknown
P41252	Iars	Isoleucine--tRNA ligase, cytoplasmic	aminoacyl-tRNA editing activity|isoleucine-tRNA ligase activity|protein binding|ATP binding|GTPase binding|	nucleoplasm|cytoplasm|cytosol|membrane|extracellular exosome|	1	0	1	0	1	1	0	0	0	1	1	Known	Non-polyA	tRNA (Shiba K., et al. PNAS. 1994.)	tRNA-synt_1	Anticodon_1	N/A	N/A	N/A	N/A	N/A	N/A	Unknown
Q9P2J5	Lars	Leucine--tRNA ligase, cytoplasmic	aminoacyl-tRNA editing activity|leucine-tRNA ligase activity|protein binding|ATP binding|methionine-tRNA ligase activity|	nucleus|cytoplasm|cytosol|	1	0	0	0	1	0	0	0	0	1	0	Known	Non-polyA	tRNA (Gerstberger, S., et al. Nat. Rev. Genetics. 2014. )	tRNA-synt_1*2	Anticodon_1	N/A	N/A	N/A	N/A	N/A	N/A	Unknown
O14617	Ap3d1	AP-3 complex subunit delta-1	transporter activity|	Golgi membrane|nucleoplasm|lysosomal membrane|Golgi apparatus|endosome membrane|membrane|membrane coat|terminal bouton|	1	0	1	0	0	0	0	0	0	1	1	Known	Non-polyA	N/A	Adaptin_N	Ap3d1	N/A	N/A	N/A	N/A	N/A	N/A	Unknown
Q6VMQ6	Atf7ip	Activating transcription factor 7-interacting protein 1	transcription corepressor activity|protein binding|ATPase activity|	nucleus|nucleoplasm|transcription factor complex|cytoplasm|	1	0	0	0	0	0	0	0	0	1	0	Known	Non-polyA	N/A	Fn3_4	ATF7IP_BD	N/A	N/A	N/A	N/A	N/A	N/A	Unknown
Q10567	Ap1b1	AP-1 complex subunit beta-1	transporter activity|protein binding|protein transporter activity|protein kinase binding|	Golgi membrane|lysosomal membrane|cytosol|clathrin adaptor complex|cytoplasmic vesicle membrane|clathrin-coated endocytic vesicle membrane|trans-Golgi network membrane|	1	0	0	0	0	0	0	0	0	1	0	Known	Non-polyA	N/A	Adaptin_N	B2-adapt-app_C	Alpha_adaptinC2	N/A	N/A	N/A	N/A	N/A	Unknown
Q15417	Cnn3	Calponin-3	actin binding|calmodulin binding|microtubule binding|	cytoplasm|focal adhesion|postsynaptic density|actin cytoskeleton|neuronal cell body|dendritic spine|	1	0	0	0	0	0	0	0	0	1	0	Known	Non-polyA	N/A	CH	Calponin*3	N/A	N/A	N/A	N/A	N/A	N/A	Unknown
P12268	Impdh2	Inosine-5'-monophosphate dehydrogenase 2	nucleotide binding|DNA binding|RNA binding|IMP dehydrogenase activity|protein binding|metal ion binding|	nucleus|cytoplasm|peroxisomal membrane|cytosol|membrane|extracellular exosome|	1	0	0	0	0	1	0	0	0	1	1	Known	Non-polyA	N/A	IMPDH	CBS	CBS	N/A	N/A	N/A	N/A	N/A	Unknown
Q6P1J9	Cdc73	Parafibromin	RNA polymerase II core binding|protein binding|	nucleus|nucleoplasm|Cdc73/Paf1 complex|	1	0	0	0	0	0	0	0	0	1	0	Known	Non-polyA	N/A	CDC73_N	CDC73_C	N/A	N/A	N/A	N/A	N/A	N/A	Unknown
Q8WXH0	Syne2	Nesprin-2	actin binding|protein binding|actin filament binding|	nucleus|nuclear envelope|nuclear outer membrane|nucleoplasm|cytoplasm|mitochondrion|focal adhesion|integral component of membrane|aggresome|sarcoplasmic reticulum|Z disc|lamellipodium membrane|filopodium membrane|nuclear membrane|nuclear lumen|sarcoplasmic reticulum membrane|LINC complex|intermediate filament cytoskeleton|extracellular exosome|	1	0	1	0	0	0	0	0	0	0	0	Known	Non-polyA	N/A	CH	CH	Spectrin	Spectrin	Spectrin	KASH	N/A	N/A	Unknown
P45973	Cbx5	Chromobox protein homolog 5	chromatin binding|protein binding|protein binding, bridging|methylated histone binding|protein homodimerization activity|histone deacetylase binding|repressing transcription factor binding|	histone deacetylase complex|kinetochore|nucleus|nuclear envelope|nucleoplasm|nuclear heterochromatin|nucleolus|chromocenter|transcriptional repressor complex|nuclear pericentric heterochromatin|histone methyltransferase complex|PML body|	1	0	0	0	0	0	0	0	0	1	0	Known	Non-polyA	N/A	Chromo	Chromo_shadow	N/A	N/A	N/A	N/A	N/A	N/A	Unknown
Q13185	Cbx3	Chromobox protein homolog 3	protein binding|enzyme binding|protein domain specific binding|identical protein binding|histone methyltransferase binding|	chromosome, centromeric region|condensed chromosome, centromeric region|chromatin|nucleus|nuclear envelope|nuclear inner membrane|nucleoplasm|nuclear euchromatin|nuclear heterochromatin|spindle|chromocenter|nuclear pericentric heterochromatin|	1	0	1	0	1	0	0	0	0	1	0	Known	Non-polyA	N/A	Chromo	Chromo_shadow	N/A	N/A	N/A	N/A	N/A	N/A	Unknown
Q15021	Ncapd2	Condensin complex subunit 1	chromatin binding|protein binding|histone binding|	condensed chromosome, centromeric region|condensed chromosome|condensin complex|condensin core heterodimer|nuclear condensin complex|nucleus|nucleoplasm|cytoplasm|cytosol|membrane|nuclear chromosome|cytoplasm|	1	0	1	0	1	0	0	0	0	1	1	Known	Non-polyA	N/A	Cnd1_N	Cnd1	N/A	N/A	N/A	N/A	N/A	N/A	Unknown
A0A0D9SEY1	Map4k4	Mitogen-activated protein kinase kinase kinase kinase 4	ATP binding|MAP kinase kinase kinase kinase activity|	intracellular|	1	0	0	0	0	0	0	0	0	1	0	Known	Non-polyA	N/A	Pkinase	CNH	N/A	N/A	N/A	N/A	N/A	N/A	Unknown
Q16531	Ddb1	DNA damage-binding protein 1	DNA binding|protein binding|damaged DNA binding|	extracellular space|nucleus|nucleoplasm|cytoplasm|Cul4A-RING E3 ubiquitin ligase complex|Cul4B-RING E3 ubiquitin ligase complex|extracellular exosome|Cul4-RING E3 ubiquitin ligase complex|	1	0	1	0	0	0	0	0	0	1	1	Known	Non-polyA	N/A	MMS1_N	CPSF_A	N/A	N/A	N/A	N/A	N/A	N/A	Unknown
Q15393	Sf3b3	Splicing factor 3B subunit 3	RNA binding|protein binding|	nucleoplasm|spliceosomal complex|U12-type spliceosomal complex|small nuclear ribonucleoprotein complex|catalytic step 2 spliceosome|	1	0	1	0	0	0	0	0	0	1	1	Known	Non-polyA	pre-mRNA (Chen K., et al. Clin. Cancer. Res. 2017.)	MMS1_N	CPSF_A	N/A	N/A	N/A	N/A	N/A	N/A	Unknown
Q10570	Cpsf1	Cleavage and polyadenylation specificity factor subunit 1	protein binding|enzyme binding|mRNA 3'-UTR AU-rich region binding|	nucleoplasm|mRNA cleavage and polyadenylation specificity factor complex|	1	0	1	0	0	1	0	0	0	1	1	Known	Non-polyA	pre-mRNA (Kaufmann I., et al. EMBO J. 2004.)	MMS1_N	CPSF_A	N/A	N/A	N/A	N/A	N/A	N/A	Unknown
P21359	Nf1	Neurofibromin	GTPase activator activity|protein binding|phosphatidylethanolamine binding|phosphatidylcholine binding|	nucleus|nucleolus|cytoplasm|membrane|axon|dendrite|intrinsic component of the cytoplasmic side of the plasma membrane|	1	0	1	0	0	0	0	0	0	1	1	Known	Non-polyA	N/A	RasGAP	CRAL_TRIO_2	N/A	N/A	N/A	N/A	N/A	N/A	Unknown
Q9HB71	Cacybp	Calcyclin-binding protein	protein binding|protein homodimerization activity|	nuclear envelope lumen|nucleoplasm|cytoplasm|beta-catenin destruction complex|neuron projection|cell body|extracellular exosome|	1	0	1	0	1	0	0	0	0	1	0	Known	Non-polyA	N/A	Siah-Interact_N	CS	SGS	N/A	N/A	N/A	N/A	N/A	Unknown
O95373	Ipo7	Importin-7	transporter activity|protein binding|Ran GTPase binding|GTPase regulator activity|histone binding|	nuclear pore|nucleoplasm|cytoplasm|membrane|	1	0	1	0	1	0	0	0	0	1	1	Known	Non-polyA	mRNA (Gerstberger, S., et al. Nat. Rev. Genetics. 2006. )	IBN_N	Cse1	N/A	N/A	N/A	N/A	N/A	N/A	Unknown
O75909	Ccnk	Cyclin-K	cyclin-dependent protein serine/threonine kinase activity|protein binding|RNA polymerase II carboxy-terminal domain kinase activity|protein kinase binding|	cyclin K-CDK12 complex|cyclin K-CDK13 complex|nucleus|	1	0	0	0	0	0	0	0	0	1	1	Known	Non-polyA	N/A	Cyclin_N	Cyclin_C	N/A	N/A	N/A	N/A	N/A	N/A	Unknown
Q9NRL2	Baz1a	Bromodomain adjacent to zinc finger domain protein 1A	protein binding|zinc ion binding|histone acetyltransferase activity|	nuclear chromosome|CHRAC|ACF complex|	1	0	1	0	0	0	0	0	0	1	0	Known	Non-polyA	N/A	WAC_Acf1_DNA_bd	DDT	WHIM1	WSD	PHD	Bromodomain	N/A	N/A	Unknown
Q02880	Top2b	DNA topoisomerase 2-beta	chromatin binding|DNA topoisomerase type II (ATP-hydrolyzing) activity|protein kinase C binding|ATP binding|protein C-terminus binding|DNA binding, bending|enzyme binding|histone deacetylase binding|metal ion binding|protein heterodimerization activity|	nucleus|nucleoplasm|cytoplasm|cytosol|DNA topoisomerase complex (ATP-hydrolyzing)|nucleolus|nucleoid|heterochromatin|	1	0	1	0	0	0	0	0	0	1	1	Known	Non-polyA	N/A	HATPase_c	DNA_gyraseB	Toprim	TOPRIM_C	DNA_topoisoIV	DTHCT	N/A	N/A	Unknown
P49916	Lig3	DNA ligase 3	DNA binding|DNA ligase activity|DNA ligase (ATP) activity|protein binding|ATP binding|zinc ion binding|	synaptonemal complex|nucleus|nucleoplasm|cytoplasm|mitochondrion|DNA ligase III-XRCC1 complex|	1	0	0	0	0	0	0	0	0	1	1	Known	Non-polyA	N/A	zf-PARP	DNA_ligase_A_M	DNA_ligase_A_N	DNA_ligase_A_C	LIG3_BRCT	N/A	N/A	N/A	Unknown
M0R2B7	Pold1	DNA polymerase	nucleotide binding|DNA binding|DNA-directed DNA polymerase activity|3'-5'-exodeoxyribonuclease activity|	nucleoplasm|cytoplasm|aggresome|delta DNA polymerase complex|	1	0	0	0	0	0	0	0	0	1	1	Known	Non-polyA	N/A	DNA_pol_B_exo1	DNA_pol_B	DNA_pol_B	zf-C4pol	N/A	N/A	N/A	N/A	Unknown
A6NMQ1	Pola1	DNA polymerase	nucleotide binding|nucleoside binding|DNA binding|DNA-directed DNA polymerase activity|3'-5' exonuclease activity|	nucleoplasm|cytoplasm|	1	0	0	0	0	0	0	0	0	1	0	Known	Non-polyA	N/A	DNA_pol_alpha_N	DNA_pol_B_exo1	DNA_pol_B	zf-DNA_Pol	N/A	N/A	N/A	N/A	Unknown
P26358	Dnmt1	DNA (cytosine-5)-methyltransferase 1	DNA binding|chromatin binding|RNA binding|DNA (cytosine-5-)-methyltransferase activity|protein binding|transcription factor binding|zinc ion binding|methyl-CpG binding|DNA-methyltransferase activity|	nucleus|nucleoplasm|replication fork|pericentric heterochromatin|	1	0	0	0	0	1	0	0	0	1	1	Known	Non-polyA	ncRNA (Gerstberger, S., et al. Nat. Rev. Genetics. 2014. )	DMAP_binding	DNMT1-RFD	zf-CXXC	BAH	BAH	DNA_methylase	N/A	N/A	Unknown
Q96N67	Dock7	Dedicator of cytokinesis protein 7	guanyl-nucleotide exchange factor activity|Rac GTPase binding|	focal adhesion|axon|growth cone|neuron projection|basal part of cell|COP9 signalosome|	1	0	1	0	0	0	0	0	0	1	0	Known	Non-polyA	N/A	DUF3398	DOCK-C2	DHR-2	N/A	N/A	N/A	N/A	N/A	Unknown
Q14997	Psme4	Proteasome activator complex subunit 4	protein binding|peptidase activator activity|lysine-acetylated histone binding|	nucleus|cytosol|nuclear speck|spermatoproteasome complex|	1	0	0	0	0	0	0	0	0	1	1	Known	Non-polyA	N/A	BLM10_mid	DUF3437	N/A	N/A	N/A	N/A	N/A	N/A	Unknown
Q14202	Zmym3	Zinc finger MYM-type protein 3	DNA binding|zinc ion binding|	nucleus|	1	0	0	0	0	0	0	0	0	1	0	Known	Non-polyA	N/A	zf-FCS	DUF3504	N/A	N/A	N/A	N/A	N/A	N/A	Unknown
Q5VZL5	Zmym4	Zinc finger MYM-type protein 4	DNA binding|protein binding|zinc ion binding|	nucleus|nucleoplasm|nucleolus|cytoplasm|	1	0	0	0	0	0	0	0	0	1	0	Known	Non-polyA	N/A	zf-FCS*5	DUF3504	N/A	N/A	N/A	N/A	N/A	N/A	Unknown
Q9UBW7	Zmym2	Zinc finger MYM-type protein 2	zinc ion binding|ubiquitin conjugating enzyme binding|	cytosol|PML body|	1	0	0	0	0	0	0	0	0	1	0	Known	Non-polyA	N/A	zf-FCS*8	DUF3504	N/A	N/A	N/A	N/A	N/A	N/A	Unknown
Q70CQ2	Usp34	Ubiquitin carboxyl-terminal hydrolase 34	cysteine-type endopeptidase activity|ubiquitin-specific protease activity|protein binding|	nucleus|cytoplasm|cytosol|	1	0	0	0	0	0	0	0	0	1	0	Known	Non-polyA	N/A	UCH	DUF3517	N/A	N/A	N/A	N/A	N/A	N/A	Unknown
Q9UPU5	Usp24	Ubiquitin carboxyl-terminal hydrolase 24	cysteine-type endopeptidase activity|ubiquitin-specific protease activity|	N/A	1	0	1	0	0	0	0	0	0	1	1	Known	Non-polyA	N/A	UCH	DUF3517	N/A	N/A	N/A	N/A	N/A	N/A	Unknown
P29590-2	Pml	Isoform PML-5 of Protein PML	DNA binding|transcription coactivator activity|protein binding|zinc ion binding|ubiquitin protein ligase binding|SUMO binding|protein homodimerization activity|SMAD binding|protein heterodimerization activity|cobalt ion binding|	nucleus|nucleoplasm|nucleolus|cytoplasm|cytosol|nuclear matrix|PML body|early endosome membrane|nuclear membrane|extrinsic component of endoplasmic reticulum membrane|PML body|	1	0	0	0	0	0	0	0	0	1	0	Known	Non-polyA	N/A	zf-B_box	DUF3583	N/A	N/A	N/A	N/A	N/A	N/A	Unknown
Q5VWN6	Fam208b	Protein FAM208B	protein binding|	nucleus|nucleoplasm|cytoplasm|	1	0	0	0	0	0	0	0	0	0	0	Known	Non-polyA	N/A	DUF3699	DUF3715	DUF3715	N/A	N/A	N/A	N/A	N/A	Unknown
Q8IWI9	Mga	MAX gene-associated protein	DNA binding|sequence-specific DNA binding transcription factor activity|protein dimerization activity|	nucleoplasm|transcription factor complex|cytoplasm|MLL1 complex|	1	0	0	0	0	0	0	0	0	1	0	Known	Non-polyA	N/A	T-box	DUF4801	HLH	N/A	N/A	N/A	N/A	N/A	Unknown
A0AVT1	Uba6	Ubiquitin-like modifier-activating enzyme 6	ubiquitin activating enzyme activity|protein binding|ATP binding|FAT10 activating enzyme activity|	cytoplasm|cytosol|	1	0	0	0	0	0	0	0	0	1	0	Known	Non-polyA	N/A	ThiF	E1_FCCH	E1_4HB	ThiF	UBA_e1_thiolCys	E1_UFD	N/A	N/A	Unknown
Q5T4S7	Ubr4	E3 ubiquitin-protein ligase UBR4	ubiquitin-protein transferase activity|protein binding|calmodulin binding|zinc ion binding|ligase activity|	nucleoplasm|cytoplasm|centrosome|membrane|integral component of membrane|	1	0	1	0	0	0	0	0	0	1	1	Known	Non-polyA	N/A	zf-UBR	E3_UbLigase_R4	N/A	N/A	N/A	N/A	N/A	N/A	Unknown
O94776	Mta2	Metastasis-associated protein MTA2	transcription factor binding transcription factor activity|RNA polymerase II transcription factor binding|RNA polymerase II repressing transcription factor binding|sequence-specific DNA binding transcription factor activity|histone deacetylase activity|protein binding|zinc ion binding|RNA polymerase II core promoter proximal region sequence-specific DNA binding|RNA polymerase II distal enhancer s…	histone deacetylase complex|nuclear chromatin|nucleoplasm|transcription factor complex|membrane|NuRD complex|protein complex|	1	0	0	0	0	0	0	0	0	1	0	Known	Non-polyA	N/A	BAH	ELM2	GATA	MTA_R1	N/A	N/A	N/A	N/A	Unknown
Q8WYP5	Ahctf1	Protein ELYS	DNA binding|sequence-specific DNA binding transcription factor activity|	nucleus|nucleoplasm|cytosol|nuclear matrix|nuclear membrane|extracellular exosome|condensed chromosome kinetochore|chromatin|nuclear pore|nuclear pore outer ring|	1	0	1	0	0	0	0	0	0	0	1	Known	Non-polyA	mRNA (Scholz B.A., et al. Nat. Genetics. 2019.)	ELYS-bb	ELSY	N/A	N/A	N/A	N/A	N/A	N/A	Unknown
Q01968-2	Ocrl	Isoform B of Inositol polyphosphate 5-phosphatase OCRL-1	phosphatidylinositol-4,5-bisphosphate 5-phosphatase activity|GTPase activator activity|protein binding|Rac GTPase binding|inositol phosphate phosphatase activity|	photoreceptor outer segment|nucleus|cytoplasm|early endosome|Golgi stack|Golgi-associated vesicle|trans-Golgi network|cytosol|plasma membrane|coated pit|clathrin-coated vesicle|phagocytic vesicle membrane|early endosome membrane|extracellular exosome|	1	0	0	0	0	0	0	0	0	1	0	Known	Non-polyA	N/A	OCRL_clath_bd	Exo_endo_phos	RhoGAP	N/A	N/A	N/A	N/A	N/A	Unknown
Q9NVI1	Fanci	Fanconi anemia group I protein	DNA binding|protein binding|DNA polymerase binding|	nucleus|nucleoplasm|cytoplasm|plasma membrane|membrane|	1	0	1	0	0	0	0	0	0	1	1	Known	Non-polyA	ssRNA (Liang Z., et al. Cell Rep. 2019.)	FANCI_S1-cap	FANCI_S1-4	FANCI_HD1-2	N/A	N/A	N/A	N/A	N/A	Unknown
Q13315	Atm	Serine-protein kinase ATM	DNA binding|protein serine/threonine kinase activity|DNA-dependent protein kinase activity|protein binding|ATP binding|1-phosphatidylinositol-3-kinase activity|protein complex binding|histone serine kinase activity|protein dimerization activity|protein N-terminus binding|	nucleoplasm|spindle|cytoplasmic membrane-bounded vesicle|chromosome, telomeric region|	1	0	0	0	0	0	0	0	0	0	0	Known	Non-polyA	N/A	TAN	FAT	PI3_PI4_kinase	FATC	N/A	N/A	N/A	N/A	Unknown
Q13535	Atr	Serine/threonine-protein kinase ATR	DNA binding|protein kinase activity|protein serine/threonine kinase activity|protein binding|ATP binding|MutLalpha complex binding|MutSalpha complex binding|protein dimerization activity|	XY body|nucleoplasm|chromosome|Golgi apparatus|PML body|	1	0	0	0	0	0	0	0	0	0	0	Known	Non-polyA	N/A	UME	FAT	PI3_PI4_kinase	FATC	N/A	N/A	N/A	N/A	Unknown
Q7L576	Cyfip1	Cytoplasmic FMR1-interacting protein 1	protein binding|protein complex binding|Rac GTPase binding|actin filament binding|Rac GTPase binding|	ruffle|cytosol|mRNA cap binding complex|focal adhesion|lamellipodium|SCAR complex|neuron projection|synapse|perinuclear region of cytoplasm|extracellular exosome|	1	0	1	0	0	1	0	0	0	1	1	Known	Non-polyA	mRNA (Rubeis S.D.,et al. Neuron.2013.)	DUF1394	FragX_IP	N/A	N/A	N/A	N/A	N/A	N/A	Unknown
P22102	Gart	Trifunctional purine biosynthetic protein adenosine-3	phosphoribosylamine-glycine ligase activity|phosphoribosylformylglycinamidine cyclo-ligase activity|phosphoribosylglycinamide formyltransferase activity|ATP binding|methyltransferase activity|metal ion binding|	cytosol|extracellular exosome|	1	0	1	0	0	0	0	0	0	1	0	Known	Non-polyA	N/A	GARS_N	GARS_A	GARS_C	AIRS	AIRS_C	N/A	N/A	N/A	Unknown
Q8WXI9	Gatad2b	Transcriptional repressor p66-beta	sequence-specific DNA binding transcription factor activity|protein binding|zinc ion binding|RNA polymerase II core promoter proximal region sequence-specific DNA binding|RNA polymerase II distal enhancer sequence-specific DNA binding|nucleosomal DNA binding|	nuclear chromatin|nucleoplasm|nuclear speck|protein complex|	1	0	0	0	0	0	0	0	0	1	0	Known	Non-polyA	N/A	P66_CC	GATA	N/A	N/A	N/A	N/A	N/A	N/A	Unknown
F8VPD4	Cad	CAD protein	aspartate carbamoyltransferase activity|carbamoyl-phosphate synthase (ammonia) activity|carbamoyl-phosphate synthase (glutamine-hydrolyzing) activity|ATP binding|amino acid binding|hydrolase activity, acting on carbon-nitrogen (but not peptide) bonds, in cyclic amides|metal ion binding|	nucleus|nucleoplasm|cytoplasm|plasma membrane|	1	0	1	0	0	0	0	0	0	1	1	Known	Non-polyA	N/A	CPSase_sm_chain	GATase	CPSase_L_D2*3	CPSase_L_D3	MGS	Amidohydro_1	OTCace_N	OTCace	Unknown
Q8TEX9	Ipo4	Importin-4	protein binding|Ran GTPase binding|	nuclear chromatin|cytoplasm|membrane|protein complex|nuclear pore|	1	0	1	0	1	0	0	0	0	1	1	Known	Non-polyA	mRNA (Gerstberger, S., et al. Nat. Rev. Genetics. 2005. )	IBN_N	HEAT	N/A	N/A	N/A	N/A	N/A	N/A	Unknown
P51610	Hcfc1	Host cell factor 1	RNA polymerase II distal enhancer sequence-specific DNA binding transcription factor activity involved in positive regulation of transcription|chromatin binding|sequence-specific DNA binding transcription factor activity|transcription coactivator activity|protein binding|identical protein binding|histone acetyltransferase activity (H4-K5 specific)|histone acetyltransferase activity (H4-K8 specifi…	histone acetyltransferase complex|nucleus|nucleoplasm|cytoplasm|mitochondrion|membrane|axon|dendrite|neuronal cell body|Set1C/COMPASS complex|MLL5-L complex|MLL1 complex|Ada2/Gcn5/Ada3 transcription activator complex|SAGA-type complex|	1	0	1	0	0	0	0	0	0	1	1	Known	Non-polyA	N/A	Kelch_1	Kelch_3	N/A	N/A	N/A	N/A	N/A	N/A	Unknown
Q15058	Kif14	Kinesin-like protein KIF14	microtubule motor activity|protein binding|ATP binding|microtubule binding|ATP-dependent microtubule motor activity, plus-end-directed|tubulin binding|ATPase activity|protein kinase binding|PDZ domain binding|	nucleus|cytosol|kinesin complex|microtubule|membrane|midbody|spindle midzone|plasma membrane|	1	0	1	0	0	0	0	0	0	0	0	Known	Non-polyA	N/A	Kinesin	Kinesin_assoc	FHA	N/A	N/A	N/A	N/A	N/A	Unknown
Q13045	Flii	Protein flightless-1 homolog	actin binding|protein binding|	nucleoplasm|cytoplasm|microtubule organizing center|brush border|focal adhesion|	1	0	0	0	0	0	0	0	0	1	1	Known	Non-polyA	N/A	LRR_8*2	LRR_4	Gelsolin*4	N/A	N/A	N/A	N/A	N/A	Unknown
P20700	Lmnb1	Lamin-B1	structural molecule activity|phospholipase binding|	nuclear envelope|nuclear inner membrane|lamin filament|nucleoplasm|membrane|nuclear matrix|nuclear membrane|	1	0	1	0	0	0	0	0	0	1	0	Known	Non-polyA	N/A	Filament	LTD	N/A	N/A	N/A	N/A	N/A	N/A	Unknown
P33992	Mcm5	DNA replication licensing factor MCM5	DNA helicase activity|chromatin binding|DNA replication origin binding|protein binding|ATP binding|	nucleus|nucleoplasm|membrane|MCM complex|	1	0	1	0	1	0	0	0	0	1	0	Known	Non-polyA	N/A	MCM_N	MCM_OB	MCM	N/A	N/A	N/A	N/A	N/A	Unknown
P25205	Mcm3	DNA replication licensing factor MCM3	DNA binding|DNA helicase activity|protein binding|ATP binding|	nucleus|nucleoplasm|alpha DNA polymerase:primase complex|centrosome|membrane|MCM complex|intracellular membrane-bounded organelle|perinuclear region of cytoplasm|	1	0	1	0	1	0	0	0	0	1	1	Known	Non-polyA	N/A	MCM_N	MCM_OB	MCM	N/A	N/A	N/A	N/A	N/A	Unknown
Q93074	Med12	Mediator of RNA polymerase II transcription subunit 12	RNA polymerase II distal enhancer sequence-specific DNA binding|RNA polymerase II transcription cofactor activity|RNA polymerase II transcription factor binding transcription activator activity|chromatin binding|transcription cofactor activity|transcription coactivator activity|receptor activity|protein binding|beta-catenin binding|protein C-terminus binding|protein domain specific binding|ligand…	ubiquitin ligase complex|nucleus|nucleoplasm|nucleolus|centrosome|membrane|mediator complex|	1	0	0	0	0	0	0	0	0	1	1	Known	Non-polyA	ncRNA (Lai F., et al. Nature. 2014.)	Med12	Med12-LCEWAV	N/A	N/A	N/A	N/A	N/A	N/A	Unknown
P52732	Kif11	Kinesin-like protein KIF11	microtubule motor activity|ATP binding|microtubule binding|ATP-dependent microtubule motor activity, plus-end-directed|protein kinase binding|protein complex binding|	cytoplasm|spindle|cytosol|kinesin complex|microtubule|membrane|spindle pole|spindle microtubule|	1	0	1	0	0	0	0	0	0	1	0	Known	Non-polyA	mRNA (Song T., et al. J. Cell. Sci. 2015. )	Kinesin	Microtub_bind	N/A	N/A	N/A	N/A	N/A	N/A	Unknown
Q02241	Kif23	Kinesin-like protein KIF23	microtubule motor activity|protein binding|ATP binding|microtubule binding|ATPase activity|	nucleus|nucleoplasm|centrosome|spindle|cytosol|kinesin complex|microtubule|focal adhesion|midbody|intercellular bridge|mitotic spindle|centralspindlin complex|	1	0	0	0	0	0	0	0	0	1	0	Known	Non-polyA	N/A	Kinesin	MKLP1_Arf_bdg	N/A	N/A	N/A	N/A	N/A	N/A	Unknown
O60942	Rngtt	mRNA-capping enzyme	mRNA guanylyltransferase activity|polynucleotide 5'-phosphatase activity|protein tyrosine phosphatase activity|GTP binding|protein tyrosine/serine/threonine phosphatase activity|RNA guanylyltransferase activity|triphosphatase activity|	nucleus|nucleoplasm|	1	0	0	0	0	0	0	0	0	0	0	Known	Non-polyA	mRNA (Ghosh A., et al. Mol. Cell. 2011.)	DSPc	mRNA_cap_enzyme	mRNA_cap_C	N/A	N/A	N/A	N/A	N/A	Unknown
P52701	Msh6	DNA mismatch repair protein Msh6	chromatin binding|protein binding|DNA-dependent ATPase activity|mismatched DNA binding|methylated histone binding|protein homodimerization activity|magnesium ion binding|four-way junction DNA binding|double-stranded DNA binding|protein binding|ATP binding|ATPase activity|mismatched DNA binding|guanine/thymine mispair binding|single guanine insertion binding|single thymine insertion binding|oxidiz…	nuclear chromosome|nuclear chromatin|nucleoplasm|cytoplasm|Golgi apparatus|plasma membrane|MutSalpha complex|intracellular membrane-bounded organelle|	1	0	0	0	0	0	0	0	0	1	0	Known	Non-polyA	N/A	PWWP	Muts I-V	N/A	N/A	N/A	N/A	N/A	N/A	Unknown
P20585	Msh3	DNA mismatch repair protein Msh3	Y-form DNA binding|heteroduplex DNA loop binding|double-strand/single-strand DNA junction binding|protein binding|ATP binding|DNA-dependent ATPase activity|centromeric DNA binding|enzyme binding|guanine/thymine mispair binding|protein homodimerization activity|oxidized purine DNA binding|single-stranded DNA binding|mismatched DNA binding|dinucleotide insertion or deletion binding|single guanine i…	nuclear chromosome|nucleus|nucleoplasm|membrane|MutSbeta complex|	1	0	0	0	0	0	0	0	0	0	0	Known	Non-polyA	N/A	MutS_I	MutS_II	MutS_III	MutS_IV	N/A	N/A	N/A	N/A	Unknown
Q9NRN7	Aasdhppt	L-aminoadipate-semialdehyde dehydrogenase-phosphopantetheinyl transferase	magnesium ion binding|protein binding|holo-[acyl-carrier-protein] synthase activity|	cytosol|extracellular exosome|	1	0	0	0	0	0	0	0	0	1	0	Known	Non-polyA	N/A	ACPS	N/A	N/A	N/A	N/A	N/A	N/A	N/A	Unknown
Q12789	Gtf3c1	General transcription factor 3C polypeptide 1	protein binding|DNA binding|	transcription factor TFIIIC complex|nucleus|nucleoplasm|nucleolus|membrane|ribonucleoprotein complex|	1	0	1	0	0	0	0	0	0	1	1	Known	Non-polyA	rRNA (Lagna G,.,)	B-block_TFIIIC	N/A	N/A	N/A	N/A	N/A	N/A	N/A	Unknown
Q92547	Topbp1	DNA topoisomerase 2-binding protein 1	DNA binding|protein binding|protein C-terminus binding|identical protein binding|	condensed nuclear chromosome|spindle pole|male germ cell nucleus|nucleus|chromosome|cytoplasm|Golgi apparatus|centrosome|actin cytoskeleton|PML body|	1	0	0	0	0	0	0	0	0	1	0	Known	Non-polyA	N/A	BRCT*6	N/A	N/A	N/A	N/A	N/A	N/A	N/A	Unknown
P42695	Ncapd3	Condensin-2 complex subunit D3	chromatin binding|protein binding|methylated histone binding|	condensed chromosome, centromeric region|nuclear condensin complex|nucleoplasm|membrane|nuclear pericentric heterochromatin|germinal vesicle|	1	0	1	0	0	0	0	0	0	1	1	Known	Non-polyA	N/A	Cnd1	N/A	N/A	N/A	N/A	N/A	N/A	N/A	Unknown
Q15003	Ncaph	Condensin complex subunit 2	protein binding|	condensin complex|nucleus|cytoplasm|cytosol|membrane|	1	0	0	0	0	0	0	0	0	1	0	Known	Non-polyA	N/A	Cnd2	N/A	N/A	N/A	N/A	N/A	N/A	N/A	Unknown
Q9BPX3	Ncapg	Condensin complex subunit 3	protein binding|	condensin complex|nucleus|cytoplasm|centrosome|cytosol|actin cytoskeleton|membrane|	1	0	0	0	0	0	0	0	0	1	1	Known	Non-polyA	N/A	Cnd3	N/A	N/A	N/A	N/A	N/A	N/A	N/A	Unknown
P38432	Coil	Coilin	protein binding|protein C-terminus binding|identical protein binding|	nucleus|nucleoplasm|nucleolus|cytoplasm|Cajal body|membrane|	1	0	1	0	0	1	0	0	0	1	1	Known	Non-polyA	snoRNA (Machyna M., et al. Mol. Cell. 2014.)	Coilin_N	N/A	N/A	N/A	N/A	N/A	N/A	N/A	Unknown
P50990	Cct8	T-complex protein 1 subunit theta	protein binding|ATP binding|ATPase activity, coupled|unfolded protein binding|	zona pellucida receptor complex|cytoplasm|centrosome|cytosol|chaperonin-containing T-complex|microtubule|aggresome|cell body|intermediate filament cytoskeleton|extracellular exosome|	1	0	1	0	0	0	0	0	0	1	1	Known	Non-polyA	N/A	Cpn60_TCP1	N/A	N/A	N/A	N/A	N/A	N/A	N/A	Unknown
Q99832	Cct7	T-complex protein 1 subunit eta	protein binding|ATP binding|identical protein binding|unfolded protein binding|	zona pellucida receptor complex|cytoplasm|mitochondrion|cytosol|chaperonin-containing T-complex|microtubule|cell body|extracellular exosome|	1	0	1	0	1	0	0	0	0	1	1	Known	Non-polyA	N/A	Cpn60_TCP1	N/A	N/A	N/A	N/A	N/A	N/A	N/A	Unknown
P42858	Htt	Huntingtin	p53 binding|receptor binding|protein binding|profilin binding|transcription factor binding|dynactin binding|identical protein binding|ion channel binding|dynein intermediate chain binding|beta-tubulin binding|diazepam binding|	nucleus|nucleoplasm|cytoplasm|mitochondrion|late endosome|autophagosome|endoplasmic reticulum|Golgi apparatus|centriole|cytosol|postsynaptic density|inclusion body|clathrin-coated vesicle|axon|dendrite|cytoplasmic vesicle membrane|neuronal cell body|protein complex|neuronal ribonucleoprotein granule|	1	0	0	0	0	0	0	0	0	1	1	Known	Non-polyA	N/A	DUF3652	N/A	N/A	N/A	N/A	N/A	N/A	N/A	Unknown
Q9UK61	Fam208a	Protein TASOR	poly(A) RNA binding|	N/A	1	0	0	0	0	0	0	0	0	0	0	Known	Non-polyA	N/A	DUF3715	N/A	N/A	N/A	N/A	N/A	N/A	N/A	Unknown
Q9BWU0	Slc4a1ap	Kanadaptin	protein binding|	nucleus|nucleoplasm|cytoplasm|plasma membrane|intracellular membrane-bounded organelle|	1	0	0	0	0	1	0	0	0	1	0	Known	Non-polyA	mRNA (Xu Q., et al. Plos one. 2014.)	FHA	N/A	N/A	N/A	N/A	N/A	N/A	N/A	Unknown
P08243	Asns	Asparagine synthetase [glutamine-hydrolyzing]	asparagine synthase (glutamine-hydrolyzing) activity|protein binding|ATP binding|protein homodimerization activity|cofactor binding|	cytosol|	1	0	1	0	1	0	0	0	0	1	0	Known	Non-polyA	tRNA (van Heeke G., et al. J. Biol. Chem. 1989.)	GATase_7	N/A	N/A	N/A	N/A	N/A	N/A	N/A	Unknown
Q6P2E9	Edc4	Enhancer of mRNA-decapping protein 4	protein binding|	cytoplasmic mRNA processing body|nucleus|nucleoplasm|cytoplasm|cytosol|membrane|intracellular membrane-bounded organelle|	1	0	1	0	0	0	0	0	0	1	0	Known	Non-polyA	mRNA (Gerstberger, S., et al. Nat. Rev. Genetics. 2008. )	Ge1_WD40	N/A	N/A	N/A	N/A	N/A	N/A	N/A	Unknown
O14929	Hat1	Histone acetyltransferase type B catalytic subunit	histone acetyltransferase activity|protein binding|H4 histone acetyltransferase activity|histone binding|	nuclear chromatin|nucleus|nucleoplasm|cytoplasm|nuclear matrix|intracellular membrane-bounded organelle|protein complex|	1	0	0	0	0	0	0	0	0	1	1	Known	Non-polyA	N/A	Hat1_N	N/A	N/A	N/A	N/A	N/A	N/A	N/A	Unknown
Q5VY60	Haus6	HAUS augmin-like complex subunit 6	0	nucleoplasm|cytoplasm|microtubule organizing center|HAUS complex|	1	0	0	0	0	0	0	0	0	1	0	Known	Non-polyA	N/A	HAUS6_N	N/A	N/A	N/A	N/A	N/A	N/A	N/A	Unknown
Q13547	Hdac1	Histone deacetylase 1	transcription regulatory region sequence-specific DNA binding|core promoter binding|RNA polymerase II repressing transcription factor binding|RNA polymerase II transcription corepressor activity|sequence-specific DNA binding transcription factor activity|histone deacetylase activity|protein binding|transcription factor binding|deacetylase activity|enzyme binding|NAD-dependent histone deacetylase …	histone deacetylase complex|chromatin|nuclear chromatin|nucleus|nucleoplasm|cytoplasm|cytosol|Sin3 complex|NuRD complex|protein complex|	1	0	0	0	0	0	0	0	0	1	0	Known	Non-polyA	pre-mRNA (Khan D.H., et al. Nucleic Acid Res. 2013. )	Hist_deacetyl	N/A	N/A	N/A	N/A	N/A	N/A	N/A	Unknown
Q9H2P0	Adnp	Activity-dependent neuroprotector homeobox protein	DNA binding|chromatin binding|copper ion binding|protein binding|peptide binding|beta-tubulin binding|	extracellular space|nucleus|cytoplasm|axon|dendrite|neuronal cell body|	1	0	1	0	0	0	0	0	0	1	0	Known	Non-polyA	mRNA (Schirer Y., et al. Plos one. 2014.)	Homeodomain	N/A	N/A	N/A	N/A	N/A	N/A	N/A	Unknown
Q92598	Hsph1	Heat shock protein 105 kDa	protein binding|ATP binding|alpha-tubulin binding|	extracellular region|nucleoplasm|cytoplasm|cytosol|microtubule|extracellular exosome|endocytic vesicle lumen|	1	0	1	0	1	0	0	0	0	1	0	Known	Non-polyA	N/A	HSP70	N/A	N/A	N/A	N/A	N/A	N/A	N/A	Unknown
P34932	Hspa4	Heat shock 70 kDa protein 4	protein binding|ATP binding|	cytosol|extracellular exosome|	1	0	1	0	0	0	0	0	0	1	1	Known	Non-polyA	N/A	Hsp70*2	N/A	N/A	N/A	N/A	N/A	N/A	N/A	Unknown
Q96P70	Ipo9	Importin-9	protein binding|Ran GTPase binding|protein transporter activity|histone binding|	nucleus|cytoplasm|membrane|	1	0	1	0	0	0	0	0	0	1	1	Known	Non-polyA	mRNA (Gerstberger, S., et al. Nat. Rev. Genetics. 2009. )	IBN_N	N/A	N/A	N/A	N/A	N/A	N/A	N/A	Unknown
O95163	Ikbkap	Elongator complex protein 1	signal transducer activity|protein binding|phosphorylase kinase regulator activity|RNA polymerase II core binding|	histone acetyltransferase complex|nucleolus|cytoplasm|transcription elongation factor complex|Elongator holoenzyme complex|	1	0	1	0	0	0	0	0	0	1	1	Known	Non-polyA	N/A	IKI3	N/A	N/A	N/A	N/A	N/A	N/A	N/A	Unknown
Q7LBC6	Kdm3b	Lysine-specific demethylase 3B	antioxidant activity|metal ion binding|dioxygenase activity|	nucleoplasm|	1	0	0	0	0	0	0	0	0	1	1	Known	Non-polyA	N/A	JmjC	N/A	N/A	N/A	N/A	N/A	N/A	N/A	Unknown
O95239	Kif4a	Chromosome-associated kinesin KIF4A	DNA binding|microtubule motor activity|protein binding|ATP binding|microtubule binding|ATPase activity|	nucleoplasm|chromosome|cytoplasm|cytosol|kinesin complex|spindle microtubule|membrane|nuclear matrix|midbody|	1	0	0	0	0	0	0	0	0	1	0	Known	Non-polyA	N/A	Kinesin	N/A	N/A	N/A	N/A	N/A	N/A	N/A	Unknown
Q99661	Kif2c	Kinesin-like protein KIF2C	microtubule motor activity|protein binding|ATP binding|ATPase activity|centromeric DNA binding|microtubule plus-end binding|	chromosome, centromeric region|condensed chromosome kinetochore|nucleus|cytosol|kinesin complex|microtubule cytoskeleton|membrane|microtubule plus-end|kinetochore|cytoplasmic microtubule|	1	0	1	0	0	0	0	0	0	1	0	Known	Non-polyA	N/A	Kinesin	N/A	N/A	N/A	N/A	N/A	N/A	N/A	Unknown
Q8WVC0	Leo1	RNA polymerase-associated protein LEO1	protein binding|	nucleoplasm|nucleolus|Cdc73/Paf1 complex|	1	0	0	0	0	0	0	0	0	0	0	Known	Non-polyA	mRNA (Dermody J.L. J. Biol. Chem. 2010. )	Leo1	N/A	N/A	N/A	N/A	N/A	N/A	N/A	Unknown
Q16527	Csrp2	Cysteine and glycine-rich protein 2	protein binding|zinc ion binding|	nucleus|focal adhesion|	1	0	0	0	0	0	0	0	0	0	0	Known	Non-polyA	N/A	LIM*2	N/A	N/A	N/A	N/A	N/A	N/A	N/A	Unknown
Q13642-1	Fhl1	Isoform 1 of Four and a half LIM domains protein 1	protein binding|zinc ion binding|ion channel binding|	nucleus|cytoplasm|cytosol|plasma membrane|focal adhesion|	1	0	0	0	0	0	0	0	0	1	0	Known	Non-polyA	N/A	LIM*3	N/A	N/A	N/A	N/A	N/A	N/A	N/A	Unknown
Q53EL6	Pdcd4	Programmed cell death protein 4	RNA binding|protein binding|	nucleus|nucleoplasm|cytoplasm|cytosol|	1	0	1	0	0	1	0	0	0	1	0	Known	Non-polyA	mRNA (Fehler O., et al. Nucleic. Acids. Res. 2014.)	MA3*2	N/A	N/A	N/A	N/A	N/A	N/A	N/A	Unknown
Q9BTE3	Mcmbp	Mini-chromosome maintenance complex-binding protein	chromatin binding|protein binding|	nucleus|nucleoplasm|cytoplasm|plasma membrane|MCM complex|	1	0	0	0	0	0	0	0	0	1	1	Known	Non-polyA	N/A	MCM_bind	N/A	N/A	N/A	N/A	N/A	N/A	N/A	Unknown
Q9ULK4	Med23	Mediator of RNA polymerase II transcription subunit 23	transcription coactivator activity|protein binding|ubiquitin protein ligase activity|	ubiquitin ligase complex|nucleoplasm|transcription factor complex|mediator complex|	1	0	0	0	0	0	0	0	0	1	1	Known	Non-polyA	N/A	Med23	N/A	N/A	N/A	N/A	N/A	N/A	N/A	Unknown
P53985	Slc16a1	Monocarboxylate transporter 1	monocarboxylic acid transmembrane transporter activity|lactate transmembrane transporter activity|mevalonate transmembrane transporter activity|symporter activity|protein homodimerization activity|organic cyclic compound binding|	mitochondrion|centrosome|plasma membrane|integral component of plasma membrane|membrane|integral component of membrane|extracellular exosome|	1	0	0	0	0	0	0	0	0	0	1	Known	Non-polyA	N/A	MFS1*2	N/A	N/A	N/A	N/A	N/A	N/A	N/A	Unknown
Q00325	Slc25a3	Phosphate carrier protein, mitochondrial	symporter activity|phosphate ion carrier activity|protein complex binding|	mitochondrion|mitochondrial inner membrane|integral component of plasma membrane|membrane|myelin sheath|extracellular exosome|	1	0	1	0	1	0	0	0	0	0	1	Known	Non-polyA	N/A	Mito_carr*3	N/A	N/A	N/A	N/A	N/A	N/A	N/A	Unknown
P43246	Msh2	DNA mismatch repair protein Msh2	Y-form DNA binding|heteroduplex DNA loop binding|double-strand/single-strand DNA junction binding|DNA binding|protein binding|protein C-terminus binding|DNA-dependent ATPase activity|centromeric DNA binding|enzyme binding|protein kinase binding|guanine/thymine mispair binding|protein homodimerization activity|magnesium ion binding|four-way junction DNA binding|double-stranded DNA binding|single-s…	nuclear chromosome|nucleoplasm|membrane|MutSalpha complex|MutSbeta complex|	1	0	1	0	0	0	0	0	0	1	0	Known	Non-polyA	N/A	MutS I-V	N/A	N/A	N/A	N/A	N/A	N/A	N/A	Unknown
O94901-9	Sun1	Isoform 9 of SUN domain-containing protein 1	protein binding|lamin binding|protein anchor|	acrosomal membrane|nuclear envelope|integral component of nuclear inner membrane|nuclear membrane|LINC complex|intracellular membrane-bounded organelle|	1	0	0	0	0	0	0	0	0	0	1	Known	Non-polyA	mRNA (Li P., et al. Sci. Rep. 2017.)	N/A	N/A	N/A	N/A	N/A	N/A	N/A	N/A	Unknown
O95785-3	Wiz	Isoform 3 of Protein Wiz	protein binding|metal ion binding|SET domain binding|	nucleus|extracellular exosome|	1	0	0	0	0	0	0	0	0	0	0	Known	Non-polyA	N/A	N/A	N/A	N/A	N/A	N/A	N/A	N/A	N/A	Unknown
Q6IQ32	Adnp2	Activity-dependent neuroprotector homeobox protein 2	DNA binding|protein binding|metal ion binding|	nucleus|	1	0	0	0	0	0	0	0	0	0	0	Known	Non-polyA	N/A	N/A	N/A	N/A	N/A	N/A	N/A	N/A	N/A	Unknown
Q5VUA4	Znf318	Zinc finger protein 318	nucleic acid binding|zinc ion binding|	nucleoplasm|cytoplasm|	1	0	0	0	0	0	0	0	0	1	0	Known	Non-polyA	N/A	N/A	N/A	N/A	N/A	N/A	N/A	N/A	N/A	Unknown
Q96JM3	Champ1	Chromosome alignment-maintaining phosphoprotein 1	nucleic acid binding|protein binding|metal ion binding|	condensed chromosome kinetochore|condensed chromosome|nucleus|nucleoplasm|cytoplasm|spindle|	1	0	0	0	0	0	0	0	0	1	0	Known	Non-polyA	N/A	N/A	N/A	N/A	N/A	N/A	N/A	N/A	N/A	Unknown
Q9Y4B6	Vprbp	DDB1- and CUL4-associated factor 1	protein binding|ATP binding|histone kinase activity (H2A-T120 specific)|	nucleus|nucleolus|cytoplasm|COP9 signalosome|	1	0	0	0	0	0	0	0	0	1	0	Known	Non-polyA	N/A	N/A	N/A	N/A	N/A	N/A	N/A	N/A	N/A	Unknown
Q8WUM0	Nup133	Nuclear pore complex protein Nup133	nucleocytoplasmic transporter activity|protein binding|	nuclear envelope|nuclear pore|cytosol|membrane|nuclear pore outer ring|nuclear membrane|condensed chromosome kinetochore|condensed chromosome outer kinetochore|	1	0	0	0	0	0	0	0	0	1	1	Known	Non-polyA	mRNA (Vasu S., et al. J. Cell. Biol. 2001.)	Nucleoporin_C	N/A	N/A	N/A	N/A	N/A	N/A	N/A	Unknown
Q12769	Nup160	Nuclear pore complex protein Nup160	nucleocytoplasmic transporter activity|protein binding|	nuclear envelope|nuclear pore|cytosol|nuclear pore outer ring|kinetochore|	1	0	1	0	1	0	0	0	0	1	1	Known	Non-polyA	mRNA (Vasu S., et al. J. Cell. Sci. 2001.)	Nup160	N/A	N/A	N/A	N/A	N/A	N/A	N/A	Unknown
Q92621	Nup205	Nuclear pore complex protein Nup205	protein binding|structural constituent of nuclear pore|	nuclear envelope|nuclear pore|nucleoplasm|cytoplasm|membrane|nuclear membrane|nuclear periphery|	1	0	1	0	0	0	0	0	0	1	1	Known	Non-polyA	tRNA (Ikegami K., et al. Mol. Cell. 2013.)	Nup192	N/A	N/A	N/A	N/A	N/A	N/A	N/A	Unknown
P57740	Nup107	Nuclear pore complex protein Nup107	nucleocytoplasmic transporter activity|protein binding|structural constituent of nuclear pore|	condensed chromosome kinetochore|nuclear envelope|nuclear pore|nucleoplasm|centrosome|cytosol|membrane|nuclear pore outer ring|nuclear membrane|nuclear periphery|kinetochore|	1	0	0	0	0	0	0	0	0	1	1	Known	Non-polyA	mRNA (Guan Y., et al. J. Cell. Mol. Med. 2019.)	Nup84_Nup100	N/A	N/A	N/A	N/A	N/A	N/A	N/A	Unknown
Q15154	Pcm1	Pericentriolar material 1 protein	protein binding|identical protein binding|	pericentriolar material|cytoplasm|centrosome|cytosol|membrane|nuclear membrane|centriolar satellite|ciliary basal body|protein complex|nonmotile primary cilium|centrosome|	1	0	1	0	0	0	0	0	0	1	0	Known	Non-polyA	N/A	PCM1_C	N/A	N/A	N/A	N/A	N/A	N/A	N/A	Unknown
Q9H4L4	Senp3	Sentrin-specific protease 3	endopeptidase activity|protein binding|SUMO-specific protease activity|	nucleus|nucleolus|cytoplasm|MLL1 complex|	1	0	0	0	0	0	0	0	0	1	0	Known	Non-polyA	rRNA (Haindl M., et al. EMBO Rep. 2008.)	Peptidase_C48	N/A	N/A	N/A	N/A	N/A	N/A	N/A	Unknown
Q96FW1	Otub1	Ubiquitin thioesterase OTUB1	ubiquitin-specific protease activity|protein binding|NEDD8-specific protease activity|ubiquitin protein ligase binding|ubiquitin binding|	nucleus|cytoplasm|extracellular exosome|	1	0	0	0	0	0	0	0	0	1	0	Known	Non-polyA	N/A	Peptidase_C65	N/A	N/A	N/A	N/A	N/A	N/A	N/A	Unknown
Q00535	Cdk5	Cyclin-dependent-like kinase 5	p53 binding|protein kinase activity|protein serine/threonine kinase activity|cyclin-dependent protein serine/threonine kinase activity|ErbB-2 class receptor binding|protein binding|ATP binding|cytoskeletal protein binding|kinase activity|protein kinase binding|acetylcholine receptor activator activity|ErbB-3 class receptor binding|ephrin receptor binding|tau-protein kinase activity|	nucleus|cytoplasm|cytosol|cytoskeleton|postsynaptic density|membrane|cyclin-dependent protein kinase 5 holoenzyme complex|lamellipodium|cell junction|filopodium|axon|dendrite|growth cone|neuromuscular junction|neuronal cell body|perikaryon|postsynaptic membrane|	1	0	0	0	0	0	0	0	0	1	0	Known	Non-polyA	N/A	Pkinase	N/A	N/A	N/A	N/A	N/A	N/A	N/A	Unknown
P33981	Ttk	Dual specificity protein kinase TTK	protein serine/threonine kinase activity|protein serine/threonine/tyrosine kinase activity|protein tyrosine kinase activity|protein binding|ATP binding|	spindle|membrane|	1	0	1	0	0	0	0	0	0	1	0	Known	Non-polyA	N/A	Pkinase	N/A	N/A	N/A	N/A	N/A	N/A	N/A	Unknown
P35080	Pfn2	Profilin-2	adenyl-nucleotide exchange factor activity|actin monomer binding|protein binding|phosphatidylinositol-4,5-bisphosphate binding|	cytoplasm|cytoskeleton|terminal bouton|extracellular exosome|	1	0	0	0	0	0	0	0	0	1	0	Known	Non-polyA	N/A	Profilin	N/A	N/A	N/A	N/A	N/A	N/A	N/A	Unknown
P18754	Rcc1	Regulator of chromosome condensation	chromatin binding|Ran guanyl-nucleotide exchange factor activity|protein binding|nucleosomal DNA binding|histone binding|	nuclear chromatin|condensed nuclear chromosome|nucleus|nucleoplasm|cytoplasm|nuclear membrane|	1	0	1	0	0	0	0	0	0	1	1	Known	Non-polyA	N/A	RCC1*7	N/A	N/A	N/A	N/A	N/A	N/A	N/A	Unknown
Q9H9Y6	Polr1b	DNA-directed RNA polymerase I subunit RPA2	DNA binding|protein binding|ribonucleoside binding|metal ion binding|RNA polymerase I activity|	nucleoplasm|nucleolus|DNA-directed RNA polymerase I complex|cytoplasm|	1	0	0	0	0	0	0	0	0	1	1	Known	Non-polyA	rRNA (Drygin D., et al. Cancer Res. 2011.)	RNA_pol_Rpb2_1-7	N/A	N/A	N/A	N/A	N/A	N/A	N/A	Unknown
P50748	Kntc1	Kinetochore-associated protein 1	protein binding|	condensed chromosome kinetochore|spindle pole|nucleus|cytoplasm|kinetochore microtubule|cytosol|plasma membrane|actin cytoskeleton|RZZ complex|	1	0	0	0	0	0	0	0	0	1	0	Known	Non-polyA	N/A	Rod C	N/A	N/A	N/A	N/A	N/A	N/A	N/A	Unknown
P49321	Nasp	Nuclear autoantigenic sperm protein	protein binding|protein complex binding|histone binding|Hsp90 protein binding|	nuclear chromatin|nucleus|nucleoplasm|cytoplasm|protein complex|	1	0	1	0	1	0	0	0	0	1	1	Known	Non-polyA	N/A	SHNi-TPR	N/A	N/A	N/A	N/A	N/A	N/A	N/A	Unknown
Q13395	Tarbp1	Probable methyltransferase TARBP1	RNA binding|RNA methyltransferase activity|	nucleus|	1	0	0	0	0	0	0	0	0	0	0	Known	Non-polyA	viral RNA	SpoU_methylase	N/A	N/A	N/A	N/A	N/A	N/A	N/A	Unknown
Q86VP6	Cand1	Cullin-associated NEDD8-dissociated protein 1	protein binding|TBP-class protein binding|	ubiquitin ligase complex|nucleus|nucleoplasm|cytoplasm|membrane|cullin-RING ubiquitin ligase complex|extracellular exosome|	1	0	1	0	1	0	0	0	0	1	1	Known	Non-polyA	N/A	TIP120	N/A	N/A	N/A	N/A	N/A	N/A	N/A	Unknown
Q96EY4	Tma16	Translation machinery-associated protein 16	protein binding|	nucleus|nucleolus|	1	0	1	0	0	0	0	0	0	1	1	Known	Non-polyA	mRNA (Gaudet P., et al. Brief. Bioinformatics. 2011.)	Tma16	N/A	N/A	N/A	N/A	N/A	N/A	N/A	Unknown
Q93008	Usp9x	Probable ubiquitin carboxyl-terminal hydrolase FAF-X	cysteine-type endopeptidase activity|ubiquitin-specific protease activity|protein binding|cysteine-type peptidase activity|co-SMAD binding|	cytoplasm|cytosol|membrane|growth cone|apical part of cell|	1	0	1	0	0	0	0	0	0	1	1	Known	Non-polyA	mRNA (Li Z., et al. Nucleic Acid Research. 2018.)	UCH	N/A	N/A	N/A	N/A	N/A	N/A	N/A	Unknown
Q14146	Urb2	Unhealthy ribosome biogenesis protein 2 homolog	N/A	nucleus|nucleolus|aggresome|	1	0	1	0	0	0	0	0	0	1	1	Known	Non-polyA	rRNA (Wang H., et al. New. Phytol. 2018.)	Urb2	N/A	N/A	N/A	N/A	N/A	N/A	N/A	Unknown
Q63HN8	Rnf213	E3 ubiquitin-protein ligase RNF213	ubiquitin-protein transferase activity|protein binding|zinc ion binding|ligase activity|ATPase activity|	nucleolus|cytoplasm|membrane|	1	0	0	0	0	0	0	0	0	1	1	Known	Non-polyA	N/A	zf-C3HC4	N/A	N/A	N/A	N/A	N/A	N/A	N/A	Unknown
Q5VTR2	Rnf20	E3 ubiquitin-protein ligase BRE1A	p53 binding|chromatin binding|transcription coactivator activity|mRNA 3'-UTR binding|ubiquitin-protein transferase activity|protein binding|zinc ion binding|ligase activity|ubiquitin protein ligase binding|histone binding|ubiquitin-protein transferase activity|	ubiquitin ligase complex|nucleus|nucleoplasm|nucleolus|HULC complex|	1	0	0	0	0	1	0	0	0	1	0	Known	Non-polyA	mRNA (Pirngruber J., et al. EMBO Rep. 2009.)	zf-C3HC4_3	N/A	N/A	N/A	N/A	N/A	N/A	N/A	Unknown
O75150	Rnf40	E3 ubiquitin-protein ligase BRE1B	mRNA 3'-UTR binding|protein binding|zinc ion binding|ligase activity|syntaxin-1 binding|ubiquitin conjugating enzyme binding|ubiquitin protein ligase binding|protein complex binding|protein homodimerization activity|ubiquitin-protein transferase activity|	ubiquitin ligase complex|nucleus|nucleoplasm|cytosol|membrane|extrinsic component of membrane|HULC complex|neuron projection|axon terminus|	1	0	0	0	0	1	0	0	0	1	0	Known	Non-polyA	N/A	zf-C3HC4_3	N/A	N/A	N/A	N/A	N/A	N/A	N/A	Unknown
P49915	Gmps	GMP synthase [glutamine-hydrolyzing]	GMP synthase activity|GMP synthase (glutamine-hydrolyzing) activity|ATP binding|pyrophosphatase activity|	cytoplasm|cytosol|	1	0	1	0	0	0	0	0	0	1	1	Known	Non-polyA	N/A	GATase	NAD_synthase	GMP_synt_C	N/A	N/A	N/A	N/A	N/A	Unknown
Q6KC79	Nipbl	Nipped-B-like protein	chromatin binding|protein binding|protein C-terminus binding|mediator complex binding|histone deacetylase binding|protein N-terminus binding|chromo shadow domain binding|	chromatin|nucleus|nucleoplasm|SMC loading complex|extracellular exosome|	1	0	0	0	0	0	0	0	0	1	1	Known	Non-polyA	rRNA (Kong X.,et al. BioRxiv. 2019.)	Cohesin_HEAT	Nipped-B_C	N/A	N/A	N/A	N/A	N/A	N/A	Unknown
P52948	Nup98	Nuclear pore complex protein Nup98-Nup96	transporter activity|protein binding|structural constituent of nuclear pore|peptide binding|	nuclear envelope|nuclear pore|nucleoplasm|cytosol|nuclear pore outer ring|nuclear membrane|nuclear periphery|nuclear inclusion body|nuclear pore nuclear basket|kinetochore|	1	0	0	0	0	1	0	0	0	1	1	Known	Non-polyA	mRNA (Iwamoto M., et al. Genes to Cells. 2010.)	Nucleoporin2	Nup96	N/A	N/A	N/A	N/A	N/A	N/A	Unknown
Q5JRX3	Pitrm1	Presequence protease, mitochondrial	metalloendopeptidase activity|enzyme activator activity|zinc ion binding|	mitochondrion|mitochondrial matrix|	1	0	0	0	0	0	0	0	0	1	0	Known	Non-polyA	N/A	Peptidase_M16	Peptidase_M16_C	M16C_assoc	Peptidase_M16_C	N/A	N/A	N/A	N/A	Unknown
B1AKJ5	Nrd1	Nardilysin	metalloendopeptidase activity|metal ion binding|	mitochondrion|	1	0	0	0	0	0	0	0	0	1	0	Known	Non-polyA	ncRNA (Bacikova V., et al. Nucleic Acids Res. 2014.)	Peptidase_M16	Peptidase_M16_C	Peptidase_M16_M	Peptidase_M16_C	N/A	N/A	N/A	N/A	Unknown
O14578-4	Cit	Isoform 4 of Citron Rho-interacting kinase	protein serine/threonine kinase activity|protein binding|ATP binding|SH3 domain binding|PDZ domain binding|metal ion binding|scaffold protein binding|	ruffle|vacuole|cytosol|actin cytoskeleton|membrane|	1	0	0	0	0	0	0	0	0	0	0	Known	Non-polyA	N/A	Pkinase	PH	CNH	N/A	N/A	N/A	N/A	N/A	Unknown
Q96T23	Rsf1	Remodeling and spacing factor 1	protein binding|zinc ion binding|histone binding|ATPase activity|	nucleus|nucleoplasm|RSF complex|	1	0	0	0	0	0	0	0	0	0	0	Known	Non-polyA	N/A	WHIM1	PHD	N/A	N/A	N/A	N/A	N/A	N/A	Unknown
Q12830	Bptf	Nucleosome-remodeling factor subunit BPTF	protein binding|transcription factor binding|zinc ion binding|sequence-specific DNA binding|DNA-dependent ATPase activity|	nucleus|nucleoplasm|cytoplasm|NURF complex|extracellular exosome|	1	0	1	0	0	0	0	0	0	1	0	Known	Non-polyA	N/A	DDT	PHD*2	WSD	bromodomain	N/A	N/A	N/A	N/A	Unknown
Q9Y4A5	Trrap	Transformation/transcription domain-associated protein	transcription cofactor activity|transcription coactivator activity|protein binding|kinase activity|phosphotransferase activity, alcohol group as acceptor|	PCAF complex|Swr1 complex|nucleus|nucleoplasm|Golgi apparatus|STAGA complex|transcription factor TFTC complex|NuA4 histone acetyltransferase complex|	1	0	1	0	0	0	0	0	0	1	1	Known	Non-polyA	N/A	FAT	PI3_PI4_kinase	N/A	N/A	N/A	N/A	N/A	N/A	Unknown
Q92530	Psmf1	Proteasome inhibitor PI31 subunit	endopeptidase inhibitor activity|protein binding|proteasome binding|	nucleoplasm|cytoplasm|endoplasmic reticulum|cytosol|proteasome core complex|membrane|	1	0	0	0	0	0	0	0	0	1	0	Known	Non-polyA	mRNA (Jonson L., et al. Mol.&Cell. Proteomics. 2007.)	PI31_Prot_N	PI31_Prot_C	N/A	N/A	N/A	N/A	N/A	N/A	Unknown
P53350	Plk1	Serine/threonine-protein kinase PLK1	protein kinase activity|protein serine/threonine kinase activity|protein binding|ATP binding|microtubule binding|anaphase-promoting complex binding|kinase activity|protein kinase binding|	kinetochore|chromatin|synaptonemal complex|spindle pole|condensed nuclear chromosome outer kinetochore|nucleus|nucleoplasm|nucleolus|cytoplasm|centrosome|spindle|cytosol|microtubule cytoskeleton|midbody|spindle midzone|spindle microtubule|	1	0	0	0	0	0	0	0	0	1	0	Known	Non-polyA	N/A	Pkinase	POLO_box*2	N/A	N/A	N/A	N/A	N/A	N/A	Unknown
Q86X55	Carm1	Histone-arginine methyltransferase CARM1	transcription coactivator activity|protein binding|beta-catenin binding|protein methyltransferase activity|histone-arginine N-methyltransferase activity|protein-arginine N-methyltransferase activity|ligand-dependent nuclear receptor transcription coactivator activity|protein-arginine omega-N asymmetric methyltransferase activity|histone methyltransferase activity (H3-R17 specific)|histone methylt…	nucleus|nucleoplasm|cytoplasm|cytosol|	1	0	1	0	0	0	0	0	0	1	1	Known	Non-polyA	pre-mRNA (Kuhn P., et al. Nucleic. Acids. Res. 2011.)	Carm1	PrmA	N/A	N/A	N/A	N/A	N/A	N/A	Unknown
O75592	Mycbp2	E3 ubiquitin-protein ligase MYCBP2	ubiquitin-protein transferase activity|protein binding|zinc ion binding|ligase activity|protein homodimerization activity|	nucleus|microtubule cytoskeleton|membrane|axon|	1	0	0	0	0	0	0	0	0	1	1	Known	Non-polyA	N/A	RCC1_2	RCC1	PHR*2	SH3_3	ANAPC10	zf-RING_2	N/A	N/A	Unknown
P23921	Rrm1	Ribonucleoside-diphosphate reductase large subunit	ribonucleoside-diphosphate reductase activity, thioredoxin disulfide as acceptor|protein binding|ATP binding|	nuclear envelope|nucleoplasm|cytoplasm|cytosol|cell projection|neuronal cell body|extracellular exosome|	1	0	0	0	1	0	0	0	0	1	0	Known	Non-polyA	N/A	ATP-cone	Ribonuc_red_lgN	Ribonuc_red_lgC	N/A	N/A	N/A	N/A	N/A	Unknown
Q13526	Pin1	Peptidyl-prolyl cis-trans isomerase NIMA-interacting 1	peptidyl-prolyl cis-trans isomerase activity|protein binding|mitogen-activated protein kinase kinase binding|GTPase activating protein binding|phosphoserine binding|phosphothreonine binding|	nucleus|nucleoplasm|mitochondrion|cytosol|nuclear speck|midbody|neuron projection|	1	0	0	0	0	0	0	0	0	1	1	Known	Non-polyA	N/A	WW	Rotamase	N/A	N/A	N/A	N/A	N/A	N/A	Unknown
Q9Y2L1	Dis3	Exosome complex exonuclease RRP44	3'-5'-exoribonuclease activity|RNA binding|endonuclease activity|guanyl-nucleotide exchange factor activity|protein binding|	nuclear exosome (RNase complex)|cytoplasmic exosome (RNase complex)|exosome (RNase complex)|nucleoplasm|cytosol|membrane|nucleolus|	1	0	1	0	0	1	0	0	0	1	1	Known	Non-polyA	snoRNA (Szczepinska T., et al. Genome Res. 2015.)	PIN_4	Rrp44_CSD1	OB_Dis3	RNB	Rrp44_S1	N/A	N/A	N/A	Unknown
O60318	Mcm3ap	Germinal-center associated nuclear protein	DNA binding|transferase activity, transferring acyl groups|	nucleus|nuclear pore|nucleoplasm|cytoplasm|cytosol|nuclear membrane|	1	0	0	0	0	0	0	0	0	0	0	Known	Non-polyA	N/A	NupH_GANP	SAC3_GANP	CID_GANP	MCM3AP_GANP	N/A	N/A	N/A	N/A	Unknown
A2RRP1	Nbas	Neuroblastoma-amplified sequence	SNARE binding|	nucleolus|cytoplasm|endoplasmic reticulum|endoplasmic reticulum membrane|Golgi apparatus|membrane|nuclear membrane|Dsl1p complex|	1	0	0	0	0	0	0	0	0	0	0	Known	Non-polyA	mRNA (Longman D., et al. BioRxiv. 2020.)	Nbas_N	Sec39	Sec39	N/A	N/A	N/A	N/A	N/A	Unknown
Q9BYW2	Setd2	Histone-lysine N-methyltransferase SETD2	protein binding|histone-lysine N-methyltransferase activity|histone methyltransferase activity (H3-K36 specific)|	nucleoplasm|chromosome|	1	0	0	0	0	0	0	0	0	1	0	Known	Non-polyA	mRNA (Yoh S.M., et al. Genes & Development. 2008.)	AWS	SET	WW	SRI	N/A	N/A	N/A	N/A	Unknown
Q96ST3	Sin3a	Paired amphipathic helix protein Sin3a	transcription regulatory region sequence-specific DNA binding|RNA polymerase II activating transcription factor binding|RNA polymerase II repressing transcription factor binding|RNA polymerase II transcription corepressor activity|chromatin binding|sequence-specific DNA binding transcription factor activity|protein binding|protein deacetylase activity|histone deacetylase activity|	kinetochore|chromatin|nucleus|nucleoplasm|transcription factor complex|nucleolus|cytoplasm|Sin3 complex|transcriptional repressor complex|intercellular bridge|	1	0	0	0	0	1	0	0	0	1	1	Known	Non-polyA	N/A	PAH*3	Sin3_corepress	Sin3a_C	N/A	N/A	N/A	N/A	N/A	Unknown
A6NHR9	Smchd1	Structural maintenance of chromosomes flexible hinge domain-containing protein 1	ATP binding|	Barr body|	1	0	0	0	0	0	0	0	0	1	0	Known	Non-polyA	N/A	HATPase_c_3	SMC_hinge	N/A	N/A	N/A	N/A	N/A	N/A	Unknown
E9PD53	Smc4	Structural maintenance of chromosomes protein	ATP binding|	nucleoplasm|chromosome|cytoplasm|	1	0	1	0	1	0	0	0	0	1	0	Known	Non-polyA	N/A	SMC_C	SMC_hinge	N/A	N/A	N/A	N/A	N/A	N/A	Unknown
O95347	Smc2	Structural maintenance of chromosomes protein 2	protein binding|ATP binding|protein heterodimerization activity|	nuclear chromosome|condensed chromosome|condensin complex|nucleus|nucleoplasm|cytoplasm|cytosol|extracellular exosome|	1	0	1	0	0	0	0	0	0	1	0	Known	Non-polyA	N/A	SMC_N*2	SMC_hinge	N/A	N/A	N/A	N/A	N/A	N/A	Unknown
Q12872	Sfswap	Splicing factor, suppressor of white-apricot homolog	RNA binding|	nucleus|	1	0	0	0	0	1	0	0	0	1	0	Known	Non-polyA	mRNA (Gerstberger, S., et al. Nat. Rev. Genetics. 2011. )	DRY_EERY	Surp	Surp	N/A	N/A	N/A	N/A	N/A	Unknown
Q92922	Smarcc1	SWI/SNF complex subunit SMARCC1	transcription coactivator activity|protein binding|protein N-terminus binding|RNA polymerase II core promoter proximal region sequence-specific DNA binding|RNA polymerase II distal enhancer sequence-specific DNA binding|nucleosomal DNA binding|	nuclear chromatin|XY body|nucleoplasm|SWI/SNF complex|protein complex|npBAF complex|nBAF complex|	1	0	0	0	0	0	0	0	0	1	1	Known	Non-polyA	N/A	SWIRM-assoc_2	SWIRM	Myb_DNA-binding	SWIRM-assoc_3	SWIRM-assoc_1	N/A	N/A	N/A	Unknown
A0A087WVM4	Mthfd1l	Monofunctional C1-tetrahydrofolate synthase, mitochondrial	formate-tetrahydrofolate ligase activity|ATP binding|methenyltetrahydrofolate cyclohydrolase activity|methylenetetrahydrofolate dehydrogenase (NADP+) activity|	cytosol|	1	0	0	0	0	0	0	0	0	0	0	Known	Non-polyA	miRNA (Minguzzi S., et al. Hum. Mutat. 2014.)	THF_DHG_CYH	THF_DHG_CYH_C	FTHFS	N/A	N/A	N/A	N/A	N/A	Unknown
Q8NI27	Thoc2	THO complex subunit 2	RNA binding|protein binding|	transcription export complex|THO complex|THO complex part of transcription export complex|nucleoplasm|nuclear speck|	1	0	0	0	1	1	0	0	0	1	0	Known	Non-polyA	mRNA (Gerstberger, S., et al. Nat. Rev. Genetics. 2007. )	THOC2_N*2	Thoc2	Tho2	N/A	N/A	N/A	N/A	N/A	Unknown
Q9Y265	Ruvbl1	RuvB-like 1	DNA helicase activity|protein binding|ATP binding|ATPase activity|	Swr1 complex|nucleus|nucleoplasm|cytoplasm|Golgi apparatus|microtubule organizing center|membrane|nuclear matrix|Ino80 complex|NuA4 histone acetyltransferase complex|intracellular membrane-bounded organelle|extracellular exosome|MLL1 complex|	1	0	1	0	0	0	0	0	0	1	0	Known	Non-polyA	mRNA (Gerstberger, S., et al. Nat. Rev. Genetics. 2010. )	TIP49	TIP49_C	N/A	N/A	N/A	N/A	N/A	N/A	Unknown
Q9Y230	Ruvbl2	RuvB-like 2	RNA polymerase II core promoter sequence-specific DNA binding|RNA polymerase II distal enhancer sequence-specific DNA binding|DNA helicase activity|damaged DNA binding|ATP-dependent DNA helicase activity|protein binding|ATP binding|chromatin DNA binding|identical protein binding|ATP-dependent 5'-3' DNA helicase activity|unfolded protein binding|ATPase activity|	Swr1 complex|intracellular|nucleus|nucleoplasm|nuclear euchromatin|cytoplasm|membrane|nuclear matrix|ribonucleoprotein complex|Ino80 complex|NuA4 histone acetyltransferase complex|extracellular exosome|MLL1 complex|	1	0	1	0	0	0	0	0	0	1	1	Known	Non-polyA	mRNA (Gerstberger, S., et al. Nat. Rev. Genetics. 2014. )	TIP49	TIP49_C	N/A	N/A	N/A	N/A	N/A	N/A	Unknown
Q6PD62	Ctr9	RNA polymerase-associated protein CTR9 homolog	RNA polymerase II core binding|protein binding|SH2 domain binding|	Cdc73/Paf1 complex|nuclear speck|transcriptionally active chromatin|	1	0	1	0	0	0	0	0	0	1	0	Known	Non-polyA	mRNA (Mueller C.L., et al. Mol. Cell. Biol. 2002.)	TPR_8	TPR_7	TPR_8	N/A	N/A	N/A	N/A	N/A	Unknown
Q9ULW0	Tpx2	Targeting protein for Xklp2	protein binding|ATP binding|GTP binding|protein kinase binding|	nucleus|nucleoplasm|cytoplasm|spindle|microtubule|microtubule cytoskeleton|axon hillock|spindle pole|	1	0	0	0	0	0	0	0	0	1	0	Known	Non-polyA	N/A	Aurora-A_bind	TPX2_importin	TPX2	N/A	N/A	N/A	N/A	N/A	Unknown
P49588	Aars	Alanine--tRNA ligase, cytoplasmic	tRNA binding|aminoacyl-tRNA editing activity|alanine-tRNA ligase activity|ATP binding|zinc ion binding|	cytoplasm|cytosol|membrane|extracellular exosome|	1	0	0	0	1	1	0	0	0	1	0	Known	Non-polyA	tRNA (Sun L., et al. J. Am. Chem. Soc. 2016.)	tRNA-synt_2c	tRNA_SAD	DHHA1	N/A	N/A	N/A	N/A	N/A	Unknown
P26640	Vars	Valine--tRNA ligase	aminoacyl-tRNA editing activity|valine-tRNA ligase activity|protein binding|ATP binding|	mitochondrion|cytosol|cytosol|	1	0	1	0	1	0	0	0	0	1	1	Known	Non-polyA	tRNA	GST_C	tRNA-synt_1	Anticodon_1	N/A	N/A	N/A	N/A	N/A	Unknown
O43776	Nars	Asparagine--tRNA ligase, cytoplasmic	nucleic acid binding|asparagine-tRNA ligase activity|ATP binding|	cytoplasm|mitochondrion|cytosol|extracellular exosome|	1	0	1	0	1	0	0	0	0	1	1	Known	Non-polyA	tRNA	tRNA_anti-codon	tRNA-synt_2	N/A	N/A	N/A	N/A	N/A	N/A	Unknown
Q15046	Kars	Lysine--tRNA ligase	tRNA binding|lysine-tRNA ligase activity|protein binding|ATP binding|amino acid binding|metal ion binding|	extracellular region|nucleus|cytoplasm|mitochondrion|mitochondrial matrix|cytosol|plasma membrane|microtubule cytoskeleton|aminoacyl-tRNA synthetase multienzyme complex|	1	0	1	0	1	1	0	0	0	1	0	Known	Non-polyA	tRNA (Guzzo C.M., et al. Biochem. Biophys. Res. Commun. 2008.)	tRNA_anti-codon	tRNA-synt_2	N/A	N/A	N/A	N/A	N/A	N/A	Unknown
P41250	Gars	Glycine--tRNA ligase	glycine-tRNA ligase activity|ATP binding|protein dimerization activity|	nucleoplasm|cytoplasm|mitochondrial matrix|cytosol|secretory granule|axon|extracellular exosome|	1	0	1	0	1	0	0	0	0	1	0	Known	Non-polyA	tRNA	WHEP-TRS	tRNA-synt_2b	HGTP_anticodon	N/A	N/A	N/A	N/A	N/A	Unknown
F5H5D3	Tuba1c	Tubulin alpha chain	GTPase activity|structural constituent of cytoskeleton|GTP binding|	cytoplasm|microtubule|	1	0	1	0	0	0	0	0	0	1	0	Known	Non-polyA	N/A	Tubulin	Tubulin C	N/A	N/A	N/A	N/A	N/A	N/A	Unknown
Q15047	Setdb1	Histone-lysine N-methyltransferase SETDB1	DNA binding|protein binding|zinc ion binding|histone-lysine N-methyltransferase activity|	nuclear chromatin|nucleus|nucleoplasm|cytoplasm|plasma membrane|intracellular membrane-bounded organelle|	1	0	0	0	0	0	0	0	0	1	0	Known	Non-polyA	N/A	DUF5604	TUDOR_5	Tudor_4	MBD	Pre-SET	SET	N/A	N/A	Unknown
Q93009	Usp7	Ubiquitin carboxyl-terminal hydrolase 7	p53 binding|cysteine-type endopeptidase activity|ubiquitin-specific protease activity|protein binding|protein C-terminus binding|transcription factor binding|ubiquitin protein ligase binding|	nucleus|cytoplasm|cytosol|nuclear body|PML body|	1	0	1	0	1	0	0	0	0	1	0	Known	Non-polyA	N/A	MATH	UCH	USP7_ICP0_bdg	USP7_C2	N/A	N/A	N/A	N/A	Unknown
O14980	Xpo1	Exportin-1	RNA binding|transporter activity|nucleocytoplasmic transporter activity|protein binding|Ran GTPase binding|protein transporter activity|protein domain specific binding|	kinetochore|nucleus|nuclear envelope|annulate lamellae|nucleoplasm|nucleolus|cytoplasm|cytosol|Cajal body|membrane|ribonucleoprotein complex|nuclear membrane|intracellular membrane-bounded organelle|	1	0	1	0	1	1	0	0	0	1	1	Known	Non-polyA	diverse (Sendino M., et al. Cancer Drug Resist. 2018.)	IBN_N	Xpo1	CRM1_C	N/A	N/A	N/A	N/A	N/A	Unknown
O43592	Xpot	Exportin-T	tRNA binding|Ran GTPase binding|	nucleoplasm|cytoplasm|nuclear pore|	1	0	1	0	1	1	0	0	0	1	1	Known	Non-polyA	tRNA (Kutay U., et al. Mol. Biol. Cell. 1998.)	IBN_N	Xpo1	N/A	N/A	N/A	N/A	N/A	N/A	Unknown
P14373	Trim27	Zinc finger protein RFP	nucleic acid binding|DNA binding|transmembrane receptor protein tyrosine kinase activity|ubiquitin-protein transferase activity|protein binding|zinc ion binding|ligase activity|metal ion binding|	nucleus|nucleoplasm|cytoplasm|endosome|early endosome|integral component of plasma membrane|membrane|PML body|nuclear membrane|retromer complex|	1	0	0	0	0	0	0	0	0	0	0	Known	Non-polyA	N/A	zf-C3HC4_4	zf-B_box	PRY	SPRY	N/A	N/A	N/A	N/A	Unknown
Q9UPN9	Trim33	E3 ubiquitin-protein ligase TRIM33	DNA binding|ubiquitin-protein transferase activity|protein binding|zinc ion binding|ligase activity|co-SMAD binding|R-SMAD binding|	nucleus|nucleoplasm|intracellular membrane-bounded organelle|	1	0	0	0	0	0	0	0	0	1	0	Known	Non-polyA	N/A	zf-RING_UBOX	zf-B_box	PHD	Bromodomain	N/A	N/A	N/A	N/A	Unknown
Q9UKN8	Gtf3c4	General transcription factor 3C polypeptide 4	histone acetyltransferase activity|protein binding|enzyme activator activity|DNA binding|	transcription factor TFIIIC complex|nucleoplasm|	1	0	0	0	0	0	0	0	0	1	0	Known	Non-polyA	tRNA (Dumay-Odelot H., et al. J. Biol. Chem. 2007.)	TFIIIC_delta	zf-TFIIIC	N/A	N/A	N/A	N/A	N/A	N/A	Unknown
Q86YT6	Mib1	E3 ubiquitin-protein ligase MIB1	ubiquitin-protein transferase activity|protein binding|zinc ion binding|ligase activity|	cytoplasm|centrosome|cytosol|plasma membrane|postsynaptic density|cytoplasmic vesicle|	1	0	0	0	0	0	0	0	0	0	0	Known	Non-polyA	N/A	MIB_HERC2*2	ZZ	SH3_15*2	Ank2*2	Ank4	Ank5	zf-C3HC4_3*3	N/A	Unknown
P56545	Ctbp2	C-terminal-binding protein 2	chromatin binding|transcription coactivator activity|transcription corepressor activity|protein binding|oxidoreductase activity, acting on the CH-OH group of donors, NAD or NADP as acceptor|retinoic acid receptor binding|NAD binding|	nucleus|transcriptional repressor complex|cell junction|ribbon synapse|	0	0	0	0	0	0	0	0	0	1	0	Known	Non-polyA	N/A	2-Hacid_dh	2-Hacid_dh_C	N/A	N/A	N/A	N/A	N/A	N/A	Unknown
P35251	Rfc1	Replication factor C subunit 1	DNA binding|DNA clamp loader activity|protein binding|ATP binding|enzyme activator activity|	nucleus|nucleoplasm|DNA replication factor C complex|Golgi apparatus|cell junction|extracellular exosome|	0	0	1	0	0	0	0	0	0	1	0	Known	Non-polyA	N/A	BRCT	AAA	RFC1	N/A	N/A	N/A	N/A	N/A	Unknown
Q7Z333	Setx	Probable helicase senataxin	transcription termination site sequence-specific DNA binding|DNA binding|DNA helicase activity|protein binding|ATP binding|identical protein binding|	nuclear chromosome|chromosome, telomeric region|nucleus|nucleoplasm|nucleolus|cytoplasm|axon|growth cone|	0	0	0	0	0	1	0	0	0	1	0	Known	Non-polyA	mRNA (Gerstberger, S., et al. Nat. Rev. Genetics. 2014. )	AAA_11	AAA_12	N/A	N/A	N/A	N/A	N/A	N/A	Unknown
Q6W2J9	Bcor	BCL-6 corepressor	transcription corepressor activity|protein binding|transcription factor binding|heat shock protein binding|histone deacetylase binding|transcription regulatory region DNA binding|ubiquitin-protein transferase activity|	nucleus|PcG protein complex|	0	0	0	0	0	0	0	0	0	1	0	Known	Non-polyA	N/A	BCOR	Ank_2	PUFD	N/A	N/A	N/A	N/A	N/A	Unknown
Q99549	Mphosph8	M-phase phosphoprotein 8	protein binding|methylated histone binding|	nuclear nucleosome|nucleus|nucleoplasm|nuclear heterochromatin|nucleolus|cytoplasm|plasma membrane|extracellular exosome|	0	0	0	0	0	0	0	0	0	1	1	Known	Non-polyA	N/A	Chromo	Ank2	N/A	N/A	N/A	N/A	N/A	N/A	Unknown
O75832	Psmd10	26S proteasome non-ATPase regulatory subunit 10	protein binding|transcription factor binding|	proteasome complex|nucleus|nucleoplasm|cytoplasm|cytosol|proteasome regulatory particle|intermediate filament cytoskeleton|proteasome regulatory particle, base subcomplex|	0	0	0	0	0	0	0	0	0	1	0	Known	Non-polyA	N/A	Ank2*2	Ank4*2	N/A	N/A	N/A	N/A	N/A	N/A	Unknown
Q01831	Xpc	DNA repair protein complementing XP-C cells	heteroduplex DNA loop binding|bubble DNA binding|damaged DNA binding|single-stranded DNA binding|protein binding|	nucleotide-excision repair factor 2 complex|nucleus|nucleoplasm|nucleolus|cytoplasm|plasma membrane|extracellular exosome|XPC complex|	0	0	0	0	0	0	0	0	0	0	0	Orphan	Non-polyA	N/A	Rad4	BHD_1	BHD_2	BHD_3	N/A	N/A	N/A	N/A	Unknown
Q6ZW49	Paxip1	PAX-interacting protein 1	protein binding|	nucleus|nuclear matrix|histone methyltransferase complex|	0	0	0	0	0	0	0	0	0	1	0	Known	Non-polyA	N/A	PTCB-BRCT	BRCT*3	N/A	N/A	N/A	N/A	N/A	N/A	Unknown
P38398	Brca1	Breast cancer type 1 susceptibility protein	DNA binding|damaged DNA binding|transcription coactivator activity|RNA binding|ubiquitin-protein transferase activity|protein binding|zinc ion binding|tubulin binding|ligase activity|enzyme binding|ubiquitin protein ligase binding|transcription regulatory region DNA binding|androgen receptor binding|	ubiquitin ligase complex|condensed nuclear chromosome|nucleus|nucleoplasm|chromosome|cytoplasm|plasma membrane|gamma-tubulin ring complex|ribonucleoprotein complex|BRCA1-BARD1 complex|protein complex|BRCA1-A complex|	0	0	0	0	0	1	0	0	0	0	0	Known	Non-polyA	ncRNA (Gerstberger, S., et al. Nat. Rev. Genetics. 2014. )	zf-C3HC4	BRCT_assoc	BRCT*2	N/A	N/A	N/A	N/A	N/A	Unknown
Q06330	Rbpj	Recombining binding protein suppressor of hairless	recombinase activity|RNA polymerase II core promoter proximal region sequence-specific DNA binding|RNA polymerase II core promoter sequence-specific DNA binding|RNA polymerase II core promoter proximal region sequence-specific DNA binding transcription factor activity involved in positive regulation of transcription|RNA polymerase II repressing transcription factor binding|DNA binding|chromatin b…	MAML1-RBP-Jkappa- ICN1 complex|nucleus|nucleoplasm|transcription factor complex|nucleolus|cytoplasm|	0	0	0	0	0	0	0	0	0	0	0	Orphan	Non-polyA	N/A	LAG1-DNAbind	BTD	N/A	N/A	N/A	N/A	N/A	N/A	Unknown
P35520	Cbs	Cystathionine beta-synthase	cystathionine beta-synthase activity|protein binding|oxygen binding|enzyme binding|heme binding|pyridoxal phosphate binding|ubiquitin protein ligase binding|identical protein binding|protein homodimerization activity|metal ion binding|nitrite reductase (NO-forming) activity|carbon monoxide binding|nitric oxide binding|modified amino acid binding|S-adenosyl-L-methionine binding|	nucleus|nucleolus|cytoplasm|cytosol|intracellular membrane-bounded organelle|	0	0	0	0	0	0	0	0	0	1	0	Known	Non-polyA	N/A	PALP	CBS	N/A	N/A	N/A	N/A	N/A	N/A	Unknown
O95503	Cbx6	Chromobox protein homolog 6	single-stranded RNA binding|protein binding|	heterochromatin|nucleus|nucleoplasm|PcG protein complex|	0	0	0	0	0	1	0	0	0	0	0	Known	Non-polyA	N/A	Chromo	CBX7_C	N/A	N/A	N/A	N/A	N/A	N/A	Unknown
Q03188	Cenpc	Centromere protein C	DNA binding|centromeric DNA binding|	kinetochore|condensed chromosome kinetochore|condensed nuclear chromosome, centromeric region|nucleus|nucleoplasm|pericentric heterochromatin|cytoplasm|cytosol|	0	0	0	0	0	0	0	0	0	0	0	Orphan	Non-polyA	N/A	CENP_C_N	CENP-C_mid	CENP-C_C	N/A	N/A	N/A	N/A	N/A	Unknown
P49454	Cenpf	Centromere protein F	chromatin binding|protein binding|protein C-terminus binding|transcription factor binding|protein homodimerization activity|dynein binding|	chromosome, centromeric region|kinetochore|spindle pole|condensed chromosome outer kinetochore|nucleus|nuclear envelope|nucleoplasm|cytoplasm|spindle|cytosol|nuclear matrix|midbody|pronucleus|perinuclear region of cytoplasm|chromatin|	0	0	1	0	0	0	0	0	0	1	0	Known	Non-polyA	N/A	CENP-F_N	CENP-F_leu_zip*3	CENP-F_C_Rb_bdg	N/A	N/A	N/A	N/A	N/A	Unknown
Q8IZT6	Aspm	Abnormal spindle-like microcephaly-associated protein	calmodulin binding|	nucleus|cytoplasm|midbody|microtubule minus-end|meiotic spindle|mitotic spindle pole|	0	0	1	0	0	0	0	0	0	0	0	Known	Non-polyA	N/A	ASH	CH	IQ*40	N/A	N/A	N/A	N/A	N/A	Unknown
Q99829	Cpne1	Copine-1	phosphatidylserine binding|endopeptidase activity|transporter activity|calcium ion binding|calcium-dependent phospholipid binding|protein homodimerization activity|NF-kappaB binding|	nucleus|cytoplasm|cytosol|plasma membrane|membrane|extracellular exosome|	0	0	0	0	1	0	0	0	0	1	1	Known	Non-polyA	N/A	C2*2	Copine	N/A	N/A	N/A	N/A	N/A	N/A	Unknown
K4DI93	Cul4b	Cullin 4B, isoform CRA_e	ubiquitin protein ligase binding|ubiquitin protein ligase activity|	nucleoplasm|cytoplasm|plasma membrane|cullin-RING ubiquitin ligase complex|	0	0	0	0	0	0	0	0	0	1	0	Known	Non-polyA	N/A	Cullin	Cullin_Nedd8	N/A	N/A	N/A	N/A	N/A	N/A	Unknown
Q2TBE0	Cwf19l2	CWF19-like protein 2	catalytic activity|	N/A	0	0	1	0	0	0	0	0	0	1	0	Known	Non-polyA	mRNA (Zhang X., et al. Cell Res. 2019.)	CwfJ_C_1	CwfJ_C_2	N/A	N/A	N/A	N/A	N/A	N/A	Unknown
F5H1D6	Pole	DNA polymerase epsilon catalytic subunit A	nucleotide binding|DNA binding|DNA-directed DNA polymerase activity|zinc ion binding|3'-5' exonuclease activity|	nucleoplasm|cytoplasm|plasma membrane|epsilon DNA polymerase complex|	0	0	0	0	0	0	0	0	0	1	1	Known	Non-polyA	N/A	DNA_pol_B_exo1	DNA_pol_B	DUF1744	N/A	N/A	N/A	N/A	N/A	Unknown
Q8WY36	Bbx	HMG box transcription factor BBX	DNA binding|	nucleoplasm|cytoplasm|	0	0	0	0	0	0	0	0	0	0	0	Orphan	Non-polyA	N/A	HMG_box	DUF2028	N/A	N/A	N/A	N/A	N/A	N/A	Unknown
Q5SVZ6	Zmym1	Zinc finger MYM-type protein 1	nucleic acid binding|zinc ion binding|protein dimerization activity|	nucleus|	0	0	0	0	0	0	0	0	0	1	0	Known	Non-polyA	N/A	zf-FCS*2	DUF4371	Dimer_Tnp_hAT	N/A	N/A	N/A	N/A	N/A	Unknown
Q15555	Mapre2	Microtubule-associated protein RP/EB family member 2	protein binding|microtubule binding|	cytoplasm|microtubule cytoskeleton|microtubule plus-end|	0	0	0	0	0	0	0	0	0	1	0	Known	Non-polyA	N/A	CH	Eb1	N/A	N/A	N/A	N/A	N/A	N/A	Unknown
O75340	Pdcd6	Programmed cell death protein 6	calcium-dependent cysteine-type endopeptidase activity|calcium ion binding|protein binding|identical protein binding|protein homodimerization activity|protein anchor|protein dimerization activity|calcium-dependent protein binding|binding, bridging|	nucleus|cytoplasm|endosome|endoplasmic reticulum|endoplasmic reticulum membrane|cytoplasmic vesicle|nuclear membrane|extracellular exosome|endoplasmic reticulum exit site|	0	0	0	0	0	0	0	0	0	1	1	Known	Non-polyA	N/A	EF-hand_5	EF-hand_7	N/A	N/A	N/A	N/A	N/A	N/A	Unknown
P30626	Sri	Sorcin	protease binding|calcium-dependent cysteine-type endopeptidase activity|receptor binding|calcium channel regulator activity|calcium ion binding|protein binding|identical protein binding|ion channel binding|protein heterodimerization activity|repressing transcription factor binding|	nucleoplasm|cytoplasm|mitochondrion|endoplasmic reticulum membrane|smooth endoplasmic reticulum|cytosol|membrane|sarcoplasmic reticulum|Z disc|T-tubule|sarcoplasmic reticulum membrane|axon terminus|dendritic spine neck|extracellular exosome|chromaffin granule membrane|	0	0	0	0	0	0	0	0	0	1	1	Known	Non-polyA	N/A	EF-hand_8	EF-hand_7	N/A	N/A	N/A	N/A	N/A	N/A	Unknown
Q8NEZ5	Fbxo22	F-box only protein 22	ubiquitin-protein transferase activity|	nucleus|Z disc|	0	0	0	0	0	0	0	0	0	1	1	Known	Non-polyA	N/A	F-box	FIST_C	N/A	N/A	N/A	N/A	N/A	N/A	Unknown
P85037	Foxk1	Forkhead box protein K1	RNA polymerase II regulatory region sequence-specific DNA binding|sequence-specific DNA binding RNA polymerase II transcription factor activity|protein binding|	nucleus|nucleoplasm|nucleolus|	0	0	0	0	0	0	0	0	0	1	0	Known	Non-polyA	N/A	FHA	Forkhead	N/A	N/A	N/A	N/A	N/A	N/A	Unknown
Q9C0B1	Fto	Alpha-ketoglutarate-dependent dioxygenase FTO	ferrous iron binding|oxidative RNA demethylase activity|oxidative DNA demethylase activity|DNA-N1-methyladenine dioxygenase activity|	nucleus|nuclear speck|	0	0	0	0	0	0	0	0	0	1	0	Known	Non-polyA	N/A	FTO_NTD	FTO_CTD	N/A	N/A	N/A	N/A	N/A	N/A	Unknown
Q9UBB9	Tfip11	Tuftelin-interacting protein 11	DNA binding|protein binding|	proteinaceous extracellular matrix|spliceosomal complex|cytoplasm|nuclear speck|U2-type post-mRNA release spliceosomal complex|catalytic step 2 spliceosome|	0	0	0	0	0	0	0	0	0	1	1	Known	Non-polyA	N/A	TIP_N	G-patch	GCFC	N/A	N/A	N/A	N/A	N/A	Unknown
O96028	Whsc1	Histone-lysine N-methyltransferase NSD2	chromatin binding|protein binding|zinc ion binding|histone-lysine N-methyltransferase activity|sequence-specific DNA binding|	nucleus|nucleoplasm|chromosome|cytoplasm|	0	0	0	0	0	0	0	0	0	1	0	Known	Non-polyA	N/A	PWWP*2	HMG_box	AWS	SET	C5HCH	N/A	N/A	N/A	Unknown
P17482	Hoxb9	Homeobox protein Hox-B9	protein binding|sequence-specific DNA binding|	nucleoplasm|mitochondrion|	0	0	0	0	0	0	0	0	0	0	0	Orphan	Non-polyA	N/A	Hox9_act	Homeodomain	N/A	N/A	N/A	N/A	N/A	N/A	Unknown
P35453	Hoxd13	Homeobox protein Hox-D13	RNA polymerase II core promoter proximal region sequence-specific DNA binding|RNA polymerase II core promoter proximal region sequence-specific DNA binding transcription factor activity involved in positive regulation of transcription|DNA binding|chromatin binding|	nucleus|	0	0	0	0	0	0	0	0	0	0	0	Orphan	Non-polyA	N/A	HoxA13_N	Homeodomain	N/A	N/A	N/A	N/A	N/A	N/A	Unknown
P31271	Hoxa13	Homeobox protein Hox-A13	DNA binding|sequence-specific DNA binding transcription factor activity|sequence-specific DNA binding|transcription regulatory region DNA binding|	nucleus|nucleoplasm|intermediate filament cytoskeleton|	0	0	0	0	0	0	0	0	0	0	0	Orphan	Non-polyA	N/A	HoxA13_N	Homeodomain	N/A	N/A	N/A	N/A	N/A	N/A	Unknown
F2Z2E2	Iqgap3	Ras GTPase-activating-like protein IQGAP3	GTPase activator activity|	intracellular|	0	0	0	0	0	0	0	0	0	0	0	Orphan	Non-polyA	N/A	CH	IQ*4	RasGAP	RasGAP_C	N/A	N/A	N/A	N/A	Unknown
Q8NG31	Casc5	Kinetochore scaffold 1	protein binding|	condensed chromosome kinetochore|acrosomal vesicle|nucleus|nucleoplasm|cytoplasm|cytosol|extracellular exosome|	0	0	0	0	0	0	0	0	0	1	0	Known	Non-polyA	N/A	MELT*12	Knl1_RWD_C	N/A	N/A	N/A	N/A	N/A	N/A	Unknown
Q9H9A6	Lrrc40	Leucine-rich repeat-containing protein 40	N/A	membrane|	0	0	1	0	0	0	0	0	0	1	0	Known	Non-polyA	N/A	LRR_8*4	LRR_1	N/A	N/A	N/A	N/A	N/A	N/A	Unknown
Q5JTW2	Cep78	Centrosomal protein of 78 kDa	0	centrosome|cytosol|	0	0	0	0	0	0	0	0	0	1	0	Known	Non-polyA	N/A	LRR_6	LRR_6	N/A	N/A	N/A	N/A	N/A	N/A	Unknown
Q9UJA3	Mcm8	DNA helicase MCM8	DNA binding|helicase activity|protein binding|ATP binding|	nucleus|nucleoplasm|MCM8-MCM9 complex|	0	0	0	0	0	0	0	0	0	0	0	Orphan	Non-polyA	N/A	MCM_OB	MCM	MCM_lid	N/A	N/A	N/A	N/A	N/A	Unknown
Q6ZRQ5	Mms22l	Protein MMS22-like	protein binding|	nucleoplasm|nuclear replication fork|FACT complex|MCM complex|	0	0	0	0	0	0	0	0	0	0	0	Orphan	Non-polyA	N/A	MMS22L_N	MMS22L_C	N/A	N/A	N/A	N/A	N/A	N/A	Unknown
Q9Y6X9	Morc2	MORC family CW-type zinc finger protein 2	zinc ion binding|	nucleus|nucleoplasm|cytoplasm|cytosol|	0	0	0	0	0	0	0	0	0	1	0	Known	Non-polyA	N/A	HATPase_c_3	Morc6_S5	zf-CW	N/A	N/A	N/A	N/A	N/A	Unknown
Q14149	Morc3	MORC family CW-type zinc finger protein 3	zinc ion binding|	nucleoplasm|PML body|intermediate filament cytoskeleton|	0	0	0	0	0	1	0	0	0	1	0	Known	Non-polyA	N/A	HATPase_c_3	Morc6_S5	zf-CW	N/A	N/A	N/A	N/A	N/A	Unknown
Q6P0N0	Mis18bp1	Mis18-binding protein 1	DNA binding|protein binding|	chromosome, centromeric region|nucleoplasm|	0	0	0	0	0	0	0	0	0	0	0	Orphan	Non-polyA	N/A	SANTA	Myb_DNA-binding	N/A	N/A	N/A	N/A	N/A	N/A	Unknown
Q96QE3	Atad5	ATPase family AAA domain-containing protein 5	ATP binding|	nucleus|	0	0	0	0	0	0	0	0	0	0	0	Orphan	Non-polyA	N/A	AAA	N/A	N/A	N/A	N/A	N/A	N/A	N/A	Unknown
Q6DCA0	AMMECR1L	AMMECR1-like protein	N/A	N/A	0	0	0	0	0	0	0	0	0	0	0	Orphan	Non-polyA	N/A	AMMECR1	N/A	N/A	N/A	N/A	N/A	N/A	N/A	Unknown
Q4VCS5	Amot	Angiomotin	receptor activity|protein binding|angiostatin binding|	stress fiber|ruffle|cytoplasm|cytosol|actin filament|bicellular tight junction|external side of plasma membrane|cell surface|integral component of membrane|lamellipodium|endocytic vesicle|COP9 signalosome|	0	0	0	0	0	0	0	0	0	0	0	Orphan	Non-polyA	N/A	Angiomotin_C	N/A	N/A	N/A	N/A	N/A	N/A	N/A	Unknown
Q9BXF3	Cecr2	Cat eye syndrome critical region protein 2	protein binding|	nucleus|nuclear euchromatin|CERF complex|	0	0	0	0	0	0	0	0	0	0	0	Orphan	Non-polyA	N/A	Bromodomain	N/A	N/A	N/A	N/A	N/A	N/A	N/A	Unknown
Q96RS6	Nudcd1	NudC domain-containing protein 1	protein binding|	nucleus|nucleoplasm|cytoplasm|	0	0	0	0	0	0	0	0	0	1	1	Known	Non-polyA	N/A	CS	N/A	N/A	N/A	N/A	N/A	N/A	N/A	Unknown
Q8IUF8	Mina	Ribosomal oxygenase 2	RNA polymerase II transcription factor binding transcription repressor activity|metal ion binding|dioxygenase activity|	nucleus|transcription factor complex|nucleolus|cytoplasm|cytosol|	0	0	0	0	0	0	0	0	0	1	1	Known	Non-polyA	N/A	Cupin_4	N/A	N/A	N/A	N/A	N/A	N/A	N/A	Unknown
Q9NVM9	Asun	Integrator complex subunit 13	protein binding|	nucleus|cytoplasm|	0	0	0	0	0	0	0	0	0	1	0	Known	Non-polyA	N/A	DUF2151	N/A	N/A	N/A	N/A	N/A	N/A	N/A	Unknown
Q2TAL8	Qrich1	Glutamine-rich protein 1	protein binding|	nucleoplasm|	0	0	0	0	0	0	0	0	0	1	0	Known	Non-polyA	N/A	DUF3504	N/A	N/A	N/A	N/A	N/A	N/A	N/A	Unknown
Q8ND82	Znf280c	Zinc finger protein 280C	RNA polymerase II regulatory region sequence-specific DNA binding|metal ion binding|sequence-specific DNA binding RNA polymerase II transcription factor activity|	nucleus|	0	0	0	0	0	0	0	0	0	0	0	Orphan	Non-polyA	N/A	DUF4195	N/A	N/A	N/A	N/A	N/A	N/A	N/A	Unknown
Q2KHR3	Qser1	Glutamine and serine-rich protein 1	N/A	N/A	0	0	0	0	0	0	0	0	0	1	0	Known	Non-polyA	N/A	DUF4211	N/A	N/A	N/A	N/A	N/A	N/A	N/A	Unknown
Q6ZRI6	C15orf39	Uncharacterized protein C15orf39	N/A	cytoplasm|	0	0	0	0	0	0	0	0	0	0	0	Orphan	Non-polyA	N/A	DUF5525	N/A	N/A	N/A	N/A	N/A	N/A	N/A	Unknown
Q6P1R4	Dus1l	tRNA-dihydrouridine(16/17) synthase [NAD(P)(+)]-like	tRNA dihydrouridine synthase activity|flavin adenine dinucleotide binding|	N/A	0	0	0	0	0	0	0	0	0	1	0	Known	Non-polyA	N/A	Dus	N/A	N/A	N/A	N/A	N/A	N/A	N/A	Unknown
Q8TAV0	Fam76a	Protein FAM76A	NEDD8-specific protease activity|	cytoplasm|	0	0	0	0	0	0	0	0	0	0	0	Orphan	Non-polyA	N/A	FAM76	N/A	N/A	N/A	N/A	N/A	N/A	N/A	Unknown
Q9BXW9	Fancd2	Fanconi anemia group D2 protein	protein binding|DNA polymerase binding|	condensed chromosome|nucleoplasm|Golgi apparatus|intracellular membrane-bounded organelle|	0	0	1	0	0	0	0	0	0	0	1	Known	Non-polyA	ssRNA (Liang Z.,et al. Cell Reports. 2019.)	FancD2	N/A	N/A	N/A	N/A	N/A	N/A	N/A	Unknown
Q12972	Ppp1r8	Nuclear inhibitor of protein phosphatase 1	DNA binding|RNA binding|endonuclease activity|protein serine/threonine phosphatase inhibitor activity|protein binding|protein phosphatase type 1 regulator activity|ribonuclease E activity|	nucleus|nucleoplasm|spliceosomal complex|cytoplasm|nuclear speck|	0	0	0	0	0	1	0	0	0	1	0	Known	Non-polyA	pre-mRNA (Beullens M., et al. J. Biol. Chem. 2012.)	FHA	N/A	N/A	N/A	N/A	N/A	N/A	N/A	Unknown
Q969T9	Wbp2	WW domain-binding protein 2	RNA polymerase II core promoter sequence-specific DNA binding|RNA polymerase II transcription coactivator activity|protein binding|chromatin DNA binding|	nuclear chromatin|	0	0	0	0	0	0	0	0	0	1	0	Known	Non-polyA	N/A	GRAM	N/A	N/A	N/A	N/A	N/A	N/A	N/A	Unknown
P36969	Gpx4	Phospholipid hydroperoxide glutathione peroxidase, mitochondrial	glutathione peroxidase activity|phospholipid-hydroperoxide glutathione peroxidase activity|	nucleus|nuclear envelope|mitochondrion|mitochondrial inner membrane|cytosol|extracellular exosome|	0	0	0	0	0	0	0	0	0	0	1	Known	Non-polyA	N/A	GSHPx	N/A	N/A	N/A	N/A	N/A	N/A	N/A	Unknown
Q9NZ63	C9orf78	Telomere length and silencing protein 1 homolog	N/A	nucleoplasm|cytoplasm|	0	0	0	0	0	0	0	0	0	1	0	Known	Non-polyA	N/A	Hep_59	N/A	N/A	N/A	N/A	N/A	N/A	N/A	Unknown
P52952	Nkx2-5	Homeobox protein Nkx-2.5	RNA polymerase II core promoter proximal region sequence-specific DNA binding|RNA polymerase II core promoter proximal region sequence-specific DNA binding transcription factor activity involved in positive regulation of transcription|RNA polymerase II transcription cofactor activity|RNA polymerase II transcription factor binding transcription activator activity|RNA polymerase II transcription re…	nucleus|transcription factor complex|cytoplasm|RNA polymerase II transcription factor complex|	0	0	0	0	0	0	0	0	0	0	0	Orphan	Non-polyA	N/A	Homeodomain	N/A	N/A	N/A	N/A	N/A	N/A	N/A	Unknown
F8WDV0	Ipo11	Importin-11	Ran GTPase binding|	intracellular|	0	0	0	0	0	0	0	0	0	1	1	Known	Non-polyA	N/A	IBN_N	N/A	N/A	N/A	N/A	N/A	N/A	N/A	Unknown
O95376	Arih2	E3 ubiquitin-protein ligase ARIH2	nucleic acid binding|ubiquitin-protein transferase activity|protein binding|zinc ion binding|ligase activity|	nucleus|cytoplasm|	0	0	0	0	0	0	0	0	0	1	0	Known	Non-polyA	N/A	IBR*2	N/A	N/A	N/A	N/A	N/A	N/A	N/A	Unknown
O14654	Irs4	Insulin receptor substrate 4	signal transducer activity|SH3/SH2 adaptor activity|insulin receptor binding|protein binding|phosphatidylinositol 3-kinase binding|	cytosol|plasma membrane|	0	0	0	0	0	0	0	0	0	1	1	Known	Non-polyA	N/A	IRS	N/A	N/A	N/A	N/A	N/A	N/A	N/A	Unknown
O43813	Lancl1	LanC-like protein 1	catalytic activity|G-protein coupled receptor activity|protein binding|zinc ion binding|SH3 domain binding|glutathione binding|low-density lipoprotein particle receptor binding|	nucleus|cytoplasm|extracellular exosome|integral component of plasma membrane|	0	0	0	0	0	0	0	0	0	1	1	Known	Non-polyA	N/A	LANC_like	N/A	N/A	N/A	N/A	N/A	N/A	N/A	Unknown
G5E994	Gpr107	G protein-coupled receptor 107, isoform CRA_c	N/A	integral component of membrane|	0	0	0	0	0	0	0	0	0	0	0	Orphan	Non-polyA	N/A	Lung_7-TM_R*2	N/A	N/A	N/A	N/A	N/A	N/A	N/A	Unknown
C9JYN0	Sypl1	Synaptophysin-like protein 1	transporter activity|	integral component of synaptic vesicle membrane|	0	0	0	0	0	0	0	0	0	1	0	Known	Non-polyA	N/A	MARVEL	N/A	N/A	N/A	N/A	N/A	N/A	N/A	Unknown
Q15773	Mlf2	Myeloid leukemia factor 2	protein binding|	nucleus|cytoplasm|membrane|	0	0	0	0	0	0	0	0	0	0	0	Orphan	Non-polyA	N/A	Mlf1IP	N/A	N/A	N/A	N/A	N/A	N/A	N/A	Unknown
Q15361	Ttf1	Transcription termination factor 1	DNA binding|chromatin binding|	nucleus|nucleoplasm|nucleolus|cytoplasm|plasma membrane|	0	0	1	0	0	0	0	0	0	1	0	Known	Non-polyA	N/A	Myb_DNA-bind_6	N/A	N/A	N/A	N/A	N/A	N/A	N/A	Unknown
Q9H5V9	CXorf56	UPF0428 protein CXorf56	N/A	N/A	0	0	0	0	0	0	0	0	0	1	0	Known	Non-polyA	N/A	N/A	N/A	N/A	N/A	N/A	N/A	N/A	N/A	Unknown
Q6PCB5	Rsbn1l	Round spermatid basic protein 1-like protein	0	nucleus|	0	0	0	0	0	0	0	0	0	1	0	Known	Non-polyA	N/A	N/A	N/A	N/A	N/A	N/A	N/A	N/A	N/A	Unknown
Q9NTI5	Pds5b	Sister chromatid cohesion protein PDS5 homolog B	DNA binding|protein binding|ATP binding|	chromosome, centromeric region|chromatin|nucleus|nucleoplasm|chromosome|cytosol|	0	0	0	0	0	0	0	0	0	1	0	Known	Non-polyA	N/A	N/A	N/A	N/A	N/A	N/A	N/A	N/A	N/A	Unknown
Q7Z7F0	Kiaa0907	Protein BLOM7	RNA binding|protein binding|	nucleus|	0	0	0	0	0	0	0	0	0	0	0	Orphan	Non-polyA	N/A	N/A	N/A	N/A	N/A	N/A	N/A	N/A	N/A	Unknown
Q9GZM5	Yipf3	Protein YIPF3	protein binding|	nucleoplasm|Golgi apparatus|plasma membrane|integral component of membrane|transport vesicle|intracellular membrane-bounded organelle|	0	0	0	0	0	0	0	0	0	0	0	Orphan	Non-polyA	N/A	N/A	N/A	N/A	N/A	N/A	N/A	N/A	N/A	Unknown
Q96KM6	Znf512b	Zinc finger protein 512B	DNA binding|protein binding|metal ion binding|	nucleus|	0	0	0	0	0	0	0	0	0	0	0	Orphan	Non-polyA	N/A	N/A	N/A	N/A	N/A	N/A	N/A	N/A	N/A	Unknown
Q96M89	CCDC138	Coiled-coil domain-containing protein 138	N/A	N/A	0	0	0	0	0	0	0	0	0	0	0	Orphan	Non-polyA	N/A	N/A	N/A	N/A	N/A	N/A	N/A	N/A	N/A	Unknown
A0A1B0GUN3	FBRSL1	Fibrosin-1-like protein	N/A	N/A	0	0	0	0	0	0	0	0	0	0	0	Orphan	Non-polyA	N/A	N/A	N/A	N/A	N/A	N/A	N/A	N/A	N/A	Unknown
D6R9J0	Pcyox1l	Prenylcysteine oxidase-like	prenylcysteine oxidase activity|	vacuolar membrane|	0	0	0	0	0	0	0	0	0	0	1	Known	Non-polyA	N/A	NAD_binding_8	N/A	N/A	N/A	N/A	N/A	N/A	N/A	Unknown
Q9H7Z3	Nrde2	Protein NRDE2 homolog	N/A	N/A	0	0	0	0	0	0	0	0	0	1	1	Known	Non-polyA	N/A	NRDE-2	N/A	N/A	N/A	N/A	N/A	N/A	N/A	Unknown
Q9P0U3	Senp1	Sentrin-specific protease 1	endopeptidase activity|protein binding|SUMO-specific protease activity|	nucleus|nucleoplasm|cytoplasm|focal adhesion|nuclear membrane|	0	0	0	0	0	0	0	0	0	0	0	Orphan	Non-polyA	N/A	Peptidase_C48	N/A	N/A	N/A	N/A	N/A	N/A	N/A	Unknown
Q86UE8	Tlk2	Serine/threonine-protein kinase tousled-like 2	protein serine/threonine kinase activity|protein binding|ATP binding|	nucleus|intermediate filament|perinuclear region of cytoplasm|	0	0	0	0	0	0	0	0	0	1	0	Known	Non-polyA	N/A	Pkinase	N/A	N/A	N/A	N/A	N/A	N/A	N/A	Unknown
B1AVT0	Clk2	Dual-specificity protein kinase CLK2	protein kinase activity|ATP binding|	nucleus|nucleoplasm|	0	0	0	0	0	0	0	0	0	1	1	Known	Non-polyA	N/A	Pkinase	N/A	N/A	N/A	N/A	N/A	N/A	N/A	Unknown
P06493	Cdk1	Cyclin-dependent kinase 1	protein kinase activity|protein serine/threonine kinase activity|cyclin-dependent protein serine/threonine kinase activity|protein binding|ATP binding|RNA polymerase II carboxy-terminal domain kinase activity|Hsp70 protein binding|	nucleus|nucleoplasm|cytoplasm|mitochondrion|centrosome|cytosol|spindle microtubule|membrane|midbody|extracellular exosome|mitotic spindle|	0	0	0	0	0	0	0	0	0	1	1	Known	Non-polyA	N/A	Pkinase	N/A	N/A	N/A	N/A	N/A	N/A	N/A	Unknown
P48729	Csnk1a1	Casein kinase I isoform alpha	protein kinase activity|protein serine/threonine kinase activity|protein binding|ATP binding|	condensed chromosome kinetochore|cytoplasm|centrosome|cytosol|membrane|nuclear speck|primary cilium|mRNA cleavage and polyadenylation specificity factor complex|	0	0	1	0	0	0	0	0	0	1	1	Known	Non-polyA	N/A	Pkinase	N/A	N/A	N/A	N/A	N/A	N/A	N/A	Unknown
Q96GD4	Aurkb	Aurora kinase B	protein serine/threonine kinase activity|protein serine/threonine/tyrosine kinase activity|protein binding|ATP binding|histone serine kinase activity|metal ion binding|	condensed chromosome, centromeric region|condensed nuclear chromosome, centromeric region|nucleus|spindle|cytosol|spindle microtubule|chromocenter|midbody|spindle pole centrosome|chromosome passenger complex|spindle midzone|kinetochore|	0	0	0	0	0	0	0	0	0	0	0	Orphan	Non-polyA	N/A	Pkinase	N/A	N/A	N/A	N/A	N/A	N/A	N/A	Unknown
P49759	Clk1	Dual specificity protein kinase CLK1	protein serine/threonine kinase activity|protein serine/threonine/tyrosine kinase activity|non-membrane spanning protein tyrosine kinase activity|protein binding|ATP binding|	nucleus|cytoplasm|	0	0	0	0	0	0	0	0	0	0	0	Orphan	Non-polyA	N/A	Pkinase	N/A	N/A	N/A	N/A	N/A	N/A	N/A	Unknown
Q96HA1	Pom121	Nuclear envelope pore membrane protein POM 121	protein binding|	nuclear envelope|nuclear pore|endoplasmic reticulum membrane|nuclear membrane|	0	0	0	0	0	0	0	0	0	0	0	Orphan	Non-polyA	N/A	Pom121	N/A	N/A	N/A	N/A	N/A	N/A	N/A	Unknown
Q96DN5	Tbc1d31	TBC1 domain family member 31	0	centrosome|	0	0	1	0	0	0	0	0	0	0	0	Known	Non-polyA	N/A	RabGAP-TBC	N/A	N/A	N/A	N/A	N/A	N/A	N/A	Unknown
Q9H0U4	Rab1b	Ras-related protein Rab-1B	GTPase activity|protein binding|GTP binding|	Golgi membrane|mitochondrion|endoplasmic reticulum membrane|endoplasmic reticulum-Golgi intermediate compartment|Golgi apparatus|pre-autophagosomal structure membrane|extracellular exosome|	0	0	1	0	0	0	0	0	0	0	0	Known	Non-polyA	viral RNA (Fernandez-Chamorro J., et al. Life. Sci. Alliance. 2019.)	Ras	N/A	N/A	N/A	N/A	N/A	N/A	N/A	Unknown
Q9H814	Phax	Phosphorylated adapter RNA export protein	RNA binding|toxic substance binding|	nucleus|nucleoplasm|nucleolus|cytosol|Cajal body|neuronal cell body|intracellular membrane-bounded organelle|	0	0	0	0	0	1	0	0	0	1	0	Known	Non-polyA	snoRNA (Boulon S., et al. Mol. Cell. 2004.)	RNA_GG_bind	N/A	N/A	N/A	N/A	N/A	N/A	N/A	Unknown
Q9NW08	Polr3b	DNA-directed RNA polymerase III subunit RPC2	DNA binding|ribonucleoside binding|metal ion binding|RNA polymerase III activity|	nucleoplasm|DNA-directed RNA polymerase III complex|cytosol|	0	0	0	0	0	0	0	0	0	1	0	Known	Non-polyA	N/A	RNA_pol_Rpb2_1-7	N/A	N/A	N/A	N/A	N/A	N/A	N/A	Unknown
P15927	Rpa2	Replication protein A 32 kDa subunit	damaged DNA binding|single-stranded DNA binding|protein binding|enzyme binding|protein phosphatase binding|ubiquitin protein ligase binding|protein N-terminus binding|	chromatin|nucleus|nucleoplasm|DNA replication factor A complex|PML body|chromosome, telomeric region|PML body|site of double-strand break|	0	0	0	0	0	0	0	0	0	1	0	Known	Non-polyA	N/A	RPA_C	N/A	N/A	N/A	N/A	N/A	N/A	N/A	Unknown
A0A0A0MQR2	Ftf2	Protein RTF2 homolog	N/A	N/A	0	0	0	0	0	0	0	0	0	0	0	Orphan	Non-polyA	N/A	Rtf2	N/A	N/A	N/A	N/A	N/A	N/A	N/A	Unknown
E7EQZ4	Smn1	Survival motor neuron protein	RNA binding|	spliceosomal complex|cytoplasm|	0	0	0	0	0	1	0	0	0	1	0	Known	Non-polyA	pre-mRNA (Lotti F., et al. Cell. 2012.)	SMN	N/A	N/A	N/A	N/A	N/A	N/A	N/A	Unknown
Q9UBL3	Ash2l	Set1/Ash2 histone methyltransferase complex subunit ASH2	DNA binding|protein binding|transcription regulatory region DNA binding|metal ion binding|euchromatin binding|histone methyltransferase activity (H3-K4 specific)|	nucleus|nucleoplasm|nuclear euchromatin|histone methyltransferase complex|Set1C/COMPASS complex|	0	0	0	0	0	0	0	0	0	1	0	Known	Non-polyA	N/A	SPRY	N/A	N/A	N/A	N/A	N/A	N/A	N/A	Unknown
Q15532	Ss18	Protein SSXT	protein binding|ligand-dependent nuclear receptor transcription coactivator activity|	nucleus|cytoplasmic microtubule|npBAF complex|	0	0	0	0	0	0	0	0	0	0	0	Orphan	Non-polyA	N/A	SSXT	N/A	N/A	N/A	N/A	N/A	N/A	N/A	Unknown
Q8N3U4	Stag2	Cohesin subunit SA-2	RNA polymerase II transcription regulatory region sequence-specific DNA binding transcription factor activity involved in positive regulation of transcription|chromatin binding|protein binding|	chromosome, centromeric region|chromatin|nucleus|nucleoplasm|chromosome|nucleolus|cytosol|plasma membrane|actin cytoskeleton|membrane|intermediate filament cytoskeleton|	0	0	1	0	0	0	0	0	0	1	0	Known	Non-polyA	N/A	STAG	N/A	N/A	N/A	N/A	N/A	N/A	N/A	Unknown
Q92567	Fam168a	Protein FAM168A	protein binding|	N/A	0	0	0	0	0	0	0	0	0	0	1	Known	Non-polyA	N/A	TCRP1	N/A	N/A	N/A	N/A	N/A	N/A	N/A	Unknown
O75663	Tiprl	TIP41-like protein	protein binding|	cytoplasm|intracellular membrane-bounded organelle|	0	0	0	0	0	0	0	0	0	1	0	Known	Non-polyA	N/A	TIP41	N/A	N/A	N/A	N/A	N/A	N/A	N/A	Unknown
Q6P3X3	Ttc27	Tetratricopeptide repeat protein 27	N/A	N/A	0	0	0	0	0	0	0	0	0	1	0	Known	Non-polyA	N/A	TPR_2	N/A	N/A	N/A	N/A	N/A	N/A	N/A	Unknown
E7EPD8	Tdp1	Tyrosyl-DNA phosphodiesterase 1	phosphoric diester hydrolase activity|	nucleus|	0	0	0	0	0	0	0	0	0	1	0	Known	Non-polyA	N/A	Tyr-DNA_phospho	N/A	N/A	N/A	N/A	N/A	N/A	N/A	Unknown
Q86UV5	Usp48	Ubiquitin carboxyl-terminal hydrolase 48	cysteine-type endopeptidase activity|ubiquitin-specific protease activity|	nucleoplasm|cytoplasm|mitochondrion|	0	0	0	0	0	0	0	0	0	1	0	Known	Non-polyA	N/A	UCH	N/A	N/A	N/A	N/A	N/A	N/A	N/A	Unknown
Q9NYP9	Mis18a	Protein Mis18-alpha	protein binding|	chromosome, centromeric region|nucleus|nucleoplasm|cytoplasm|	0	0	0	0	0	0	0	0	0	0	0	Orphan	Non-polyA	N/A	Yippee-Mis18	N/A	N/A	N/A	N/A	N/A	N/A	N/A	Unknown
Q8NF64	Zmiz2	Zinc finger MIZ domain-containing protein 2	protein binding|zinc ion binding|ligand-dependent nuclear receptor transcription coactivator activity|	nucleus|nucleoplasm|mitochondrion|nuclear replication fork|	0	0	0	0	0	0	0	0	0	0	0	Orphan	Non-polyA	N/A	zf-MIZ	N/A	N/A	N/A	N/A	N/A	N/A	N/A	Unknown
Q49A26	Glyr1	Putative oxidoreductase GLYR1	DNA binding|phosphogluconate dehydrogenase (decarboxylating) activity|protein binding|methylated histone binding|NAD binding|	nucleoplasm|cytoplasm|Golgi apparatus|	0	0	0	0	0	0	0	0	0	1	0	Known	Non-polyA	N/A	PWWP	NAD_binding_2	NAD_binding_11	N/A	N/A	N/A	N/A	N/A	Unknown
O60934	Nbn	Nibrin	protein binding|transcription factor binding|protein N-terminus binding|damaged DNA binding|ATP-dependent DNA helicase activity|	nuclear chromosome, telomeric region|nucleus|nucleoplasm|replication fork|nucleolus|PML body|Mre11 complex|site of double-strand break|nuclear inclusion body|	0	0	0	0	0	0	0	0	0	1	0	Known	Non-polyA	N/A	FHA	NIBRIN_BRCT_II	Nbs1_C	N/A	N/A	N/A	N/A	N/A	Unknown
E9PF10	Nup155	Nuclear pore complex protein Nup155	structural constituent of nuclear pore|	nuclear pore|	0	0	0	0	0	0	0	0	0	1	1	Known	Non-polyA	N/A	Nucleoporin_N	Nucleoporin_C	N/A	N/A	N/A	N/A	N/A	N/A	Unknown
P61289	Psme3	Proteasome activator complex subunit 3	p53 binding|protein binding|identical protein binding|endopeptidase activator activity|MDM2/MDM4 family protein binding|	proteasome complex|nucleus|nucleoplasm|cytoplasm|cytosol|proteasome activator complex|membrane|	0	0	0	0	0	0	0	0	0	1	1	Known	Non-polyA	N/A	PA28_alpha	PA28_beta	N/A	N/A	N/A	N/A	N/A	N/A	Unknown
O75182	Sin3b	Paired amphipathic helix protein Sin3b	RNA polymerase II transcription corepressor activity|chromatin binding|protein binding|histone deacetylase activity|	chromatin|X chromosome|Y chromosome|XY body|nucleus|nucleoplasm|cytoplasm|Sin3 complex|autosome|	0	0	0	0	0	0	0	0	0	1	0	Known	Non-polyA	N/A	PAH	PAH	PAH	Sin3_corepress	Sin3_corepress	Sin3a_C	N/A	N/A	Unknown
Q15596	Ncoa2	Nuclear receptor coactivator 2	chromatin binding|transcription coactivator activity|histone acetyltransferase activity|protein binding|transcription factor binding|ligand-dependent nuclear receptor binding|ligand-dependent nuclear receptor transcription coactivator activity|thyroid hormone receptor coactivator activity|nuclear hormone receptor binding|protein dimerization activity|	nucleus|nucleoplasm|cytoplasm|	0	0	0	0	0	0	0	0	0	0	0	Orphan	Non-polyA	N/A	PAS	PAS_11	NCOA_u2	SRC-1	DUF4927	Nuc_rec_co-act	DUF1518	N/A	Unknown
Q92785	Dpf2	Zinc finger protein ubi-d4	RNA polymerase II core promoter proximal region sequence-specific DNA binding|protein binding|zinc ion binding|	nuclear chromatin|nucleoplasm|cytoplasm|centrosome|intracellular membrane-bounded organelle|BAF-type complex|	0	0	0	0	0	0	0	0	0	1	0	Known	Non-polyA	N/A	Requiem_N	PHD	PHD	N/A	N/A	N/A	N/A	N/A	Unknown
Q9Y483	Mtf2	Metal-response element-binding transcription factor 2	DNA binding|zinc ion binding|methylated histone binding|	nucleus|nucleoplasm|cytoplasm|ESC/E(Z) complex|	0	0	0	0	0	0	0	0	0	0	0	Orphan	Non-polyA	N/A	Tudor_2	PHD	Mtf2_C	N/A	N/A	N/A	N/A	N/A	Unknown
P55201	Brpf1	Peregrin	DNA binding|protein binding|zinc ion binding|	nucleus|nucleoplasm|cytoplasm|MOZ/MORF histone acetyltransferase complex|	0	0	1	0	0	0	0	0	0	1	0	Known	Non-polyA	N/A	EPL1	PHD_2	zf-HC5HC2H_2	Bromodomain	PWWP	N/A	N/A	N/A	Unknown
O95696	Brd1	Bromodomain-containing protein 1	zinc ion binding|histone binding|	nucleus|nucleoplasm|dendrite|perikaryon|MOZ/MORF histone acetyltransferase complex|	0	0	0	0	0	0	0	0	0	0	0	Orphan	Non-polyA	N/A	EPL1	PHD_2	zf-HC5HC2H_2	Bromodomain	PWWP	N/A	N/A	N/A	Unknown
Q96GX5	Mastl	Serine/threonine-protein kinase greatwall	protein serine/threonine kinase activity|ATP binding|kinase activity|protein phosphatase 2A binding|	nucleus|nucleoplasm|cytoplasm|centrosome|cleavage furrow|	0	0	0	0	0	0	0	0	0	1	0	Known	Non-polyA	N/A	Pkinase	Pkinase	N/A	N/A	N/A	N/A	N/A	N/A	Unknown
Q15326	Zmynd11	Zinc finger MYND domain-containing protein 11	DNA binding|transcription corepressor activity|protein binding|zinc ion binding|methylated histone binding|	nucleus|nucleoplasm|chromosome|	0	0	0	0	0	0	0	0	0	0	0	Orphan	Non-polyA	N/A	Bromodomain	PWWP	N/A	N/A	N/A	N/A	N/A	N/A	Unknown
Q9UH99	Sun2	SUN domain-containing protein 2	protein binding|lamin binding|microtubule binding|identical protein binding|protein anchor|	nuclear chromosome, telomeric region|condensed nuclear chromosome|nuclear envelope|integral component of nuclear inner membrane|endosome membrane|nuclear membrane|LINC complex|	0	0	0	0	0	0	0	0	0	0	0	Orphan	Non-polyA	N/A	HTH_SUN2	Sad1_UNC	N/A	N/A	N/A	N/A	N/A	N/A	Unknown
P61619	Sec61a1	Protein transport protein Sec61 subunit alpha isoform 1	protein binding|ribosome binding|	rough endoplasmic reticulum|cytosol|membrane|integral component of endoplasmic reticulum membrane|	0	0	1	0	1	0	0	0	0	0	1	Known	Non-polyA	N/A	Plug_translocon	SecY	N/A	N/A	N/A	N/A	N/A	N/A	Unknown
G8JLH9	Stat3	Signal transducer and activator of transcription	DNA binding|sequence-specific DNA binding transcription factor activity|signal transducer activity|	nucleoplasm|cytoplasm|	0	0	0	0	0	0	0	0	0	1	0	Known	Non-polyA	N/A	STAT_alpha	STAT_bind	SH2	N/A	N/A	N/A	N/A	N/A	Unknown
P13984	Gtf2f2	General transcription factor IIF subunit 2	core RNA polymerase II binding transcription factor activity|DNA binding|helicase activity|protein binding|ATP binding|	nucleus|nucleoplasm|transcription factor TFIIF complex|holo TFIIH complex|microtubule cytoskeleton|	0	0	0	0	0	0	0	0	0	1	0	Known	Non-polyA	N/A	TFIIF_beta_N	TFIIF_beta	N/A	N/A	N/A	N/A	N/A	N/A	Unknown
P30260	Cdc27	Cell division cycle protein 27 homolog	protein binding|protein phosphatase binding|	nucleus|nucleoplasm|anaphase-promoting complex|cytoplasm|centrosome|spindle|cytosol|spindle microtubule|	0	0	0	0	0	0	0	0	0	1	0	Known	Non-polyA	N/A	ANAPC3	TPR1	TPR1	N/A	N/A	N/A	N/A	N/A	Unknown
O15294	Ogt	UDP-N-acetylglucosamine--peptide N-acetylglucosaminyltransferase 110 kDa subunit	protein binding|phosphatidylinositol-3,4,5-trisphosphate binding|enzyme activator activity|acetylglucosaminyltransferase activity|protein N-acetylglucosaminyltransferase activity|protein O-GlcNAc transferase activity|histone acetyltransferase activity (H4-K5 specific)|histone acetyltransferase activity (H4-K8 specific)|histone acetyltransferase activity (H4-K16 specific)|	histone acetyltransferase complex|nucleus|nucleoplasm|cytoplasm|mitochondrion|microtubule organizing center|cytosol|plasma membrane|MLL5-L complex|	0	0	0	0	0	0	0	0	0	1	0	Known	Non-polyA	N/A	TPR11*4	TPR8*2	TPR1	TPR16	N/A	N/A	N/A	N/A	Unknown
Q9Y5A7	Nub1	NEDD8 ultimate buster 1	protein binding|	nucleus|nucleolus|cytoplasm|	0	0	0	0	0	0	0	0	0	1	0	Known	Non-polyA	N/A	Ubiquitin_5	UBA*2	N/A	N/A	N/A	N/A	N/A	N/A	Unknown
Q9UPT9	Usp22	Ubiquitin carboxyl-terminal hydrolase 22	transcription coactivator activity|cysteine-type endopeptidase activity|ubiquitin-specific protease activity|protein binding|zinc ion binding|enzyme binding|ligand-dependent nuclear receptor transcription coactivator activity|ubiquitin-specific protease activity|H4 histone acetyltransferase activity|	SAGA complex|SAGA-type complex|	0	0	0	0	0	0	0	0	0	1	0	Known	Non-polyA	N/A	zf-UBP	UCH	N/A	N/A	N/A	N/A	N/A	N/A	Unknown
Q6PIW4	Fignl1	Fidgetin-like protein 1	magnesium ion binding|protein binding|ATP binding|microtubule-severing ATPase activity|hydrolase activity|	nuclear chromosome|nucleus|cytoplasm|extracellular exosome|	0	0	0	0	0	0	0	0	0	0	0	Orphan	Non-polyA	N/A	AAA	Vps4_C	N/A	N/A	N/A	N/A	N/A	N/A	Unknown
Q8WVD3	Rnf138	E3 ubiquitin-protein ligase RNF138	protein binding|zinc ion binding|ligase activity|protein kinase binding|ubiquitin conjugating enzyme binding|ubiquitin protein ligase activity|	nucleus|	0	0	0	0	0	0	0	0	0	1	1	Known	Non-polyA	N/A	zf-C3HC4_2	zf_C2HC_14	zf-Di19	N/A	N/A	N/A	N/A	N/A	Unknown
Q96DT7	Zbtb10	Zinc finger and BTB domain-containing protein 10	DNA binding|protein binding|metal ion binding|	nucleoplasm|	0	0	0	0	0	0	0	0	0	1	0	Known	Non-polyA	N/A	BTB	zf-H2C2_5	N/A	N/A	N/A	N/A	N/A	N/A	Unknown
Q92794	Kat6a	Histone acetyltransferase KAT6A	DNA binding|chromatin binding|transcription coactivator activity|histone acetyltransferase activity|protein binding|transcription factor binding|zinc ion binding|acetyltransferase activity|	nucleosome|nucleus|nucleoplasm|nucleolus|Golgi apparatus|PML body|MOZ/MORF histone acetyltransferase complex|	0	0	0	0	0	0	0	0	0	1	0	Known	Non-polyA	N/A	PHD_2	zf-MYST	MOZ_SAS	N/A	N/A	N/A	N/A	N/A	Unknown
P49790	Nup153	Nuclear pore complex protein Nup153	DNA binding|transporter activity|nucleocytoplasmic transporter activity|protein binding|zinc ion binding|Ran GTPase binding|structural constituent of nuclear pore|identical protein binding|protein anchor|	nuclear pore|nuclear lamina|nucleoplasm|nucleolus|cytoplasm|nuclear membrane|nuclear periphery|nuclear inclusion body|nuclear pore nuclear basket|	0	0	0	0	0	0	0	0	0	1	0	Known	Non-polyA	N/A	Nup153	zf-RanBP*4	Nup_retrotrp_bd	N/A	N/A	N/A	N/A	N/A	Unknown
O43175	Phgdh	D-3-phosphoglycerate dehydrogenase	phosphoglycerate dehydrogenase activity|electron carrier activity|NAD binding|	cytosol|myelin sheath|extracellular exosome|	1	0	1	0	1	0	1	0	0	1	1	Known	polyA	polyA	2-Hacid_dh	2-Hacid_dh_C	N/A	N/A	N/A	N/A	N/A	N/A	Unknown
Q92900	Upf1	Regulator of nonsense transcripts 1	DNA binding|chromatin binding|RNA binding|ATP-dependent RNA helicase activity|helicase activity|protein binding|ATP binding|zinc ion binding|poly(A) RNA binding|	chromatin|cytoplasmic mRNA processing body|nucleus|nucleoplasm|cytoplasm|cytosol|exon-exon junction complex|supraspliceosomal complex|	1	1	1	1	1	1	1	1	1	1	1	Known	polyA	polyA	UPF1_Zn_bind	AAA_11	AAA_12	N/A	N/A	N/A	N/A	N/A	Unknown
O60306	Aqr	Intron-binding protein aquarius	protein binding|poly(A) RNA binding|	nucleus|nucleoplasm|membrane|catalytic step 2 spliceosome|	1	1	1	1	1	1	1	1	1	1	1	Known	polyA	polyA	AAA_11	AAA_12	N/A	N/A	N/A	N/A	N/A	N/A	Unknown
Q9HCE1	Mov10	Putative helicase MOV-10	helicase activity|protein binding|ATP binding|poly(A) RNA binding|	cytoplasmic mRNA processing body|extracellular space|cytosol|	1	1	1	1	1	1	0	1	1	1	1	Known	polyA	polyA	AAA_11*2	AAA_12	N/A	N/A	N/A	N/A	N/A	N/A	Unknown
Q9UG63	Abcf2	ATP-binding cassette sub-family F member 2	transporter activity|ATP binding|ATPase activity|	mitochondrial envelope|membrane|ATP-binding cassette (ABC) transporter complex|	1	1	1	0	0	0	0	0	0	1	0	Known	polyA	polyA	ABC_tran*2	ABC_tran_Xtn	N/A	N/A	N/A	N/A	N/A	N/A	Unknown
P54886	Aldh18a1	Delta-1-pyrroline-5-carboxylate synthase	glutamate 5-kinase activity|glutamate-5-semialdehyde dehydrogenase activity|protein binding|ATP binding|poly(A) RNA binding|	cytoplasm|mitochondrion|mitochondrial inner membrane|	1	0	1	0	1	0	1	1	0	0	1	Known	polyA	polyA	AA_kinase	Aldedh	N/A	N/A	N/A	N/A	N/A	N/A	Unknown
Q9BXP5	Srrt	Serrate RNA effector molecule homolog	DNA binding|protein binding|poly(A) RNA binding|	nucleus|nucleoplasm|cytoplasm|	1	1	1	1	1	0	0	1	1	1	1	Known	polyA	polyA	DUF3546	ARS2	N/A	N/A	N/A	N/A	N/A	N/A	Unknown
Q9H583	Heatr1	HEAT repeat-containing protein 1	protein binding|snoRNA binding|poly(A) RNA binding|	nucleus|nucleolus|mitochondrion|membrane|90S preribosome|small-subunit processome|t-UTP complex|	1	1	1	1	1	1	0	1	0	1	1	Known	polyA	polyA	U3snoRNP10	BP28CT	N/A	N/A	N/A	N/A	N/A	N/A	Unknown
P21333	Flna	Filamin-A	glycoprotein binding|signal transducer activity|protein kinase C binding|protein binding|transcription factor binding|Rho GTPase binding|Ral GTPase binding|small GTPase binding|mu-type opioid receptor binding|Fc-gamma receptor I complex binding|protein homodimerization activity|poly(A) RNA binding|SMAD binding|Rac GTPase binding|actin filament binding|	extracellular region|nucleus|nucleolus|cytoplasm|trans-Golgi network|cytosol|actin filament|plasma membrane|focal adhesion|actin cytoskeleton|membrane|cortical cytoskeleton|Myb complex|actin filament bundle|neuronal cell body|dendritic shaft|perinuclear region of cytoplasm|extracellular exosome|apical dendrite|	1	1	1	1	0	0	1	1	1	1	1	Known	polyA	polyA	CH	CH	filamin*23	N/A	N/A	N/A	N/A	N/A	Unknown
O75153	Cluh	Clustered mitochondria protein homolog	mRNA binding|	cytoplasm|	1	1	1	0	0	1	0	0	0	1	1	Known	polyA	polyA	Clu N	Clu	eIF3_p135	TPR_10	TPR_12	N/A	N/A	N/A	Unknown
A5YKK6	Cnot1	CCR4-NOT transcription complex subunit 1	protein binding|protein domain specific binding|estrogen receptor binding|protein complex scaffold|retinoic acid receptor binding|poly(A) RNA binding|armadillo repeat domain binding|poly(A)-specific ribonuclease activity|	cytoplasmic mRNA processing body|extracellular space|nucleoplasm|peroxisomal membrane|cytosol|membrane|CCR4-NOT complex|	1	1	1	1	0	0	0	1	1	1	1	Known	polyA	polyA	CNOT1_HEAT	CNOT1_TTP_bind	CNOT1_CAF1_bind	DUF3819	Not1	N/A	N/A	N/A	Unknown
O75131	Cpne3	Copine-3	protein serine/threonine kinase activity|transporter activity|calcium-dependent phospholipid binding|poly(A) RNA binding|	nucleus|cytoplasm|cytosol|plasma membrane|extracellular exosome|	1	0	0	0	0	0	0	1	0	0	1	Known	polyA	polyA	C2*2	Copine	N/A	N/A	N/A	N/A	N/A	N/A	Unknown
Q5VT52	Rprd2	Regulation of nuclear pre-mRNA domain-containing protein 2	N/A	DNA-directed RNA polymerase II, holoenzyme|	1	0	0	0	0	0	0	0	1	1	0	Known	polyA	polyA	CTD_bind	CREPT	N/A	N/A	N/A	N/A	N/A	N/A	Unknown
P55060	Cse1l	Exportin-2	protein binding|importin-alpha export receptor activity|Ran GTPase binding|	nucleus|nucleoplasm|cytoplasm|membrane|extracellular exosome|	1	0	1	0	0	0	1	0	0	1	1	Known	polyA	polyA	IBN_N	CSE	CAS_CSE1	N/A	N/A	N/A	N/A	N/A	Unknown
Q8IWX8	Cherp	Calcium homeostasis endoplasmic reticulum protein	protein binding|ion channel binding|poly(A) RNA binding|	cytoplasm|membrane|sarcoplasmic reticulum membrane|perinuclear region of cytoplasm|	1	0	1	1	0	1	0	1	1	1	1	Known	polyA	polyA	Surp	CTD bind	G-patch	N/A	N/A	N/A	N/A	N/A	Unknown
Q14204	Dync1h1	Cytoplasmic dynein 1 heavy chain 1	microtubule motor activity|protein binding|ATP binding|ATPase activity|poly(A) RNA binding|dynein light intermediate chain binding|	centrosome|cytosol|cytoplasmic dynein complex|microtubule|membrane|filopodium|extracellular exosome|	1	0	1	1	1	0	0	1	0	1	1	Known	polyA	polyA	DHC_N1	DHC_N2	AAA_6	AAA_5	AAA_7	AAA_8	MT	AAA_9	Unknown
Q01780	Exosc10	Exosome component 10	nucleotide binding|exoribonuclease activity|protein binding|3'-5' exonuclease activity|poly(A) RNA binding|	nuclear exosome (RNase complex)|exosome (RNase complex)|nucleus|nucleoplasm|nucleolus|cytoplasm|membrane|transcriptionally active chromatin|	1	1	1	1	0	1	0	1	0	1	1	Known	polyA	polyA	PMC2NT	DNA_pol_A_exo1	HRDC	N/A	N/A	N/A	N/A	N/A	Unknown
Q7Z6Z7	Huwe1	E3 ubiquitin-protein ligase HUWE1	DNA binding|ubiquitin-protein transferase activity|protein binding|ligase activity|poly(A) RNA binding|	nucleus|nucleoplasm|cytoplasm|membrane|extracellular exosome|	1	0	1	0	0	0	0	1	0	1	1	Known	polyA	polyA	DUF908	DUF913	UBA	WWE	UBM*3	HECT	N/A	N/A	Unknown
Q96KR1	Zfr	Zinc finger RNA-binding protein	DNA binding|protein binding|zinc ion binding|poly(A) RNA binding|	nucleoplasm|chromosome|cytoplasm|	1	1	1	1	1	1	1	1	1	1	1	Known	polyA	polyA	zf-met*3	DZF	N/A	N/A	N/A	N/A	N/A	N/A	Unknown
P22314	Uba1	Ubiquitin-like modifier-activating enzyme 1	ubiquitin activating enzyme activity|ubiquitin-protein transferase activity|protein binding|ATP binding|poly(A) RNA binding|	nucleus|cytoplasm|mitochondrion|cytosol|extracellular exosome|heterochromatin|lysosomal membrane|endosome membrane|desmosome|rough endoplasmic reticulum membrane|	1	0	1	1	1	0	0	1	0	1	1	Known	polyA	polyA	ThiF*2	E1_FCCH	E1_4HB	UBA_e1_thiolCys	E1_UFD	N/A	N/A	N/A	Unknown
E9PEJ4	Dlat	Acetyltransferase component of pyruvate dehydrogenase complex	dihydrolipoyllysine-residue acetyltransferase activity|	mitochondrial matrix|pyruvate dehydrogenase complex|	1	0	0	0	0	0	1	0	0	0	0	Known	polyA	polyA	Biotin_lipoyl	E3_binding	2-oxoacid_dh	N/A	N/A	N/A	N/A	N/A	Unknown
Q15691	Mapre1	Microtubule-associated protein RP/EB family member 1	protein binding|protein C-terminus binding|poly(A) RNA binding|microtubule plus-end binding|	cytoplasm|Golgi apparatus|centrosome|cytosol|microtubule|cytoplasmic microtubule|cortical microtubule cytoskeleton|cell projection membrane|microtubule plus-end|spindle|	1	0	1	1	0	0	0	0	0	1	0	Known	polyA	polyA	CH	EB1	N/A	N/A	N/A	N/A	N/A	N/A	Unknown
P62495	Etf1	Eukaryotic peptide chain release factor subunit 1	RNA binding|translation release factor activity|protein binding|translation termination factor activity|translation release factor activity, codon specific|ribosome binding|poly(A) RNA binding|	cytoplasm|cytosol|translation release factor complex|nucleus|	1	0	1	0	0	1	0	1	1	1	0	Known	polyA	polyA	eRF1_1	eRF1_2	eRF1_3	N/A	N/A	N/A	N/A	N/A	Unknown
P78527	Prkdc	DNA-dependent protein kinase catalytic subunit	double-stranded DNA binding|protein kinase activity|protein serine/threonine kinase activity|DNA-dependent protein kinase activity|protein binding|ATP binding|transcription factor binding|enzyme binding|poly(A) RNA binding|	nucleoplasm|transcription factor complex|nucleolus|cytosol|DNA-dependent protein kinase-DNA ligase 4 complex|membrane|nonhomologous end joining complex|	1	1	1	1	1	0	0	0	1	1	1	Known	polyA	polyA	NUC194	FAT	PI3_PI4_kinase	FATC	N/A	N/A	N/A	N/A	Unknown
P61221	Abce1	ATP-binding cassette sub-family E member 1	protein binding|ATP binding|ribonuclease inhibitor activity|ATPase activity|iron-sulfur cluster binding|	cytoplasm|mitochondrion|mitochondrial matrix|membrane|	1	0	1	0	0	0	1	0	0	1	1	Known	polyA	polyA	RLI	Fer4	ABC_tran	N/A	N/A	N/A	N/A	N/A	Unknown
Q00688	Fkbp3	Peptidyl-prolyl cis-trans isomerase FKBP3	peptidyl-prolyl cis-trans isomerase activity|receptor activity|protein binding|FK506 binding|poly(A) RNA binding|	nucleus|cytoplasm|endoplasmic reticulum membrane|	1	1	1	0	0	0	1	1	0	1	0	Known	polyA	polyA	BTHB	FKBP_C	N/A	N/A	N/A	N/A	N/A	N/A	Unknown
P26641	Eef1g	Elongation factor 1-gamma	translation elongation factor activity|protein binding|	nucleus|cytoplasm|cytosol|membrane|extracellular exosome|endoplasmic reticulum|	1	1	1	0	1	1	0	0	1	1	1	Known	polyA	polyA	GST_N	GST_C	EF1G	N/A	N/A	N/A	N/A	N/A	Unknown
O15347	Hmgb3	High mobility group protein B3	four-way junction DNA binding|chromatin binding|double-stranded DNA binding|protein binding|DNA binding, bending|poly(A) RNA binding|	nucleus|chromosome|	1	0	0	1	0	1	0	0	0	0	0	Known	polyA	polyA	HMG_box_2	HMG_box	N/A	N/A	N/A	N/A	N/A	N/A	Unknown
P09429	Hmgb1	High mobility group protein B1	four-way junction DNA binding|bubble DNA binding|chromatin binding|damaged DNA binding|double-stranded DNA binding|single-stranded DNA binding|sequence-specific DNA binding transcription factor activity|cytokine activity|protein binding|transcription factor binding|DNA binding, bending|chemoattractant activity|poly(A) RNA binding|RAGE receptor binding|repressing transcription factor binding|super…	condensed chromosome|extracellular region|extracellular space|nucleus|nucleoplasm|cell surface|transcriptional repressor complex|	1	1	1	1	1	1	1	1	1	0	0	Known	polyA	polyA	HMG_box_2	HMG_box	N/A	N/A	N/A	N/A	N/A	N/A	Unknown
P46940	Iqgap1	Ras GTPase-activating-like protein IQGAP1	GTPase inhibitor activity|GTPase activator activity|calcium ion binding|protein binding|calmodulin binding|phosphatidylinositol-3,4,5-trisphosphate binding|protein kinase binding|protein phosphatase binding|protein domain specific binding|protein complex binding|protein serine/threonine kinase activator activity|S100 protein binding|Rac GTPase binding|	ruffle|nucleoplasm|cytoplasm|cytosol|microtubule|actin filament|plasma membrane|focal adhesion|lateral plasma membrane|cell junction|axon|growth cone|midbody|extrinsic component of cytoplasmic side of plasma membrane|slit diaphragm|cytoplasmic ribonucleoprotein granule|neuron projection|extracellular exosome|actin cytoskeleton|microtubule cytoskeleton|	1	0	0	0	1	0	0	0	1	1	1	Known	polyA	polyA	CH	IQ*4	RasGAP	RasGAP_C	N/A	N/A	N/A	N/A	Unknown
P49327	Fasn	Fatty acid synthase	fatty acid synthase activity|[acyl-carrier-protein] S-acetyltransferase activity|[acyl-carrier-protein] S-malonyltransferase activity|3-oxoacyl-[acyl-carrier-protein] synthase activity|3-oxoacyl-[acyl-carrier-protein] reductase (NADPH) activity|3-hydroxypalmitoyl-[acyl-carrier-protein] dehydratase activity|enoyl-[acyl-carrier-protein] reductase (NADPH, B-specific) activity|oleoyl-[acyl-carrier-pr…	cytoplasm|mitochondrion|Golgi apparatus|cytosol|plasma membrane|membrane|melanosome|glycogen granule|extracellular exosome|	1	1	1	1	0	0	0	1	1	1	1	Known	polyA	polyA	ketoacyl-synt	ketoacyl-synt C	Acyl_transf_1	KAsynt_C_assoc	PS-DH	Methyltransf_12	ADH_zinc_N	KR	Unknown
Q8N9T8	Kri1	Protein KRI1 homolog	poly(A) RNA binding|	nucleolus|	1	1	1	0	0	0	0	1	1	1	1	Known	polyA	polyA	Kri1	Kri1_C	N/A	N/A	N/A	N/A	N/A	N/A	Unknown
P13010	Xrcc5	X-ray repair cross-complementing protein 5	DNA binding|damaged DNA binding|double-stranded DNA binding|ATP-dependent DNA helicase activity|protein binding|ATP binding|protein C-terminus binding|ubiquitin protein ligase binding|telomeric DNA binding|transcription regulatory region DNA binding|poly(A) RNA binding|double-stranded telomeric DNA binding|5'-deoxyribose-5-phosphate lyase activity|	nuclear telomere cap complex|nuclear chromosome, telomeric region|nucleus|nucleoplasm|nucleolus|cytosol|plasma membrane|membrane|Ku70:Ku80 complex|nonhomologous end joining complex|	1	1	1	1	1	1	1	1	1	1	1	Known	polyA	polyA	Ku_N	Ku	Ku_C	Ku_PK_bind	N/A	N/A	N/A	N/A	Unknown
G5E9D5	Elac2	ElaC homolog 2 (E. coli), isoform CRA_a	3'-tRNA processing endoribonuclease activity|	nucleoplasm|	1	0	1	1	0	0	1	1	0	1	1	Known	polyA	polyA	Lactamase_B_4	Lactamase_B_2	N/A	N/A	N/A	N/A	N/A	N/A	Unknown
P07195	Ldhb	L-lactate dehydrogenase B chain	L-lactate dehydrogenase activity|protein binding|kinase binding|identical protein binding|NAD binding|	cytoplasm|mitochondrion|cytosol|membrane|myelin sheath|membrane raft|extracellular exosome|	1	1	1	0	1	0	1	0	0	1	1	Known	polyA	polyA	Ldh_1_N	Ldh_1_C	N/A	N/A	N/A	N/A	N/A	N/A	Unknown
Q9UBU9	Nxf1	Nuclear RNA export factor 1	nucleotide binding|single-stranded RNA binding|protein binding|poly(A) RNA binding|	nucleus|nucleoplasm|cytosol|nuclear speck|transcription export complex|	1	0	1	1	1	1	0	1	1	1	1	Known	polyA	polyA	Tap-RNA_bind	LRR_1	NTF2	TAP_C	N/A	N/A	N/A	N/A	Unknown
P13489	Rnh1	Ribonuclease inhibitor	protein binding|ribonuclease inhibitor activity|	cytoplasm|angiogenin-PRI complex|extracellular exosome|	1	0	1	0	0	0	1	0	0	1	0	Known	polyA	polyA	LRR_RI_capping	LRR_6	LRR_6	N/A	N/A	N/A	N/A	N/A	Unknown
P02545	Lmna	Prelamin-A/C	structural molecule activity|protein binding|	nucleus|nuclear envelope|lamin filament|nuclear lamina|nucleoplasm|cytoplasm|cytosol|intermediate filament|nuclear matrix|nuclear speck|nuclear membrane|perinuclear region of cytoplasm|	1	0	1	0	1	0	1	0	0	1	0	Known	polyA	polyA	Filament	LTD	N/A	N/A	N/A	N/A	N/A	N/A	Unknown
P78344	Eif4g2	Eukaryotic translation initiation factor 4 gamma 2	translation initiation factor activity|protein binding|translation factor activity, RNA binding|poly(A) RNA binding|	cytosol|membrane|eukaryotic translation initiation factor 4F complex|	1	1	1	1	1	1	1	1	1	1	1	Known	polyA	polyA	MIF4G	MA3	W2	N/A	N/A	N/A	N/A	N/A	Unknown
Q09161	Ncbp1	Nuclear cap-binding protein subunit 1	RNA cap binding|RNA binding|protein binding|poly(A) RNA binding|	nucleus|nucleoplasm|cytoplasm|mitochondrion|cytosol|mRNA cap binding complex|nuclear cap binding complex|ribonucleoprotein complex|	1	0	1	1	0	1	0	0	0	1	1	Known	polyA	polyA	MIF4G	MIF4G_like	MIF4G_like_2	N/A	N/A	N/A	N/A	N/A	Unknown
P35579	Myh9	Myosin-9	microfilament motor activity|motor activity|actin binding|protein binding|calmodulin binding|ATP binding|ATPase activity|protein domain specific binding|actin-dependent ATPase activity|protein homodimerization activity|protein anchor|ADP binding|poly(A) RNA binding|actin filament binding|actin-dependent ATPase activity|actin filament binding|	stress fiber|ruffle|uropod|nucleus|cytoplasm|spindle|actomyosin contractile ring|cytosol|plasma membrane|brush border|cell-cell adherens junction|actin cytoskeleton|membrane|myosin II complex|cell leading edge|neuromuscular junction|cleavage furrow|actomyosin|protein complex|extracellular exosome|myosin II filament|immunological synapse|plasma membrane|focal adhesion|COP9 signalosome|integrin com…	1	1	1	1	0	0	0	0	0	1	1	Known	polyA	polyA	Myosin_N	Myosin_head	Myosin_tail_1	N/A	N/A	N/A	N/A	N/A	Unknown
Q99714	Hsd17b10	3-hydroxyacyl-CoA dehydrogenase type-2	beta-amyloid binding|3-hydroxyacyl-CoA dehydrogenase activity|estradiol 17-beta-dehydrogenase activity|steroid binding|protein binding|cholate 7-alpha-dehydrogenase activity|acetoacetyl-CoA reductase activity|testosterone dehydrogenase [NAD(P)] activity|estrogen receptor binding|identical protein binding|poly(A) RNA binding|3-hydroxy-2-methylbutyryl-CoA dehydrogenase activity|NAD binding|	cytoplasm|mitochondrion|mitochondrial inner membrane|mitochondrial matrix|endoplasmic reticulum|plasma membrane|	1	0	0	1	1	1	0	0	0	1	1	Known	polyA	polyA	adh_short	N/A	N/A	N/A	N/A	N/A	N/A	N/A	Unknown
O43823	Akap8	A-kinase anchor protein 8	double-stranded DNA binding|zinc ion binding|protein kinase A regulatory subunit binding|poly(A) RNA binding|	female pronucleus|nucleus|nucleoplasm|mitochondrion|Golgi apparatus|membrane|nuclear matrix|	1	1	1	1	1	0	0	1	1	1	1	Known	polyA	polyA	AKAP95	N/A	N/A	N/A	N/A	N/A	N/A	N/A	Unknown
Q9ULX6	Akap8l	A-kinase anchor protein 8-like	DNA binding|protein binding|DEAD/H-box RNA helicase binding|poly(A) RNA binding|metal ion binding|	nucleus|nucleoplasm|cytoplasm|nuclear matrix|	1	1	1	1	1	0	0	1	1	1	1	Known	polyA	polyA	AKAP95	N/A	N/A	N/A	N/A	N/A	N/A	N/A	Unknown
Q5BKZ1	Znf326	DBIRD complex subunit ZNF326	RNA polymerase II core binding|DNA binding|protein binding|poly(A) RNA binding|metal ion binding|	nucleoplasm|nuclear matrix|intracellular membrane-bounded organelle|DBIRD complex|spliceosomal complex|	1	1	1	1	1	0	1	1	1	0	1	Known	polyA	polyA	AKAP95	N/A	N/A	N/A	N/A	N/A	N/A	N/A	Unknown
P00505	Got2	Aspartate aminotransferase, mitochondrial	L-aspartate:2-oxoglutarate aminotransferase activity|phospholipid binding|kynurenine-oxoglutarate transaminase activity|amino acid binding|enzyme binding|pyridoxal phosphate binding|protein homodimerization activity|poly(A) RNA binding|L-phenylalanine:2-oxoglutarate aminotransferase activity|	mitochondrion|mitochondrial inner membrane|mitochondrial matrix|plasma membrane|cell surface|perikaryon|myelin sheath|protein complex|extracellular exosome|	1	0	0	1	1	0	0	0	0	1	1	Known	polyA	polyA	Aminotran_1_2	N/A	N/A	N/A	N/A	N/A	N/A	N/A	Unknown
P50995	Anxa11	Annexin A11	calcium ion binding|protein binding|calcium-dependent phospholipid binding|phosphatidylethanolamine binding|MHC class II protein complex binding|S100 protein binding|poly(A) RNA binding|calcium-dependent protein binding|	nuclear envelope|nucleoplasm|cytoplasm|spindle|membrane|midbody|melanosome|specific granule|azurophil granule|phagocytic vesicle|extracellular exosome|	1	0	1	1	0	0	0	0	0	0	1	Known	polyA	polyA	Annexin*4	N/A	N/A	N/A	N/A	N/A	N/A	N/A	Unknown
Q5SY16	Nol9	Polynucleotide 5'-hydroxyl-kinase NOL9	RNA binding|protein binding|ATP binding|polynucleotide 5'-hydroxyl-kinase activity|	nucleus|nucleolus|membrane|	1	1	1	0	0	1	0	0	1	1	1	Known	polyA	polyA	CLP1_P	N/A	N/A	N/A	N/A	N/A	N/A	N/A	Unknown
P40227	Cct6a	T-complex protein 1 subunit zeta	protein binding|ATP binding|poly(A) RNA binding|unfolded protein binding|	acrosomal vesicle|zona pellucida receptor complex|cytoplasm|cytosol|chaperonin-containing T-complex|microtubule|cell body|extracellular exosome|	1	0	1	0	1	0	0	1	0	1	1	Known	polyA	polyA	Cpn60_TCP1	N/A	N/A	N/A	N/A	N/A	N/A	N/A	Unknown
P10809	Hspd1	60 kDa heat shock protein, mitochondrial	lipopolysaccharide binding|protease binding|p53 binding|DNA replication origin binding|single-stranded DNA binding|double-stranded RNA binding|protein binding|ATP binding|ATPase activity|ubiquitin protein ligase binding|protein complex binding|insulin binding|poly(A) RNA binding|protein heterodimerization activity|unfolded protein binding|chaperone binding|misfolded protein binding|	extracellular space|cytoplasm|mitochondrion|mitochondrial inner membrane|mitochondrial matrix|early endosome|rough endoplasmic reticulum|Golgi apparatus|cytosol|plasma membrane|coated pit|cell surface|membrane|mitochondrial crista|coated vesicle|secretory granule|zymogen granule|myelin sheath|protein complex|membrane raft|lipopolysaccharide receptor complex|extracellular exosome|cyclin-dependent …	1	0	1	0	0	1	1	1	0	1	1	Known	polyA	polyA	Cpn60_TCP1	N/A	N/A	N/A	N/A	N/A	N/A	N/A	Unknown
P17987	Tcp1	T-complex protein 1 subunit alpha	protein binding|ATP binding|ubiquitin protein ligase binding|poly(A) RNA binding|unfolded protein binding|	pericentriolar material|acrosomal vesicle|zona pellucida receptor complex|nuclear heterochromatin|Golgi apparatus|centrosome|cytosol|chaperonin-containing T-complex|microtubule|myelin sheath|cell body|extracellular exosome|	1	0	1	1	1	0	1	0	0	1	1	Known	polyA	polyA	Cpn60_TCP1	N/A	N/A	N/A	N/A	N/A	N/A	N/A	Unknown
O75691	Utp20	Small subunit processome component 20 homolog	protein binding|poly(A) RNA binding|	nucleoplasm|nucleolus|cytoplasm|90S preribosome|preribosome, small subunit precursor|small-subunit processome|	1	1	1	1	0	0	0	1	1	1	1	Known	polyA	polyA	DRIM	N/A	N/A	N/A	N/A	N/A	N/A	N/A	Unknown
Q6AI08	Heatr6	HEAT repeat-containing protein 6	poly(A) RNA binding|	N/A	1	0	0	1	0	0	0	0	1	1	0	Known	polyA	polyA	DUF4042	N/A	N/A	N/A	N/A	N/A	N/A	N/A	Unknown
Q9BY44	Eif2a	Eukaryotic translation initiation factor 2A	tRNA binding|translation initiation factor activity|protein binding|ribosome binding|	extracellular space|cytoplasm|eukaryotic translation initiation factor 2 complex|blood microparticle|	1	1	1	0	1	1	0	0	0	1	0	Known	polyA	polyA	eIF2A	N/A	N/A	N/A	N/A	N/A	N/A	N/A	Unknown
P22087	Fbl	rRNA 2'-O-methyltransferase fibrillarin	RNA binding|protein binding|rRNA methyltransferase activity|poly(A) RNA binding|histone-glutamine methyltransferase activity|	dense fibrillar component|granular component|nucleus|nucleolus|Cajal body|membrane|box C/D snoRNP complex|small-subunit processome|extracellular exosome|	1	1	1	1	1	1	0	1	1	1	1	Known	polyA	polyA	Fibrillarin	N/A	N/A	N/A	N/A	N/A	N/A	N/A	Unknown
Q6UN15	Fip1l1	Pre-mRNA 3'-end-processing factor FIP1	protein binding|poly(A) RNA binding|	nucleoplasm|mRNA cleavage and polyadenylation specificity factor complex|	1	0	1	1	0	1	0	1	1	1	0	Known	polyA	polyA	Fip1	N/A	N/A	N/A	N/A	N/A	N/A	N/A	Unknown
P78347	Gtf2i	General transcription factor II-I	DNA binding|sequence-specific DNA binding transcription factor activity|protein binding|mitogen-activated protein kinase binding|	nucleus|nucleoplasm|cytoplasm|membrane|cell projection|neuronal cell body|	1	0	1	0	0	0	0	0	1	1	1	Known	polyA	polyA	GTF2I*6	N/A	N/A	N/A	N/A	N/A	N/A	N/A	Unknown
P11142	Hspa8	Heat shock cognate 71 kDa protein	G-protein coupled receptor binding|protein binding|ATP binding|ATPase activity|enzyme binding|MHC class II protein complex binding|heat shock protein binding|ubiquitin protein ligase binding|ATPase activity, coupled|poly(A) RNA binding|unfolded protein binding|C3HC4-type RING finger domain binding|	Prp19 complex|extracellular space|intracellular|nucleus|nucleoplasm|spliceosomal complex|nucleolus|cytosol|plasma membrane|focal adhesion|membrane|ribonucleoprotein complex|melanosome|myelin sheath|clathrin-sculpted gamma-aminobutyric acid transport vesicle membrane|extracellular exosome|blood microparticle|ubiquitin ligase complex|	1	1	1	1	0	1	1	1	1	1	1	Known	polyA	polyA	HSP70	N/A	N/A	N/A	N/A	N/A	N/A	N/A	Unknown
Q14974	Kpnb1	Importin subunit beta-1	protein binding|nuclear localization sequence binding|zinc ion binding|Ran GTPase binding|protein transporter activity|enzyme binding|protein domain specific binding|poly(A) RNA binding|	nuclear envelope|nuclear pore|nucleoplasm|cytoplasm|cytosol|membrane|nuclear membrane|extracellular exosome|endoplasmic reticulum tubular network|	1	0	1	1	1	0	0	0	0	1	1	Known	polyA	polyA	IBN_N	N/A	N/A	N/A	N/A	N/A	N/A	N/A	Unknown
Q9NXF1	Tex10	Testis-expressed protein 10	protein binding|	nucleolus|cytoplasm|integral component of membrane|nuclear membrane|MLL1 complex|	1	1	1	0	0	0	0	0	1	1	1	Known	polyA	polyA	Ipi1_N	N/A	N/A	N/A	N/A	N/A	N/A	N/A	Unknown
Q08J23	Nsun2	tRNA (cytosine(34)-C(5))-methyltransferase	tRNA binding|tRNA (cytosine-5-)-methyltransferase activity|poly(A) RNA binding|	nucleus|nucleolus|cytoplasm|spindle|chromatoid body|	1	1	1	1	1	1	1	1	0	1	1	Known	polyA	polyA	Methyltr_RsmB-F	N/A	N/A	N/A	N/A	N/A	N/A	N/A	Unknown
E9PKG1	Prmt1	Protein arginine N-methyltransferase 1	protein-arginine omega-N asymmetric methyltransferase activity|	cytosol|	1	0	1	1	1	0	0	0	0	1	1	Known	polyA	polyA	Methyltransf_25	N/A	N/A	N/A	N/A	N/A	N/A	N/A	Unknown
P55081	Mfap1	Microfibrillar-associated protein 1	protein binding|poly(A) RNA binding|	microfibril|extracellular region|	1	0	1	1	0	0	0	1	1	1	1	Known	polyA	polyA	Mfap1	N/A	N/A	N/A	N/A	N/A	N/A	N/A	Unknown
Q9HCD5	Ncoa5	Nuclear receptor coactivator 5	chromatin binding|protein binding|poly(A) RNA binding|	extracellular space|nucleus|nucleoplasm|actin cytoskeleton|	1	0	0	1	0	0	0	0	0	0	1	Known	polyA	polyA	N/A	N/A	N/A	N/A	N/A	N/A	N/A	N/A	Unknown
O43670	Znf207	BUB3-interacting and GLEBS motif-containing protein ZNF207	DNA binding|sequence-specific DNA binding transcription factor activity|protein binding|microtubule binding|heparin binding|zinc ion binding|poly(A) RNA binding|	kinetochore|condensed chromosome kinetochore|nucleus|nucleolus|microtubule|	1	0	1	1	1	0	0	0	0	1	0	Known	polyA	polyA	N/A	N/A	N/A	N/A	N/A	N/A	N/A	N/A	Unknown
Q96EV2	Rbm33	RNA-binding protein 33	nucleotide binding|poly(A) RNA binding|	N/A	1	0	1	1	0	0	0	1	0	1	0	Known	polyA	polyA	N/A	N/A	N/A	N/A	N/A	N/A	N/A	N/A	Unknown
Q92616	Gcn1l1	eIF-2-alpha kinase activator GCN1	translation factor activity, RNA binding|poly(A) RNA binding|	cytoplasm|ribosome|membrane|	1	0	0	1	1	0	1	0	0	1	0	Known	polyA	polyA	N/A	N/A	N/A	N/A	N/A	N/A	N/A	N/A	Unknown
P49750-4	Ylpm1	Isoform 4 of YLP motif-containing protein 1	RNA polymerase II core promoter proximal region sequence-specific DNA binding transcription factor activity involved in negative regulation of transcription|protein binding|poly(A) RNA binding|	nucleus|nucleoplasm|cytoplasm|nuclear speck|	1	0	1	1	0	0	0	0	1	1	1	Known	polyA	polyA	N/A	N/A	N/A	N/A	N/A	N/A	N/A	N/A	Unknown
Q9NRX1	Pno1	RNA-binding protein PNO1	poly(A) RNA binding|	nucleus|nucleolus|	1	1	1	1	0	1	0	0	0	1	0	Known	polyA	polyA	N/A	N/A	N/A	N/A	N/A	N/A	N/A	N/A	Unknown
Q5T8P6-2	Rbm26	Isoform 2 of RNA-binding protein 26	nucleotide binding|protein binding|poly(A) RNA binding|metal ion binding|	N/A	1	0	1	1	0	1	0	1	1	0	0	Known	polyA	polyA	N/A	N/A	N/A	N/A	N/A	N/A	N/A	N/A	Unknown
Q07065	Ckap4	Cytoskeleton-associated protein 4	poly(A) RNA binding|	endoplasmic reticulum|endoplasmic reticulum membrane|lipid particle|cytoskeleton|plasma membrane|membrane|integral component of membrane|perinuclear region of cytoplasm|extracellular exosome|	1	1	1	1	0	0	0	1	1	0	1	Known	polyA	polyA	N/A	N/A	N/A	N/A	N/A	N/A	N/A	N/A	Unknown
P61978-3	Hnrnpk	Isoform 3 of Heterogeneous nuclear ribonucleoprotein K	RNA polymerase II core promoter proximal region sequence-specific DNA binding|RNA polymerase II core promoter proximal region sequence-specific DNA binding transcription factor activity involved in positive regulation of transcription|single-stranded DNA binding|RNA binding|protein binding|poly(A) RNA binding|	nuclear chromatin|podosome|nucleus|nucleoplasm|cytoplasm|focal adhesion|membrane|cell projection|extracellular exosome|catalytic step 2 spliceosome|	1	1	0	1	1	1	1	1	0	1	1	Known	polyA	polyA	N/A	N/A	N/A	N/A	N/A	N/A	N/A	N/A	Unknown
Q01085-2	Tial1	Isoform 2 of Nucleolysin TIAR	nucleotide binding|RNA binding|AU-rich element binding|poly(A) RNA binding|	nucleus|cytoplasm|lysosome|cytoplasmic stress granule|extracellular exosome|	1	1	0	1	1	1	1	1	0	1	1	Known	polyA	polyA	N/A	N/A	N/A	N/A	N/A	N/A	N/A	N/A	Unknown
O43390-2	Hnrnpr	Isoform 2 of Heterogeneous nuclear ribonucleoprotein R	nucleotide binding|RNA binding|protein binding|poly(A) RNA binding|	nucleoplasm|spliceosomal complex|cytoplasm|ribonucleoprotein complex|catalytic step 2 spliceosome|nucleolus|	1	1	0	1	1	1	1	1	1	1	1	Known	polyA	polyA	N/A	N/A	N/A	N/A	N/A	N/A	N/A	N/A	Unknown
Q15637-4	Sf1	Isoform 4 of Splicing factor 1	transcription corepressor activity|RNA binding|protein binding|zinc ion binding|poly(A) RNA binding|pre-mRNA branch point binding|	nucleus|nucleoplasm|spliceosomal complex|ribosome|	1	1	1	1	1	1	1	1	1	0	1	Known	polyA	polyA	N/A	N/A	N/A	N/A	N/A	N/A	N/A	N/A	Unknown
Q99729-2	Hnrnpab	Isoform 2 of Heterogeneous nuclear ribonucleoprotein A/B	nucleotide binding|RNA binding|mRNA binding|poly(A) RNA binding|sequence-specific DNA binding transcription factor activity|sequence-specific DNA binding|	nucleus|nucleoplasm|cytoplasm|ribonucleoprotein complex|RNA polymerase II transcription factor complex|	1	1	1	1	1	1	1	1	1	1	1	Known	polyA	polyA	N/A	N/A	N/A	N/A	N/A	N/A	N/A	N/A	Unknown
Q9Y3T9	Noc2l	Nucleolar complex protein 2 homolog	chromatin binding|transcription corepressor activity|protein binding|nucleosome binding|histone binding|poly(A) RNA binding|repressing transcription factor binding|	nucleus|nucleoplasm|nucleolus|	1	1	1	1	1	0	0	1	0	1	1	Known	polyA	polyA	Noc2	N/A	N/A	N/A	N/A	N/A	N/A	N/A	Unknown
Q9BSC4	Nol10	Nucleolar protein 10	poly(A) RNA binding|	nucleolus|	1	1	1	1	0	0	0	1	0	1	1	Known	polyA	polyA	NUC153	N/A	N/A	N/A	N/A	N/A	N/A	N/A	Unknown
Q9H501	Esf1	ESF1 homolog	poly(A) RNA binding|	extracellular space|nucleoplasm|nucleolus|	1	1	1	1	0	1	0	1	1	1	0	Known	polyA	polyA	NUC153	N/A	N/A	N/A	N/A	N/A	N/A	N/A	Unknown
Q01804	Otud4	OTU domain-containing protein 4	ubiquitin-specific protease activity|protein binding|poly(A) RNA binding|	N/A	1	1	1	1	0	0	0	0	1	1	1	Known	polyA	polyA	OUT	N/A	N/A	N/A	N/A	N/A	N/A	N/A	Unknown
Q9UQ80	Pa2g4	Proliferation-associated protein 2G4	DNA binding|sequence-specific DNA binding transcription factor activity|protein binding|ubiquitin protein ligase binding|poly(A) RNA binding|	nucleus|nucleoplasm|nucleolus|cytoplasm|membrane|ribonucleoprotein complex|extracellular exosome|	1	1	1	0	1	1	0	1	1	1	1	Known	polyA	polyA	Peptidase_M24	N/A	N/A	N/A	N/A	N/A	N/A	N/A	Unknown
P42704	Lrpprc	Leucine-rich PPR motif-containing protein, mitochondrial	single-stranded DNA binding|RNA binding|protein binding|microtubule binding|ubiquitin protein ligase binding|poly(A) RNA binding|beta-tubulin binding|actin filament binding|	condensed nuclear chromosome|nucleus|nuclear inner membrane|nuclear outer membrane|nucleoplasm|mitochondrion|cytoskeleton|microtubule|membrane|ribonucleoprotein complex|mitochondrial nucleoid|perinuclear region of cytoplasm|mitochondrion|	1	1	1	1	1	1	1	1	0	1	1	Known	polyA	polyA	PPR*6	N/A	N/A	N/A	N/A	N/A	N/A	N/A	Unknown
P07737	Pfn1	Profilin-1	adenyl-nucleotide exchange factor activity|actin binding|actin monomer binding|protein binding|phosphatidylinositol-4,5-bisphosphate binding|Rho GTPase binding|poly(A) RNA binding|proline-rich region binding|	nucleus|cytoplasm|cytosol|cytoskeleton|focal adhesion|cell cortex|membrane|extracellular exosome|blood microparticle|	1	0	1	1	1	0	0	0	0	1	1	Known	polyA	polyA	Profilin	N/A	N/A	N/A	N/A	N/A	N/A	N/A	Unknown
P29372	Mpg	DNA-3-methyladenine glycosylase	damaged DNA binding|alkylbase DNA N-glycosylase activity|protein binding|DNA-3-methyladenine glycosylase activity|DNA-7-methylguanine glycosylase activity|DNA-7-methyladenine glycosylase activity|DNA-3-methylguanine glycosylase activity|	nucleoplasm|mitochondrial nucleoid|	1	0	0	0	0	0	0	0	1	0	1	Known	polyA	polyA	Pur_DNA_glyco	N/A	N/A	N/A	N/A	N/A	N/A	N/A	Unknown
P61956	Sumo2	Small ubiquitin-related modifier 2	protein binding|SUMO transferase activity|ubiquitin protein ligase binding|poly(A) RNA binding|	nucleus|nucleoplasm|PML body|	1	1	0	1	0	0	0	0	0	0	0	Known	polyA	polyA	Rad60-SLD	N/A	N/A	N/A	N/A	N/A	N/A	N/A	Unknown
Q5UIP0	Rif1	Telomere-associated protein RIF1	N/A	chromosome, telomeric region|female pronucleus|male pronucleus|nucleus|cytoplasm|spindle|plasma membrane|	1	0	1	0	0	0	0	0	0	1	1	Known	polyA	polyA	Rif1_N	N/A	N/A	N/A	N/A	N/A	N/A	N/A	Unknown
Q9Y3B9	Rrp15	RRP15-like protein	0	nucleus|nucleolus|mitochondrion|	1	1	1	0	0	0	0	0	0	1	0	Known	polyA	polyA	Rrp15p	N/A	N/A	N/A	N/A	N/A	N/A	N/A	Unknown
Q9Y3I0	Rtcb	tRNA-splicing ligase RtcB homolog	RNA ligase (ATP) activity|protein binding|ATP binding|vinculin binding|poly(A) RNA binding|metal ion binding|	nucleus|nuclear envelope|cytoplasm|endoplasmic reticulum membrane|tRNA-splicing ligase complex|	1	1	1	0	1	0	1	0	0	0	1	Known	polyA	polyA	RtcB	N/A	N/A	N/A	N/A	N/A	N/A	N/A	Unknown
O75533	Sf3b1	Splicing factor 3B subunit 1	chromatin binding|protein binding|poly(A) RNA binding|	chromatin|nucleus|nucleoplasm|spliceosomal complex|U12-type spliceosomal complex|nuclear matrix|nuclear speck|small nuclear ribonucleoprotein complex|catalytic step 2 spliceosome|	1	1	1	1	1	1	1	1	1	1	1	Known	polyA	polyA	SF3b1	N/A	N/A	N/A	N/A	N/A	N/A	N/A	Unknown
Q13573	Snw1	SNW domain-containing protein 1	transcription coactivator activity|transcription corepressor activity|Notch binding|protein binding|nuclear hormone receptor binding|vitamin D receptor binding|retinoic acid receptor binding|poly(A) RNA binding|SMAD binding|	chromatin|nucleus|nucleoplasm|spliceosomal complex|nuclear matrix|catalytic step 2 spliceosome|positive transcription elongation factor complex b|SMAD3-SMAD4 protein complex|	1	1	1	1	0	0	0	0	0	1	0	Known	polyA	polyA	SKIP_SNW	N/A	N/A	N/A	N/A	N/A	N/A	N/A	Unknown
Q8ND04	Smg8	Protein SMG8	protein binding|	cytosol|	1	0	0	0	0	0	0	0	1	1	0	Known	polyA	polyA	Smg8_Smg9	N/A	N/A	N/A	N/A	N/A	N/A	N/A	Unknown
P35269	Gtf2f1	General transcription factor IIF subunit 1	DNA binding|transcription coactivator activity|catalytic activity|protein binding|transcription factor binding|phosphatase activator activity|poly(A) RNA binding|	nucleus|nucleoplasm|transcription factor TFIIF complex|cell junction|	1	0	1	1	0	0	0	1	0	1	0	Known	polyA	polyA	TFIIF_alpha	N/A	N/A	N/A	N/A	N/A	N/A	N/A	Unknown
Q9Y2W1	Thrap3	Thyroid hormone receptor-associated protein 3	core promoter sequence-specific DNA binding|RNA polymerase II transcription cofactor activity|transcription cofactor activity|transcription coactivator activity|receptor activity|protein binding|ATP binding|ligand-dependent nuclear receptor transcription coactivator activity|vitamin D receptor binding|poly(A) RNA binding|thyroid hormone receptor binding|phosphoprotein binding|	nucleus|nucleoplasm|mediator complex|extracellular exosome|exon-exon junction complex|	1	1	1	1	1	0	0	1	1	1	1	Known	polyA	polyA	THRAP3_BCLAF1	N/A	N/A	N/A	N/A	N/A	N/A	N/A	Unknown
Q9NXG2	Thumpd1	THUMP domain-containing protein 1	poly(A) RNA binding|	N/A	1	0	1	0	0	1	0	1	0	1	0	Known	polyA	polyA	THUMP	N/A	N/A	N/A	N/A	N/A	N/A	N/A	Unknown
P12270	Tpr	Nucleoprotein TPR	chromatin binding|mRNA binding|nucleocytoplasmic transporter activity|protein binding|tubulin binding|heat shock protein binding|protein homodimerization activity|poly(A) RNA binding|mitogen-activated protein kinase binding|dynein complex binding|transporter activity|protein anchor|	kinetochore|nucleus|nuclear envelope|nuclear pore|nucleoplasm|cytoplasm|cytoplasmic dynein complex|extrinsic component of membrane|nuclear membrane|nuclear periphery|nuclear inclusion body|nuclear pore nuclear basket|mitotic spindle|kinetochore|kinetochore|	1	0	1	0	0	1	0	1	0	1	0	Known	polyA	polyA	TPR_MLP1_2	N/A	N/A	N/A	N/A	N/A	N/A	N/A	Unknown
Q7L0Y3	Trmt10c	tRNA methyltransferase 10 homolog C	protein binding|methyltransferase activity|poly(A) RNA binding|	nucleoplasm|mitochondrion|mitochondrial nucleoid|	1	1	1	0	0	1	1	0	1	1	1	Known	polyA	polyA	tRNA_m1G_MT	N/A	N/A	N/A	N/A	N/A	N/A	N/A	Unknown
Q9NYH9	Utp6	U3 small nucleolar RNA-associated protein 6 homolog	snoRNA binding|	nucleolus|small-subunit processome|Pwp2p-containing subcomplex of 90S preribosome|	1	1	1	0	0	1	0	0	0	0	1	Known	polyA	polyA	U3_assoc_6	N/A	N/A	N/A	N/A	N/A	N/A	N/A	Unknown
Q9P275	Usp36	Ubiquitin carboxyl-terminal hydrolase 36	cysteine-type endopeptidase activity|ubiquitin-specific protease activity|poly(A) RNA binding|	nucleus|nucleolus|	1	1	1	0	0	0	0	1	0	1	1	Known	polyA	polyA	UCH	N/A	N/A	N/A	N/A	N/A	N/A	N/A	Unknown
Q9HAV4	Xpo5	Exportin-5	tRNA binding|RNA binding|mRNA binding|protein binding|Ran GTPase binding|protein transporter activity|poly(A) RNA binding|pre-miRNA binding|pre-miRNA binding|	nucleus|nucleoplasm|cytoplasm|cytosol|RNA nuclear export complex|	1	1	1	1	1	1	0	1	1	1	1	Known	polyA	polyA	Xpo1	N/A	N/A	N/A	N/A	N/A	N/A	N/A	Unknown
O60293	Zfc3h1	Zinc finger C3H1 domain-containing protein	protein binding|poly(A) RNA binding|metal ion binding|	extracellular space|intracellular|	1	0	1	0	0	0	0	1	0	1	1	Known	polyA	polyA	zf-C3H1	N/A	N/A	N/A	N/A	N/A	N/A	N/A	Unknown
Q9UGU0	Tcf20	Transcription factor 20	DNA binding|transcription coactivator activity|zinc ion binding|poly(A) RNA binding|	nucleus|nucleoplasm|	1	0	0	0	0	0	0	1	0	0	0	Known	polyA	polyA	zf-HC5HC2H	N/A	N/A	N/A	N/A	N/A	N/A	N/A	Unknown
Q9Y314	Nosip	Nitric oxide synthase-interacting protein	protein binding|poly(A) RNA binding|	Golgi membrane|nucleus|nucleoplasm|cytoplasm|cytosol|	1	0	0	0	0	0	0	1	0	1	0	Known	polyA	polyA	zf-NOSIP	N/A	N/A	N/A	N/A	N/A	N/A	N/A	Unknown
Q99590	Scaf11	Protein SCAF11	protein binding|zinc ion binding|poly(A) RNA binding|	nucleus|nucleoplasm|nucleolus|	1	0	1	1	1	0	0	1	1	1	0	Known	polyA	polyA	zf-RING_2	N/A	N/A	N/A	N/A	N/A	N/A	N/A	Unknown
Q9BXJ9	Naa15	N-alpha-acetyltransferase 15, NatA auxiliary subunit	protein binding|N-acetyltransferase activity|ribosome binding|poly(A) RNA binding|acetyltransferase activity|ribosome binding|	nucleus|transcription factor complex|cytoplasm|membrane|NatA complex|	1	1	1	0	0	0	0	1	0	1	0	Known	polyA	polyA	TPR_8	NARP1	N/A	N/A	N/A	N/A	N/A	N/A	Unknown
O00567	Nop56	Nucleolar protein 56	RNA binding|protein binding|snoRNA binding|poly(A) RNA binding|	nucleoplasm|nucleolus|small nucleolar ribonucleoprotein complex|cytoplasm|membrane|box C/D snoRNP complex|small-subunit processome|pre-snoRNP complex|	1	1	1	1	1	1	1	1	1	1	1	Known	polyA	polyA	NOP5NT	Nop	N/A	N/A	N/A	N/A	N/A	N/A	Unknown
Q9Y2X3	Nop58	Nucleolar protein 58	protein binding|snoRNA binding|poly(A) RNA binding|	nucleus|nucleolus|small nucleolar ribonucleoprotein complex|cytoplasm|Cajal body|membrane|box C/D snoRNP complex|small-subunit processome|pre-snoRNP complex|	1	1	1	1	1	1	1	1	1	1	1	Known	polyA	polyA	NOP5NT	Nop	N/A	N/A	N/A	N/A	N/A	N/A	Unknown
O60287	Urb1	Nucleolar pre-ribosomal-associated protein 1	poly(A) RNA binding|	nucleolus|	1	1	1	1	0	0	0	1	1	1	1	Known	polyA	polyA	Npa1	NopRA1	N/A	N/A	N/A	N/A	N/A	N/A	Unknown
Q9H6R4	Nol6	Nucleolar protein 6	protein binding|poly(A) RNA binding|	condensed nuclear chromosome|nucleus|nucleolus|mitochondrion|small-subunit processome|CURI complex|UTP-C complex|	1	1	1	0	0	1	0	1	0	1	1	Known	polyA	polyA	Nrap	Nrap_D2	Nrap_D3	Nrap_D4	Nrap_D5	Nrap_D6	N/A	N/A	Unknown
P09874	Parp1	Poly [ADP-ribose] polymerase 1	DNA binding|chromatin binding|NAD+ ADP-ribosyltransferase activity|protein binding|transcription factor binding|zinc ion binding|enzyme binding|protein kinase binding|identical protein binding|poly(A) RNA binding|protein N-terminus binding|NAD binding|R-SMAD binding|	nucleus|nuclear envelope|nucleoplasm|transcription factor complex|nucleolus|mitochondrion|membrane|protein complex|	1	0	1	1	1	0	0	1	1	1	1	Known	polyA	polyA	zf-PARP*2	PADR1	BRCT	WGR	PARP_reg	PARP	N/A	N/A	Unknown
P09960-3	Lta4h	Isoform 3 of Leukotriene A-4 hydrolase	aminopeptidase activity|epoxide hydrolase activity|leukotriene-A4 hydrolase activity|peptidase activity|zinc ion binding|peptide binding|poly(A) RNA binding|metalloaminopeptidase activity|	nucleoplasm|cytoplasm|cytosol|extracellular exosome|	1	0	1	0	0	0	0	1	0	1	0	Known	polyA	polyA	Peptidase_M1_N	Peptidase_M1	Leuk-A4-hydro_C	N/A	N/A	N/A	N/A	N/A	Unknown
Q9Y5B9	Supt16h	FACT complex subunit SPT16	protein binding|poly(A) RNA binding|	nucleus|nucleoplasm|chromosome|	1	0	1	1	0	0	0	1	0	1	1	Known	polyA	polyA	FACT-Spt16_Nlob	Peptidase_M24	SPT16	Rtt106	N/A	N/A	N/A	N/A	Unknown
Q9Y285	Farsa	Phenylalanine--tRNA ligase alpha subunit	tRNA binding|phenylalanine-tRNA ligase activity|protein binding|ATP binding|poly(A) RNA binding|	cytoplasm|cytosol|phenylalanine-tRNA ligase complex|membrane|	1	1	1	1	0	1	0	0	1	1	0	Known	polyA	polyA	PheRS_DBD1	PheRS_DBD2	PheRS_DBD3	tRNA-synt_2d	N/A	N/A	N/A	N/A	Unknown
P14618	Pkm	Pyruvate kinase PKM	magnesium ion binding|pyruvate kinase activity|protein binding|ATP binding|MHC class II protein complex binding|potassium ion binding|ADP binding|poly(A) RNA binding|	nucleus|cytoplasm|mitochondrion|cytosol|plasma membrane|cilium|extracellular matrix|vesicle|myelin sheath|extracellular exosome|extracellular vesicle|	1	1	1	0	0	0	0	0	1	1	0	Known	polyA	polyA	Pk	Pk_C	N/A	N/A	N/A	N/A	N/A	N/A	Unknown
P46013	Mki67	Proliferation marker protein Ki-67	protein binding|ATP binding|protein C-terminus binding|poly(A) RNA binding|	chromosome, centromeric region|condensed chromosome|nucleus|nucleolus|cytoplasm|membrane|	1	1	1	0	0	0	0	1	0	1	0	Known	polyA	polyA	FHA	PP1 bind	KI67R*8	N/A	N/A	N/A	N/A	N/A	Unknown
Q8WWY3	Prpf31	U4/U6 small nuclear ribonucleoprotein Prp31	protein binding|ribonucleoprotein complex binding|poly(A) RNA binding|snRNP binding|	nucleus|U2-type spliceosomal complex|U4 snRNP|U4atac snRNP|Cajal body|nuclear speck|U4/U6 x U5 tri-snRNP complex|MLL1 complex|	1	0	1	1	0	1	0	1	1	1	1	Known	polyA	polyA	Nop	Prp31_C	N/A	N/A	N/A	N/A	N/A	N/A	Unknown
Q14258	Trim25	E3 ubiquitin/ISG15 ligase TRIM25	sequence-specific DNA binding transcription factor activity|protein binding|zinc ion binding|acid-amino acid ligase activity|poly(A) RNA binding|ubiquitin protein ligase activity involved in ERAD pathway|	nucleoplasm|cytoplasm|cytosol|	1	1	1	0	1	0	1	1	1	1	0	Known	polyA	polyA	zf-RING_UBOX	PRY	SPRY	N/A	N/A	N/A	N/A	N/A	Unknown
Q13123	Ik	Protein Red	protein binding|identical protein binding|	extracellular space|nucleoplasm|nucleolus|	1	0	1	0	0	0	0	0	1	1	0	Known	polyA	polyA	RED N	RED C	N/A	N/A	N/A	N/A	N/A	N/A	Unknown
Q14692	Bms1	Ribosome biogenesis protein BMS1 homolog	ATP binding|poly(A) RNA binding|	nucleus|nucleolus|	1	1	1	1	0	1	1	1	1	1	1	Known	polyA	polyA	AARP2CN	RIBIOP_C	N/A	N/A	N/A	N/A	N/A	N/A	Unknown
O00411	Polrmt	DNA-directed RNA polymerase, mitochondrial	DNA binding|DNA-directed RNA polymerase activity|protein binding|poly(A) RNA binding|	mitochondrion|mitochondrial matrix|mitochondrial nucleoid|	1	1	1	1	1	0	0	1	1	0	1	Known	polyA	polyA	RPOL_N	RNA_pol	N/A	N/A	N/A	N/A	N/A	N/A	Unknown
P24928	Polr2a	DNA-directed RNA polymerase II subunit RPB1	DNA binding|DNA-directed RNA polymerase activity|RNA-directed RNA polymerase activity|protein binding|ubiquitin protein ligase binding|poly(A) RNA binding|metal ion binding|RNA polymerase II activity|protein binding|	nucleus|nucleoplasm|DNA-directed RNA polymerase II, core complex|nucleolus|Prp19 complex|	1	1	1	1	0	0	0	0	0	1	1	Known	polyA	polyA	RNA_pol_Rpb1_1-7	RNA_pol_Rpb1_R*29	N/A	N/A	N/A	N/A	N/A	N/A	Unknown
P62993	Grb2	Growth factor receptor-bound protein 2	phosphotyrosine binding|SH3/SH2 adaptor activity|epidermal growth factor receptor binding|neurotrophin TRKA receptor binding|protein binding|SH3 domain binding|protein kinase binding|protein phosphatase binding|identical protein binding|insulin receptor substrate binding|poly(A) RNA binding|ephrin receptor binding|	nucleus|nucleoplasm|nucleolus|cytoplasm|endosome|Golgi apparatus|cytosol|plasma membrane|cell-cell junction|COP9 signalosome|vesicle membrane|extracellular exosome|Grb2-EGFR complex|	1	0	0	0	0	0	0	1	0	1	1	Known	polyA	polyA	SH3_1*2	SH2	N/A	N/A	N/A	N/A	N/A	N/A	Unknown
Q14247	Cttn	Src substrate cortactin	protein binding|profilin binding|	ruffle|podosome|cytoplasm|cytoskeleton|coated pit|focal adhesion|cell cortex|lamellipodium|cortical cytoskeleton|dendritic spine|extracellular exosome|mitotic spindle midzone|actin filament|voltage-gated potassium channel complex|growth cone|	1	0	1	0	0	0	1	0	0	1	0	Known	polyA	polyA	HS1_rep*7	SH3_9	N/A	N/A	N/A	N/A	N/A	N/A	Unknown
O00267	Supt5h	Transcription elongation factor SPT5	chromatin binding|protein binding|enzyme binding|poly(A) RNA binding|protein heterodimerization activity|	nucleus|nucleoplasm|DSIF complex|	1	0	1	1	0	0	1	1	1	1	1	Known	polyA	polyA	Spt5_N	Spt5_NGN	KOW	N/A	N/A	N/A	N/A	N/A	Unknown
Q08945	Ssrp1	FACT complex subunit SSRP1	DNA binding|chromatin binding|protein binding|poly(A) RNA binding|	nucleus|nucleoplasm|chromosome|nucleolus|cytoplasm|	1	0	0	1	1	0	0	1	0	1	1	Known	polyA	polyA	POB3_N	SSrecog	Rtt106	HMG_box	N/A	N/A	N/A	N/A	Unknown
P36873	Ppp1cc	Serine/threonine-protein phosphatase PP1-gamma catalytic subunit	phosphoprotein phosphatase activity|protein serine/threonine phosphatase activity|protein binding|phosphatase activity|protein kinase binding|poly(A) RNA binding|metal ion binding|protein N-terminus binding|	condensed chromosome kinetochore|nucleus|nucleolus|cytoplasm|mitochondrion|cytosol|focal adhesion|nuclear speck|midbody|cleavage furrow|dendritic spine|protein complex|MLL5-L complex|PTW/PP1 phosphatase complex|	1	0	0	1	0	0	0	0	0	0	1	Known	polyA	polyA	Metallophos	STPPase_N	N/A	N/A	N/A	N/A	N/A	N/A	Unknown
Q15459	Sf3a1	Splicing factor 3A subunit 1	RNA binding|protein binding|poly(A) RNA binding|	nucleoplasm|spliceosomal complex|U2-type spliceosomal complex|U2 snRNP|U2-type prespliceosome|catalytic step 2 spliceosome|	1	0	1	1	0	1	0	1	0	1	1	Known	polyA	polyA	Surp	Surp	PRP21_like_P	ubiquitin	N/A	N/A	N/A	N/A	Unknown
P23193	Tcea1	Transcription elongation factor A protein 1	DNA binding|protein binding|zinc ion binding|	nucleus|nucleoplasm|nucleolus|	1	0	1	0	0	0	1	0	0	1	0	Known	polyA	polyA	Med26	TFIIS_M	TFIIS_C	N/A	N/A	N/A	N/A	N/A	Unknown
Q9BTC0	Dido1	Death-inducer obliterator 1	zinc ion binding|poly(A) RNA binding|	nucleus|cytoplasm|spindle|	1	0	1	1	0	0	0	0	1	1	0	Known	polyA	polyA	PHD	TFIIS_M	SPOC	N/A	N/A	N/A	N/A	N/A	Unknown
F5H2F4	Mthfd1	C-1-tetrahydrofolate synthase, cytoplasmic	formate-tetrahydrofolate ligase activity|methylenetetrahydrofolate dehydrogenase (NADP+) activity|ATP binding|	cytosol|	1	0	1	0	0	0	1	0	0	1	1	Known	polyA	polyA	THF_DHG_CYH	THF_DHG_CYH_C	FTHFS	N/A	N/A	N/A	N/A	N/A	Unknown
P24752	Acat1	Acetyl-CoA acetyltransferase, mitochondrial	acetyl-CoA C-acetyltransferase activity|enzyme binding|protein homodimerization activity|metal ion binding|coenzyme binding|	mitochondrion|mitochondrial inner membrane|mitochondrial matrix|extracellular exosome|	1	0	0	0	1	0	1	0	0	1	1	Known	polyA	polyA	Thiolase_N	Thiolase_C	N/A	N/A	N/A	N/A	N/A	N/A	Unknown
P30101	Pdia3	Protein disulfide-isomerase A3	protein disulfide isomerase activity|cysteine-type endopeptidase activity|phospholipase C activity|protein binding|disulfide oxidoreductase activity|poly(A) RNA binding|	nucleus|endoplasmic reticulum|endoplasmic reticulum lumen|smooth endoplasmic reticulum|focal adhesion|cell surface|melanosome|myelin sheath|extracellular exosome|	1	1	1	0	1	0	1	1	0	1	1	Known	polyA	polyA	Thioredoxin*2	Thioredoxin_6	N/A	N/A	N/A	N/A	N/A	N/A	Unknown
O94906	Prpf6	Pre-mRNA-processing factor 6	transcription coactivator activity|RNA binding|protein binding|ribonucleoprotein complex binding|poly(A) RNA binding|androgen receptor binding|	nucleus|nucleoplasm|spliceosomal complex|U5 snRNP|membrane|nuclear speck|U4/U6 x U5 tri-snRNP complex|U4/U6 snRNP|catalytic step 2 spliceosome|	1	0	0	0	0	1	0	1	0	1	0	Known	polyA	polyA	PRP1_N	TPR_8	N/A	N/A	N/A	N/A	N/A	N/A	Unknown
P29401	Tkt	Transketolase	transketolase activity|protein homodimerization activity|metal ion binding|cofactor binding|	nucleus|nucleoplasm|peroxisome|cytosol|vesicle|myelin sheath|extracellular exosome|	1	0	0	0	1	0	1	0	0	1	0	Known	polyA	polyA	Transketolase_N	Transket_pyr	Transketolase_C	N/A	N/A	N/A	N/A	N/A	Unknown
P54577	Yars	Tyrosine--tRNA ligase, cytoplasmic	tRNA binding|tyrosine-tRNA ligase activity|signal transducer activity|interleukin-8 receptor binding|ATP binding|poly(A) RNA binding|isoleucine-tRNA ligase activity|	extracellular space|nucleus|cytoplasm|cytosol|	1	0	1	0	0	1	1	1	0	1	1	Known	polyA	polyA	tRNA-synt_1b	tRNA bind	N/A	N/A	N/A	N/A	N/A	N/A	Unknown
P27694	Rpa1	Replication protein A 70 kDa DNA-binding subunit	chromatin binding|damaged DNA binding|single-stranded DNA binding|protein binding|metal ion binding|	lateral element|male germ cell nucleus|nucleus|nucleoplasm|DNA replication factor A complex|PML body|PML body|	1	1	1	0	0	0	0	0	0	1	1	Known	polyA	polyA	Rep-A_N	tRNA_anti-codon	REPA_OB_2	Rep_fac-A_C	N/A	N/A	N/A	N/A	Unknown
P07814	Eprs	Bifunctional glutamate/proline--tRNA ligase	glutamate-tRNA ligase activity|proline-tRNA ligase activity|protein binding|ATP binding|RNA stem-loop binding|GTPase binding|	cytoplasm|cytosol|membrane|aminoacyl-tRNA synthetase multienzyme complex|ribonucleoprotein complex|GAIT complex|	1	1	1	0	1	1	1	0	0	1	1	Known	polyA	polyA	GST_C	tRNA-synt_1c	tRNA-synt_1c_C	WHEP-TRS*3	tRNA-synt_2b	HGTP_anticodon	ProRS-C_1	N/A	Unknown
P54136	Rars	Arginine--tRNA ligase, cytoplasmic	tRNA binding|arginine-tRNA ligase activity|protein binding|ATP binding|arginine binding|	nucleoplasm|cytoplasm|mitochondrion|cytosol|membrane|aminoacyl-tRNA synthetase multienzyme complex|extracellular exosome|	1	1	1	0	1	1	0	0	0	1	1	Known	polyA	polyA	Arg_tRNA_synt_N	tRNA-synt_1d	DALR_1	N/A	N/A	N/A	N/A	N/A	Unknown
P14868	Dars	Aspartate--tRNA ligase, cytoplasmic	aminoacylase activity|aspartate-tRNA ligase activity|protein binding|ATP binding|poly(A) RNA binding|	cytoplasm|cytosol|membrane|extracellular exosome|	1	0	1	0	0	1	0	1	0	1	1	Known	polyA	polyA	tRNA_anti-codon	tRNA-synt_2	N/A	N/A	N/A	N/A	N/A	N/A	Unknown
Q7KZF4	Snd1	Staphylococcal nuclease domain-containing protein 1	transcription cofactor activity|nuclease activity|protein binding|poly(A) RNA binding|	nucleus|cytoplasm|mitochondrion|membrane|RISC complex|melanosome|extracellular exosome|dense body|	1	1	1	1	1	1	1	1	1	1	1	Known	polyA	polyA	Snase*5	TUDOR	N/A	N/A	N/A	N/A	N/A	N/A	Unknown
Q14694	Usp10	Ubiquitin carboxyl-terminal hydrolase 10	p53 binding|cysteine-type endopeptidase activity|ubiquitin-specific protease activity|protein binding|ion channel binding|poly(A) RNA binding|	nucleus|nucleoplasm|cytoplasm|early endosome|	1	1	1	1	0	0	0	1	1	1	0	Known	polyA	polyA	PAM2	UCH	N/A	N/A	N/A	N/A	N/A	N/A	Unknown
Q9UIG0	Baz1b	Tyrosine-protein kinase BAZ1B	chromatin binding|protein tyrosine kinase activity|non-membrane spanning protein tyrosine kinase activity|protein binding|ATP binding|zinc ion binding|histone kinase activity|lysine-acetylated histone binding|vitamin D receptor activator activity|	condensed chromosome|pericentric heterochromatin|nuclear replication fork|	1	1	0	0	0	0	1	0	0	1	1	Known	polyA	polyA	WAC_Acf1_DNA_bd	WHIM1	WSD	PHD	Bromodomain	N/A	N/A	N/A	Unknown
O14776	Tcerg1	Transcription elongation regulator 1	RNA polymerase II repressing transcription factor binding|RNA polymerase II transcription corepressor activity|transcription coactivator activity|protein binding|poly(A) RNA binding|proline-rich region binding|	nucleus|nucleolus|actin cytoskeleton|	1	0	1	1	0	0	0	1	0	1	0	Known	polyA	polyA	WW	WW	FF*6	N/A	N/A	N/A	N/A	N/A	Unknown
Q8IZH2	Xrn1	5'-3' exoribonuclease 1	DNA binding|protein binding|5'-3' exonuclease activity|poly(A) RNA binding|	cytoplasmic mRNA processing body|nucleus|cytoplasm|Golgi apparatus|cytosol|plasma membrane|membrane|intermediate filament cytoskeleton|	1	0	1	1	0	1	0	1	1	1	1	Known	polyA	polyA	XRN N	XRN M	XRN1_D1	XRN1_D2_D3	SH3 12	N/A	N/A	N/A	Unknown
Q13263	Trim28	Transcription intermediary factor 1-beta	DNA binding|transcription coactivator activity|transcription corepressor activity|protein kinase activity|ubiquitin-protein transferase activity|protein binding|zinc ion binding|ligase activity|ubiquitin protein ligase binding|Krueppel-associated box domain binding|poly(A) RNA binding|chromo shadow domain binding|sequence-specific DNA binding transcription factor activity|sequence-specific DNA bi…	nucleus|nucleoplasm|nuclear euchromatin|nuclear heterochromatin|RNA polymerase II transcription factor complex|	1	0	1	1	1	0	0	0	0	1	1	Known	polyA	polyA	zf-RING_5	zf-B_box*2	PHD	N/A	N/A	N/A	N/A	N/A	Unknown
O95218	Zranb2	Zinc finger Ran-binding domain-containing protein 2	sequence-specific DNA binding transcription factor activity|RNA binding|protein binding|zinc ion binding|poly(A) RNA binding|	nucleus|nucleoplasm|	1	1	1	1	0	1	1	1	0	0	1	Known	polyA	polyA	zf-RanBP	zf-RanBP	N/A	N/A	N/A	N/A	N/A	N/A	Unknown
P49792	Ranbp2	E3 SUMO-protein ligase RanBP2	RNA binding|peptidyl-prolyl cis-trans isomerase activity|protein binding|zinc ion binding|Ran GTPase binding|ligase activity|protein complex binding|	nuclear pore|mitochondrion|cytosol|membrane|nuclear membrane|nuclear inclusion body|nuclear pore cytoplasmic filaments|nuclear pore nuclear basket|	1	0	1	0	0	1	1	0	0	1	1	Known	polyA	polyA	Ran_BP1*4	zf-RanBP*8	IR1-M*3	Pro_isomerase	N/A	N/A	N/A	N/A	Unknown
F5GZS6	Slc3a2	4F2 cell-surface antigen heavy chain	catalytic activity|cation binding|	nucleus|nucleoplasm|cytoplasm|plasma membrane|	0	0	1	0	1	1	0	1	1	0	1	Known	polyA	polyA	SLC3A2_N	Alpha-amylase	N/A	N/A	N/A	N/A	N/A	N/A	Unknown
B5MCF9	Pes1	Pescadillo homolog	ribonucleoprotein complex binding|	nucleus|nucleoplasm|chromosome|nucleolus|cytoplasm|preribosome, large subunit precursor|	0	0	0	1	0	0	0	1	1	1	1	Known	polyA	polyA	Pescadillo_N	BRCT 2	N/A	N/A	N/A	N/A	N/A	N/A	Unknown
A0A087WVQ6	Cltc	Clathrin heavy chain	structural molecule activity|protein kinase binding|	mitochondrion|clathrin coat of trans-Golgi network vesicle|clathrin coat of coated pit|myelin sheath|	0	0	0	1	0	1	0	0	0	1	1	Known	polyA	polyA	Clathrin_propel*5	Clathrin-link	Clathrin-H-link	Clathrin*7	N/A	N/A	N/A	N/A	Unknown
Q9UBV8	Pef1	Peflin	calcium-dependent cysteine-type endopeptidase activity|calcium ion binding|protein binding|poly(A) RNA binding|protein heterodimerization activity|protein dimerization activity|	cytoplasm|membrane|extracellular exosome|	0	0	1	1	0	0	0	0	0	1	0	Known	polyA	polyA	EF-hand_7	EF-hand_6	N/A	N/A	N/A	N/A	N/A	N/A	Unknown
M0R2Z9	Sugp2	SURP and G-patch domain-containing protein 2	RNA binding|	nucleoplasm|	0	0	0	1	0	1	0	1	1	1	1	Known	polyA	polyA	Surp	G-PATCH	N/A	N/A	N/A	N/A	N/A	N/A	Unknown
P08238	Hsp90ab1	Heat shock protein HSP 90-beta	UTP binding|CTP binding|double-stranded RNA binding|protein binding|ATP binding|GTP binding|sulfonylurea receptor binding|kinase binding|protein kinase binding|MHC class II protein complex binding|nitric-oxide synthase regulator activity|TPR domain binding|dATP binding|ion channel binding|poly(A) RNA binding|unfolded protein binding|	nucleoplasm|cytoplasm|mitochondrion|cytosol|cell surface|membrane|inclusion body|basolateral plasma membrane|apical plasma membrane|brush border membrane|melanosome|extracellular exosome|COP9 signalosome|	0	1	1	1	1	1	1	1	1	1	1	Known	polyA	polyA	HATPase_c	HSP90	N/A	N/A	N/A	N/A	N/A	N/A	Unknown
P40926	Mdh2	Malate dehydrogenase, mitochondrial	L-malate dehydrogenase activity|protein self-association|poly(A) RNA binding|malate dehydrogenase (NADP+) activity|	nucleus|nucleoplasm|mitochondrion|mitochondrial inner membrane|mitochondrial matrix|plasma membrane|myelin sheath|extracellular exosome|	0	0	1	1	1	0	1	1	1	1	1	Known	polyA	polyA	Ldh_1_N	Ldh_1_C	N/A	N/A	N/A	N/A	N/A	N/A	Unknown
P20073	Anxa7	Annexin A7	integrin binding|calcium ion binding|protein binding|calcium-dependent phospholipid binding|poly(A) RNA binding|calcium-dependent protein binding|	nucleus|nuclear envelope|endoplasmic reticulum membrane|cytosol|plasma membrane|membrane|extracellular exosome|chromaffin granule membrane|	0	0	1	1	0	0	0	0	0	1	0	Known	polyA	polyA	Annexin*4	N/A	N/A	N/A	N/A	N/A	N/A	N/A	Unknown
O95429	Bag4	BAG family molecular chaperone regulator 4	receptor signaling protein activity|protein binding|ubiquitin protein ligase binding|poly(A) RNA binding|chaperone binding|	nucleus|cytosol|plasma membrane|	0	0	0	1	0	0	0	0	0	1	1	Known	polyA	polyA	BAG	N/A	N/A	N/A	N/A	N/A	N/A	N/A	Unknown
Q8NEF9	Srfbp1	Serum response factor-binding protein 1	poly(A) RNA binding|	nucleus|90S preribosome|perinuclear region of cytoplasm|	0	0	1	1	0	0	0	1	1	1	0	Known	polyA	polyA	BUD22	N/A	N/A	N/A	N/A	N/A	N/A	N/A	Unknown
Q9BVI4	Noc4l	Nucleolar complex protein 4 homolog	protein binding|poly(A) RNA binding|	nucleus|nucleolus|integral component of membrane|Noc4p-Nop14p complex|nuclear membrane|small-subunit processome|	0	0	1	0	0	0	0	1	0	1	1	Known	polyA	polyA	CBF	N/A	N/A	N/A	N/A	N/A	N/A	N/A	Unknown
Q9BQ75	Cmss1	Protein CMSS1	poly(A) RNA binding|	N/A	0	1	0	0	0	0	0	0	1	1	0	Known	polyA	polyA	CMS1	N/A	N/A	N/A	N/A	N/A	N/A	N/A	Unknown
P63241	Eif5a	Eukaryotic translation initiation factor 5A-1	RNA binding|translation elongation factor activity|protein binding|U6 snRNA binding|ribosome binding|poly(A) RNA binding|protein N-terminus binding|	nucleus|annulate lamellae|nuclear pore|cytoplasm|endoplasmic reticulum membrane|cytosol|membrane|extracellular exosome|	0	1	1	1	1	1	0	0	1	1	0	Known	polyA	polyA	eIF-5a	N/A	N/A	N/A	N/A	N/A	N/A	N/A	Unknown
Q96QD9	Fyttd1	UAP56-interacting factor	mRNA binding|protein binding|poly(A) RNA binding|	nucleoplasm|nuclear speck|	0	1	1	1	1	1	0	0	1	0	1	Known	polyA	polyA	FYTT	N/A	N/A	N/A	N/A	N/A	N/A	N/A	Unknown
D6RBW1	Eif4e	Eukaryotic translation initiation factor 4E	translation initiation factor activity|enzyme binding|eukaryotic initiation factor 4G binding|repressing transcription factor binding|	cytoplasm|perinuclear region of cytoplasm|	0	0	0	1	0	1	1	0	1	1	1	Known	polyA	polyA	IF4E	N/A	N/A	N/A	N/A	N/A	N/A	N/A	Unknown
P61326	Magoh	Protein mago nashi homolog	protein binding|poly(A) RNA binding|	nucleus|nucleoplasm|cytosol|nuclear speck|exon-exon junction complex|catalytic step 2 spliceosome|	0	0	0	1	0	1	0	0	0	0	0	Known	polyA	polyA	Mago_nashi	N/A	N/A	N/A	N/A	N/A	N/A	N/A	Unknown
F2Z2W7	Trmt2a	tRNA (uracil-5-)-methyltransferase homolog A	nucleotide binding|nucleic acid binding|RNA methyltransferase activity|	N/A	0	0	0	0	0	1	0	1	0	1	1	Known	polyA	polyA	Methyltransf_31	N/A	N/A	N/A	N/A	N/A	N/A	N/A	Unknown
P05141	Slc25a5	ADP/ATP translocase 2	protein binding|adenine transmembrane transporter activity|ubiquitin protein ligase binding|poly(A) RNA binding|	nucleus|mitochondrion|mitochondrial inner membrane|integral component of plasma membrane|membrane|mitochondrial nucleoid|myelin sheath|extracellular exosome|MMXD complex|	0	0	0	0	1	0	0	1	0	0	1	Known	polyA	polyA	Mito_carr*3	N/A	N/A	N/A	N/A	N/A	N/A	N/A	Unknown
Q14980-2	Numa1	Isoform 2 of Nuclear mitotic apparatus protein 1	structural molecule activity|protein binding|microtubule binding|	Golgi membrane|spindle pole|nucleus|nucleoplasm|chromosome|cytoplasm|spindle|cytosol|spindle microtubule|nuclear matrix|dendrite|neuronal cell body|apical part of cell|extracellular exosome|	0	0	1	0	1	0	0	0	1	1	0	Known	polyA	polyA	N/A	N/A	N/A	N/A	N/A	N/A	N/A	N/A	Unknown
O43251-6	Rbfox2	Isoform 6 of RNA binding protein fox-1 homolog 2	nucleotide binding|transcription corepressor activity|RNA binding|mRNA binding|protein binding|transcription factor binding|poly(A) RNA binding|	nucleus|nucleoplasm|cytoplasm|	0	1	1	1	1	1	0	1	0	0	1	Known	polyA	polyA	N/A	N/A	N/A	N/A	N/A	N/A	N/A	N/A	Unknown
Q9UKA9-3	Ptbp2	Isoform 3 of Polypyrimidine tract-binding protein 2	nucleotide binding|mRNA binding|poly(A) RNA binding|	spliceosomal complex|	0	1	1	1	1	1	0	1	0	0	1	Known	polyA	polyA	N/A	N/A	N/A	N/A	N/A	N/A	N/A	N/A	Unknown
Q9H8H0	Nol11	Nucleolar protein 11	protein binding|poly(A) RNA binding|	nucleolus|t-UTP complex|	0	1	1	1	0	0	0	1	0	1	1	Known	polyA	polyA	NUC205	N/A	N/A	N/A	N/A	N/A	N/A	N/A	Unknown
O43809	Nudt21	Cleavage and polyadenylation specificity factor subunit 5	mRNA binding|protein binding|hydrolase activity|AU-rich element binding|protein homodimerization activity|histone deacetylase binding|poly(A) RNA binding|RNA binding|	nucleus|nucleoplasm|centrosome|mRNA cleavage factor complex|paraspeckles|	0	0	1	1	0	1	0	1	1	1	1	Known	polyA	polyA	NUDIX_2	N/A	N/A	N/A	N/A	N/A	N/A	N/A	Unknown
B0QY89	Eif3l	Eukaryotic translation initiation factor 3 subunit L	translation initiation factor activity|	eukaryotic translation initiation factor 3 complex|eukaryotic 43S preinitiation complex|eukaryotic 48S preinitiation complex|	0	0	1	1	1	1	0	1	1	1	1	Known	polyA	polyA	Paf67	N/A	N/A	N/A	N/A	N/A	N/A	N/A	Unknown
O43148	Rnmt	mRNA cap guanine-N7 methyltransferase	RNA binding|mRNA (guanine-N7-)-methyltransferase activity|protein binding|	nucleus|nucleoplasm|nucleolus|mRNA cap binding complex|receptor complex|	0	0	1	0	0	1	0	0	1	1	0	Known	polyA	polyA	Pox_MCEL	N/A	N/A	N/A	N/A	N/A	N/A	N/A	Unknown
P63165	Sumo1	Small ubiquitin-related modifier 1	protein binding|transcription factor binding|potassium channel regulator activity|SUMO transferase activity|ubiquitin protein ligase binding|ion channel binding|poly(A) RNA binding|	heterochromatin|fibrillar center|XY body|nucleus|nuclear pore|nucleoplasm|nucleolus|cytoplasm|plasma membrane|PML body|nuclear speck|dendrite|nuclear membrane|synapse|voltage-gated potassium channel complex|PML body|	0	0	0	0	0	0	0	1	0	0	1	Known	polyA	polyA	Rad60-SLD	N/A	N/A	N/A	N/A	N/A	N/A	N/A	Unknown
C9J2Y9	Polr2b	DNA-directed RNA polymerase subunit beta	DNA binding|ribonucleoside binding|RNA polymerase II activity|	nucleoplasm|	0	0	0	1	0	0	0	1	1	1	1	Known	polyA	polyA	RNA_pol_Rpb2_1-7	N/A	N/A	N/A	N/A	N/A	N/A	N/A	Unknown
P78346	Rpp30	Ribonuclease P protein subunit p30	ribonuclease P activity|protein binding|poly(A) RNA binding|	nucleus|nucleolar ribonuclease P complex|	0	0	1	0	0	1	0	1	0	1	1	Known	polyA	polyA	RNase_P_p30	N/A	N/A	N/A	N/A	N/A	N/A	N/A	Unknown
B5MDF5	Ran	GTP-binding nuclear protein Ran	GTPase activity|GTP binding|	intracellular|	0	0	0	1	0	1	0	1	1	1	1	Known	polyA	polyA	Roc	N/A	N/A	N/A	N/A	N/A	N/A	N/A	Unknown
Q9UNQ2	Dimt1	Probable dimethyladenosine transferase	rRNA (adenine-N6,N6-)-dimethyltransferase activity|poly(A) RNA binding|18S rRNA (adenine(1779)-N(6)/adenine(1780)-N(6))-dimethyltransferase activity|	nucleus|nucleolus|cytoplasm|	0	1	1	0	0	1	0	0	0	1	1	Known	polyA	polyA	RrnaAD	N/A	N/A	N/A	N/A	N/A	N/A	N/A	Unknown
Q04837	Ssbp1	Single-stranded DNA-binding protein, mitochondrial	chromatin binding|single-stranded DNA binding|protein binding|poly(A) RNA binding|	nucleus|mitochondrion|mitochondrial matrix|mitochondrial nucleoid|extracellular exosome|	0	1	1	1	0	0	1	1	1	1	1	Known	polyA	polyA	Ssb	N/A	N/A	N/A	N/A	N/A	N/A	N/A	Unknown
Q96PZ0	Pus7	Pseudouridylate synthase 7 homolog	pseudouridine synthase activity|enzyme binding|poly(A) RNA binding|	nucleus|	0	0	1	1	1	1	0	1	0	1	0	Known	polyA	polyA	TruD	N/A	N/A	N/A	N/A	N/A	N/A	N/A	Unknown
Q9Y3A2	Utp11l	Probable U3 small nucleolar RNA-associated protein 11	protein binding|poly(A) RNA binding|	extracellular space|nucleolus|cytoplasm|small-subunit processome|	0	1	0	1	0	0	0	1	1	0	0	Known	polyA	polyA	Utp11	N/A	N/A	N/A	N/A	N/A	N/A	N/A	Unknown
Q68CQ4	Diexf	Digestive organ expansion factor homolog	protein binding|rRNA binding|U3 snoRNA binding|poly(A) RNA binding|	nucleolus|small-subunit processome|	0	1	1	0	0	0	0	1	0	1	1	Known	polyA	polyA	UTP25	N/A	N/A	N/A	N/A	N/A	N/A	N/A	Unknown
A0A0C4DGG9	Chd4	Chromodomain-helicase-DNA-binding protein 4	DNA binding|ATP binding|microtubule binding|ATP-dependent helicase activity|zinc ion binding|	NuRD complex|	0	0	0	0	0	0	0	0	1	1	1	Known	polyA	polyA	CHDNT	PHD*2	Chromo	SNF2_N	DUF1087	Helicase_C	CHDCT2	DUF1086	Unknown
P25789	Psma4	Proteasome subunit alpha type-4	endopeptidase activity|threonine-type endopeptidase activity|protein binding|	proteasome complex|cytoplasmic mRNA processing body|nucleus|nucleoplasm|cytoplasm|cytosol|proteasome core complex|plasma membrane|proteasome core complex, alpha-subunit complex|intracellular membrane-bounded organelle|extracellular exosome|	0	1	0	0	0	0	1	0	0	1	0	Known	polyA	polyA	Proteasome_A_N	Proteasome	N/A	N/A	N/A	N/A	N/A	N/A	Unknown
O14802	Polr3a	DNA-directed RNA polymerase III subunit RPC1	DNA binding|chromatin binding|DNA-directed RNA polymerase activity|zinc ion binding|ribonucleoside binding|RNA polymerase III activity|	nucleoplasm|DNA-directed RNA polymerase III complex|cytosol|membrane|	0	0	0	0	0	0	0	0	1	1	0	Known	polyA	polyA	RNA_pol_Rpb1_1	RNA_pol_Rpb1_2	RNA_pol_Rpb1_3	RNA_pol_Rpb1_4	RNA_pol_Rpb1_5	N/A	N/A	N/A	Unknown
Q06265	Exosc9	Exosome complex component RRP45	3'-5'-exoribonuclease activity|RNA binding|protein binding|AU-rich element binding|poly(A) RNA binding|exoribonuclease activity|	nuclear exosome (RNase complex)|exosome (RNase complex)|nuclear chromosome|nucleus|nucleoplasm|nucleolus|cytoplasm|cytosol|intermediate filament cytoskeleton|extracellular exosome|nucleolus|	0	0	0	0	0	1	0	1	1	1	1	Known	polyA	polyA	RNase_PH	RNase_PH_C	N/A	N/A	N/A	N/A	N/A	N/A	Unknown
Q9Y3A5	Sbds	Ribosome maturation protein SBDS	protein binding|microtubule binding|rRNA binding|ribosome binding|poly(A) RNA binding|	spindle pole|nucleus|nucleoplasm|nucleolus|cytoplasm|	0	0	1	0	0	1	0	1	0	1	1	Known	polyA	polyA	SBDS	SBDS C	N/A	N/A	N/A	N/A	N/A	N/A	Unknown
Q9NVU7	Sdad1	Protein SDA1 homolog	0	nucleus|nucleolus|	0	1	1	0	0	0	0	0	1	1	1	Known	polyA	polyA	NUC130_3NT	SDA1*2	N/A	N/A	N/A	N/A	N/A	N/A	Unknown
Q8N5C6	Srbd1	S1 RNA-binding domain-containing protein 1	RNA binding|	N/A	0	1	0	0	0	1	1	0	1	1	0	Known	polyA	polyA	TEX N	Tex_YqgF	HHH 9	HHH 3	S1	N/A	N/A	N/A	Unknown
Q9HAU5	Upf2	Regulator of nonsense transcripts 2	RNA binding|protein binding|	nucleus|cytoplasm|cytosol|exon-exon junction complex|perinuclear region of cytoplasm|	0	0	1	0	0	1	0	0	1	1	1	Known	polyA	polyA	MIF4G*3	Upf2	N/A	N/A	N/A	N/A	N/A	N/A	Unknown
E7EX90	Dctn1	Dynactin subunit 1	microtubule-based transport|	dynactin complex|	1	0	1	0	0	0	0	0	0	1	0	Known	Non-polyA	N/A	CAP_GLY	Dynactin	N/A	N/A	N/A	N/A	N/A	N/A	Unknown
Q99996	Akap9	A-kinase anchor protein 9	G2/M transition of mitotic cell cycle|mitotic cell cycle|transport|organelle organization|signal transduction|synaptic transmission|spermatogenesis|positive regulation of peptidyl-serine phosphorylation|Sertoli cell development|regulation of membrane repolarization|regulation of ventricular cardiac muscle cell membrane repolarization|cellular response to cAMP|regulation of heart rate by cardiac c…	pericentriolar material|Golgi apparatus|cis-Golgi network|centrosome|cytosol|cytoskeleton|voltage-gated potassium channel complex|ciliary basal body|intracellular membrane-bounded organelle|	1	0	1	0	0	0	0	0	0	1	0	Known	Non-polyA	N/A	PACT_coil_coil	N/A	N/A	N/A	N/A	N/A	N/A	N/A	Unknown
O14686	Kmt2d	Histone-lysine N-methyltransferase 2D	oocyte growth|in utero embryonic development|chromatin organization|chromatin silencing|transcription, DNA-templated|regulation of transcription, DNA-templated|positive regulation of cell proliferation|positive regulation of intracellular estrogen receptor signaling pathway|response to estrogen|positive regulation of transcription from RNA polymerase II promoter|oogenesis|histone H3-K4 methylatio…	nucleus|nucleoplasm|histone methyltransferase complex|	1	0	1	0	0	0	0	0	0	1	0	Known	Non-polyA	N/A	zf-HC5HC2H	PHD*3	zf-HC5HC2H_2	FYRN	FYRC	SET	N/A	N/A	Unknown
Q8WXW3	Pibf1	Progesterone-induced-blocking factor 1	0	centrosome|	1	0	0	0	0	0	0	0	0	1	0	Known	Non-polyA	N/A	N/A	N/A	N/A	N/A	N/A	N/A	N/A	N/A	Unknown
Q9UPP1	Phf8	Histone lysine demethylase PHF8	G1/S transition of mitotic cell cycle|mitotic cell cycle|chromatin organization|transcription, DNA-templated|brain development|histone H3-K9 demethylation|histone H4-K20 demethylation|positive regulation of transcription, DNA-templated|positive regulation of transcription from RNA polymerase I promoter|oxidation-reduction process|negative regulation of chromatin silencing at rDNA|histone H3-K36 d…	nucleus|nucleoplasm|nucleolus|nuclear membrane|	1	0	0	0	0	0	0	0	0	1	0	Known	Non-polyA	N/A	PHD	Jmjc	JHD	N/A	N/A	N/A	N/A	N/A	Unknown
Q6NYC1	Jmjd6	Bifunctional arginine demethylase and lysyl-hydroxylase JMJD6	kidney development|sprouting angiogenesis|transcription, DNA-templated|regulation of transcription, DNA-templated|mRNA processing|cell surface receptor signaling pathway|heart development|RNA splicing|peptidyl-lysine hydroxylation to 5-hydroxy-L-lysine|lung development|T cell differentiation in thymus|macrophage activation|recognition of apoptotic cell|regulation of mRNA splicing, via spliceosome…	nucleus|nucleoplasm|nucleolus|plasma membrane|	1	0	0	0	0	1	0	0	0	1	0	Known	Non-polyA	ssRNA (Hong X.,et al. PNAS. 2010)	Jmjc	N/A	N/A	N/A	N/A	N/A	N/A	N/A	Unknown
O00139-2	Kif2a	Isoform 2 of Kinesin-like protein KIF2A	mitotic cell cycle|microtubule-based movement|microtubule depolymerization|mitotic spindle organization|small GTPase mediated signal transduction|nervous system development|blood coagulation|metabolic process|antigen processing and presentation of exogenous peptide antigen via MHC class II|cell differentiation|cell division|mitotic spindle assembly|	centrosome|cytosol|kinesin complex|membrane|sperm principal piece|spindle pole|spindle microtubule|	1	0	1	0	0	0	0	0	0	1	0	Known	Non-polyA	N/A	Kinesin	N/A	N/A	N/A	N/A	N/A	N/A	N/A	Unknown
Q9NYV4	Cdk12	Cyclin-dependent kinase 12	mRNA processing|RNA splicing|regulation of MAP kinase activity|regulation of RNA splicing|protein autophosphorylation|regulation of cell cycle|phosphorylation of RNA polymerase II C-terminal domain|	cyclin K-CDK12 complex|nucleus|nucleoplasm|nucleolus|nuclear speck|nuclear cyclin-dependent protein kinase holoenzyme complex|	1	0	0	0	0	0	0	0	0	1	0	Known	Non-polyA	N/A	Pkinase	N/A	N/A	N/A	N/A	N/A	N/A	N/A	Unknown
P11802	Cdk4	Cyclin-dependent kinase 4	G1/S transition of mitotic cell cycle|mitotic cell cycle|lens development in camera-type eye|chromatin organization|protein phosphorylation|signal transduction|circadian rhythm|positive regulation of cell proliferation|response to toxic substance|response to lead ion|regulation of gene expression|positive regulation of G2/M transition of mitotic cell cycle|organ regeneration|response to testoster…	cyclin-dependent protein kinase holoenzyme complex|chromatin|nucleus|nucleoplasm|transcription factor complex|nucleolus|cytosol|bicellular tight junction|nuclear membrane|perinuclear region of cytoplasm|	1	0	1	0	0	0	0	0	0	1	0	Known	Non-polyA	N/A	Pkinase	N/A	N/A	N/A	N/A	N/A	N/A	N/A	Unknown
Q96SN8	Cdk5rap2	CDK5 regulatory subunit-associated protein 2	G2/M transition of mitotic cell cycle|establishment of mitotic spindle orientation|microtubule cytoskeleton organization|mitotic cell cycle|microtubule bundle formation|organelle organization|chromosome segregation|brain development|neurogenesis|regulation of neuron differentiation|negative regulation of neuron differentiation|positive regulation of transcription, DNA-templated|negative regulatio…	pericentriolar material|spindle pole|cytoplasm|Golgi apparatus|centrosome|cytosol|cytoskeleton|microtubule|cell junction|perinuclear region of cytoplasm|extracellular exosome|	1	0	0	0	0	0	0	0	0	1	0	Known	Non-polyA	N/A	Cnn_1N	N/A	N/A	N/A	N/A	N/A	N/A	N/A	Unknown
Q9BWW4	Ssbp3	Single-stranded DNA-binding protein 3	hematopoietic progenitor cell differentiation|transcription, DNA-templated|protein complex assembly|positive regulation of cell proliferation|prechordal plate formation|midbrain-hindbrain boundary initiation|positive regulation of transcription from RNA polymerase II promoter|head morphogenesis|positive regulation of anterior head development|	nucleus|protein complex|	0	0	0	0	0	0	0	0	0	0	0	Orphan	Non-polyA	N/A	SSDP	N/A	N/A	N/A	N/A	N/A	N/A	N/A	Unknown
P0CG47	Ubb	Polyubiquitin-B	G1/S transition of mitotic cell cycle|G2/M transition of mitotic cell cycle|negative regulation of transcription from RNA polymerase II promoter|activation of MAPK activity|protein polyubiquitination|mitotic cell cycle|stimulatory C-type lectin receptor signaling pathway|toll-like receptor signaling pathway|antigen processing and presentation of peptide antigen via MHC class I|antigen processing …	extracellular space|nucleus|nucleoplasm|mitochondrion|cytosol|plasma membrane|endosome membrane|endocytic vesicle membrane|neuron projection|neuronal cell body|extracellular exosome|	0	0	0	0	0	0	0	0	0	0	0	Orphan	Non-polyA	N/A	ubiquitin*3	N/A	N/A	N/A	N/A	N/A	N/A	N/A	Unknown
A0A0A0MSN7	Prmt3	Protein arginine N-methyltransferase 3	regulation of transcription, DNA-templated|peptidyl-arginine methylation, to asymmetrical-dimethyl arginine|histone arginine methylation|	cytosol|	0	0	1	0	0	0	0	0	0	1	0	Known	Non-polyA	N/A	PrmA	N/A	N/A	N/A	N/A	N/A	N/A	N/A	Unknown
Q96FZ2	Hmces	Embryonic stem cell-specific 5-hydroxymethylcytosine-binding protein	proteolysis|	0	0	0	0	0	0	0	0	0	0	0	0	Orphan	Non-polyA	N/A	SRAP	N/A	N/A	N/A	N/A	N/A	N/A	N/A	Unknown
Q8WXX5	Dnajc9	DnaJ homolog subfamily C member 9	social behavior|	nucleus|	0	0	1	0	0	0	0	0	0	1	0	Known	Non-polyA	N/A	DnaJ	N/A	N/A	N/A	N/A	N/A	N/A	N/A	Unknown
Q14141	2021-09-06	Septin-6	cytokinesis|viral process|	condensed chromosome kinetochore|spindle|synaptic vesicle|midbody|septin complex|cleavage furrow|axon terminus|	0	0	0	0	0	0	0	0	0	0	0	Orphan	Non-polyA	N/A	Septin	N/A	N/A	N/A	N/A	N/A	N/A	N/A	Unknown
Q96S55	Wrnip1	ATPase WRNIP1	DNA synthesis involved in DNA repair|DNA replication|regulation of DNA-dependent DNA replication initiation|	nucleus|membrane|perinuclear region of cytoplasm|	0	0	0	0	0	0	0	0	0	1	0	Known	Non-polyA	N/A	zf-WRNIP1_ubi	AAA	AAA_assoc_2	MgsA_C	N/A	N/A	N/A	N/A	Unknown
P31260	Hoxa10	Homeobox protein Hox-A10	skeletal system development|transcription from RNA polymerase II promoter|multicellular organismal development|spermatogenesis|single fertilization|male gonad development|anterior/posterior pattern specification|proximal/distal pattern formation|embryonic limb morphogenesis|positive regulation of transcription from RNA polymerase II promoter|uterus development|	nucleus|transcription factor complex|cytoplasm|	0	0	0	0	0	0	0	0	0	0	0	Orphan	Non-polyA	N/A	Homeodomain	N/A	N/A	N/A	N/A	N/A	N/A	N/A	Unknown
Q9UNN5	Faf1	FAS-associated factor 1	apoptotic process|cytoplasmic sequestering of NF-kappaB|cell death|positive regulation of cell death|regulation of cell adhesion|positive regulation of protein complex assembly|regulation of protein catabolic process|positive regulation of apoptotic process|proteasome-mediated ubiquitin-dependent protein catabolic process|regulation of protein kinase activity|positive regulation of extrinsic apop…	nucleus|nuclear envelope|cytosol|CD95 death-inducing signaling complex|VCP-NPL4-UFD1 AAA ATPase complex|perinuclear region of cytoplasm|	0	0	0	0	0	0	0	0	0	1	0	Known	Non-polyA	N/A	UBA_4	UBX	N/A	N/A	N/A	N/A	N/A	N/A	Unknown
Q92908	Gata6	Transcription factor GATA-6	negative regulation of transcription from RNA polymerase II promoter|in utero embryonic development|liver development|outflow tract septum morphogenesis|type B pancreatic cell differentiation|pancreatic A cell differentiation|transcription from RNA polymerase II promoter|phospholipid metabolic process|endodermal cell fate determination|blood coagulation|male gonad development|cardiac muscle hyper…	nucleus|nucleoplasm|transcription factor complex|	0	0	0	0	0	0	0	0	0	0	0	Orphan	Non-polyA	N/A	GATA-N	GATA*2	N/A	N/A	N/A	N/A	N/A	N/A	Unknown
Q99728	Bard1	BRCA1-associated RING domain protein 1	tissue homeostasis|DNA repair|cellular response to DNA damage stimulus|cell cycle arrest|protein ubiquitination|negative regulation of mRNA 3'-end processing|regulation of phosphorylation|positive regulation of apoptotic process|negative regulation of apoptotic process|positive regulation of protein catabolic process|negative regulation of protein export from nucleus|protein K6-linked ubiquitinat…	ubiquitin ligase complex|nucleus|nucleoplasm|nucleolus|cytoplasm|BRCA1-BARD1 complex|intracellular membrane-bounded organelle|BRCA1-A complex|	0	0	0	0	0	1	0	0	0	0	0	Known	Non-polyA	mRNA (Kleiman F.E., et al. Cell. 2001)	zf-RING_6	Ank*3	N/A	N/A	N/A	N/A	N/A	N/A	Unknown
O94992	Hexim1	Protein HEXIM1	negative regulation of transcription from RNA polymerase II promoter|transcription, DNA-templated|heart development|negative regulation of cyclin-dependent protein serine/threonine kinase activity|negative regulation of transcription, DNA-templated|positive regulation of signal transduction by p53 class mediator|	nucleus|nucleoplasm|cytoplasm|	1	0	1	0	0	1	0	0	0	1	1	Known	polyA	polyA	HEXIM	N/A	N/A	N/A	N/A	N/A	N/A	N/A	Unknown
Q9UHB7	Aff4	AF4/FMR2 family member 4	regulation of transcription, DNA-templated|transcription from RNA polymerase II promoter|spermatid development|	nucleus|nucleoplasm|nucleolus|mitochondrion|transcription elongation factor complex|transcriptionally active chromatin|	1	0	1	0	0	0	1	0	0	1	0	Known	polyA	polyA	AF-4	AF4_int	AF-4_C	N/A	N/A	N/A	N/A	N/A	Unknown
P00338	Ldha	L-lactate dehydrogenase A chain	response to hypoxia|lactate metabolic process|pyruvate metabolic process|glycolytic process|response to nutrient|response to glucose|NAD metabolic process|substantia nigra development|cellular response to extracellular stimulus|response to drug|response to hydrogen peroxide|positive regulation of apoptotic process|response to estrogen|cellular metabolic process|small molecule metabolic process|po…	nucleus|mitochondrion|cytosol|membrane|sperm fibrous sheath|extracellular exosome|	1	0	1	0	1	0	0	0	0	1	1	Known	polyA	polyA	Ldh_1_N	Ldh_1_C	N/A	N/A	N/A	N/A	N/A	N/A	Unknown
O15381	Nvl	Nuclear valosin-containing protein-like	0	nucleus|nucleolus|cytoplasm|mitochondrion|plasma membrane|membrane|	1	0	1	0	0	0	0	1	0	1	0	Known	polyA	polyA	Nucleolin_bd	AAA*2	AAA_lid_3*2	N/A	N/A	N/A	N/A	N/A	Unknown
P45880	Vdac2	Voltage-dependent anion-selective channel protein 2	anion transport|negative regulation of protein polymerization|transmembrane transport|regulation of anion transmembrane transport|negative regulation of intrinsic apoptotic signaling pathway|	nucleus|mitochondrion|mitochondrial outer membrane|mitochondrial inner membrane|mitochondrial nucleoid|myelin sheath|membrane raft|pore complex|extracellular exosome|	1	0	1	0	1	0	0	0	0	0	1	Known	polyA	polyA	Porin_3	N/A	N/A	N/A	N/A	N/A	N/A	N/A	Unknown
Q9HCG8	Cwc22	Pre-mRNA-splicing factor CWC22 homolog	mRNA splicing, via spliceosome|regulation of mRNA splicing, via spliceosome|	nucleoplasm|spliceosomal complex|cytoplasm|Golgi apparatus|nuclear speck|catalytic step 2 spliceosome|	1	0	1	0	0	1	0	0	0	1	1	Known	polyA	polyA	MA3	N/A	N/A	N/A	N/A	N/A	N/A	N/A	Unknown
Q9Y4R8	Telo2	Telomere length regulation protein TEL2 homolog	regulation of TOR signaling|	chromosome, telomeric region|intracellular|nucleus|cytoplasm|membrane|TORC1 complex|TORC2 complex|	1	0	0	0	0	0	0	0	0	1	1	Known	polyA	polyA	Telomere_reg-2	N/A	N/A	N/A	N/A	N/A	N/A	N/A	Unknown
Q14683	Smc1a	Structural maintenance of chromosomes protein 1A	mitotic sister chromatid segregation|mitotic cell cycle|mRNA splicing, via spliceosome|DNA repair|mitotic spindle organization|sister chromatid cohesion|mitotic sister chromatid cohesion|mitotic cell cycle checkpoint|meiotic nuclear division|RNA splicing|response to radiation|gene expression|protein sumoylation|stem cell maintenance|negative regulation of DNA endoreduplication|signal transduction…	chromosome, centromeric region|kinetochore|condensed chromosome kinetochore|condensed nuclear chromosome|nucleus|nucleoplasm|chromosome|nucleolus|cytoplasm|cytosol|cohesin core heterodimer|meiotic cohesin complex|	1	0	1	1	0	0	0	0	0	1	0	Known	polyA	polyA	SMC_N	SMC_hinge	N/A	N/A	N/A	N/A	N/A	N/A	Unknown
Q92541	Rtf1	RNA polymerase-associated protein RTF1 homolog	negative regulation of transcription from RNA polymerase II promoter|endodermal cell fate commitment|blastocyst growth|DNA-templated transcription, initiation|transcription elongation from RNA polymerase II promoter|Wnt signaling pathway|stem cell maintenance|positive regulation of transcription elongation from RNA polymerase II promoter|positive regulation of transcription from RNA polymerase II…	nucleolus|Cdc73/Paf1 complex|	1	0	1	0	0	0	0	1	0	1	0	Known	polyA	polyA	Plus-3	N/A	N/A	N/A	N/A	N/A	N/A	N/A	Unknown
O76003	Glrx3	Glutaredoxin-3	regulation of the force of heart contraction|negative regulation of cardiac muscle hypertrophy|cell redox homeostasis|oxidation-reduction process|	nucleus|cell cortex|Z disc|dendrite|extracellular exosome|	1	0	0	0	0	0	0	1	0	1	0	Known	polyA	polyA	Thioredoxin	Glutaredoxin*2	N/A	N/A	N/A	N/A	N/A	N/A	Unknown
P27695	Apex1	DNA-(apurinic or apyrimidinic site) lyase	mitotic cell cycle|telomere maintenance via recombination|telomere maintenance|double-strand break repair via homologous recombination|DNA strand elongation involved in DNA replication|DNA repair|transcription-coupled nucleotide-excision repair|base-excision repair|nucleotide-excision repair|nucleotide-excision repair, DNA gap filling|mismatch repair|double-strand break repair|transcription, DNA-…	nucleus|nucleoplasm|nucleolus|cytoplasm|mitochondrion|endoplasmic reticulum|centrosome|ribosome|nuclear speck|perinuclear region of cytoplasm|	1	0	1	1	1	1	0	0	0	1	1	Known	polyA	polyA	Exo_endo_phos	N/A	N/A	N/A	N/A	N/A	N/A	N/A	Unknown
Q14008	Ckap5	Cytoskeleton-associated protein 5	G2/M transition of mitotic cell cycle|mitotic cell cycle|organelle organization|spindle organization|mitotic nuclear division|small GTPase mediated signal transduction|establishment or maintenance of microtubule cytoskeleton polarity|RNA transport|centrosome organization|cell division|	spindle pole|centrosome|cytosol|membrane|protein complex|gamma-tubulin complex|microtubule cytoskeleton|microtubule plus-end|	1	1	1	0	0	0	0	0	0	1	1	Known	polyA	polyA	HEAT	CLASP_N*2	N/A	N/A	N/A	N/A	N/A	N/A	Unknown
P55196	Mllt4	Afadin	cell adhesion|signal transduction|cell-cell signaling|cell junction assembly|adherens junction organization|positive regulation of GTPase activity|cell-cell junction organization|establishment of endothelial intestinal barrier|	nucleoplasm|cytoplasm|cytosol|plasma membrane|cell-cell junction|cell-cell adherens junction|cell junction|apical part of cell|	1	1	0	0	0	0	1	0	0	1	0	Known	polyA	polyA	RA*2	FHA	DIL	PDZ	N/A	N/A	N/A	N/A	Unknown
Q29RF7	Pds5a	Sister chromatid cohesion protein PDS5 homolog A	mitotic cell cycle|mitotic sister chromatid cohesion|negative regulation of DNA replication|cell division|	chromosome, centromeric region|chromatin|nucleoplasm|chromosome|cytosol|plasma membrane|	1	0	1	0	0	0	1	0	0	1	1	Known	polyA	polyA	N/A	N/A	N/A	N/A	N/A	N/A	N/A	N/A	Unknown
P23528	Cfl1	Cofilin-1	mitotic cytokinesis|neural crest cell migration|neural fold formation|platelet degranulation|protein phosphorylation|cytoskeleton organization|Rho protein signal transduction|axon guidance|blood coagulation|response to virus|regulation of cell morphogenesis|establishment of cell polarity|actin cytoskeleton organization|actin filament depolymerization|platelet activation|positive regulation of act…	extracellular space|nucleus|cytoplasm|cell-cell junction|focal adhesion|membrane|nuclear matrix|cortical actin cytoskeleton|lamellipodium membrane|vesicle|ruffle membrane|extracellular exosome|	1	0	1	0	1	0	1	0	1	1	0	Known	polyA	polyA	Cofilin_ADF	N/A	N/A	N/A	N/A	N/A	N/A	N/A	Unknown
E9PKP7	Ubtf	Nucleolar transcription factor 1	chromatin remodeling|	nucleolus|	1	1	1	1	0	0	0	0	0	0	0	Known	polyA	polyA	HMG_box*8	N/A	N/A	N/A	N/A	N/A	N/A	N/A	Unknown
P15924	Dsp	Desmoplakin	desmosome organization|ventricular compact myocardium morphogenesis|apoptotic process|cellular component disassembly involved in execution phase of apoptosis|epidermis development|programmed cell death|peptide cross-linking|keratinocyte differentiation|adherens junction organization|wound healing|intermediate filament organization|protein localization to adherens junction|bundle of His cell-Purki…	cornified envelope|nucleus|cytoplasm|plasma membrane|fascia adherens|intercalated disc|basolateral plasma membrane|desmosome|extracellular exosome|intermediate filament|	1	0	1	0	0	0	1	1	0	1	1	Known	polyA	polyA	SH3_10	Spectrin_like	Plectin*8	N/A	N/A	N/A	N/A	N/A	Unknown
Q9P2E9	Rrbp1	Ribosome-binding protein 1	osteoblast differentiation|translation|protein transport|	endoplasmic reticulum|ribosome|membrane|integral component of endoplasmic reticulum membrane|	1	1	1	1	0	0	0	0	1	0	0	Known	polyA	polyA	Rib_recp_KP_reg	N/A	N/A	N/A	N/A	N/A	N/A	N/A	Unknown
P55072	Vcp	Transitional endoplasmic reticulum ATPase	DNA repair|double-strand break repair|ER to Golgi vesicle-mediated transport|activation of cysteine-type endopeptidase activity involved in apoptotic process|cellular response to DNA damage stimulus|protein ubiquitination|protein N-linked glycosylation via asparagine|viral genome replication|translesion synthesis|ER-associated ubiquitin-dependent protein catabolic process|endoplasmic reticulum un…	proteasome complex|Hrd1p ubiquitin ligase complex|nucleus|nucleoplasm|cytoplasm|endoplasmic reticulum|endoplasmic reticulum membrane|lipid particle|cytosol|VCP-NPL4-UFD1 AAA ATPase complex|site of double-strand break|myelin sheath|intracellular membrane-bounded organelle|perinuclear region of cytoplasm|extracellular exosome|VCP-NSFL1C complex|	1	0	0	1	1	0	1	0	0	1	1	Known	polyA	polyA	CDC48_N	CDC48_2	AAA*2	AAA_lid_3*2	Vps4_C	N/A	N/A	N/A	Unknown
Q9P258	Rcc2	Protein RCC2	mitotic cell cycle|endosome organization|mitotic nuclear division|integrin-mediated signaling pathway|small GTPase mediated signal transduction|regulation of fibroblast migration|positive regulation of G2/M transition of mitotic cell cycle|regulation of cell migration|negative regulation of GTPase activity|establishment of protein localization|focal adhesion assembly|cell division|negative regula…	nucleolus|cytosol|microtubule|plasma membrane|midbody|early endosome membrane|chromosome, centromeric core domain|mitotic spindle midzone|membrane|	1	0	1	1	1	0	0	1	0	1	1	Known	polyA	polyA	RCC1*4	N/A	N/A	N/A	N/A	N/A	N/A	N/A	Unknown
Q99459	Cdc5l	Cell division cycle 5-like protein	mRNA splicing, via spliceosome|DNA repair|transcription, DNA-templated|regulation of transcription, DNA-templated|RNA splicing|gene expression|signal transduction involved in DNA damage checkpoint|	Prp19 complex|nucleus|nucleoplasm|nucleolus|cytoplasm|membrane|nuclear speck|catalytic step 2 spliceosome|DNA replication factor A complex|	1	0	1	1	0	1	0	0	1	1	1	Known	polyA	polyA	Myb_DNA-bind_6*2	Myb_Cef	N/A	N/A	N/A	N/A	N/A	N/A	Unknown
P31689	Dnaja1	DnaJ homolog subfamily A member 1	protein folding|response to unfolded protein|spermatogenesis|response to heat|sperm motility|androgen receptor signaling pathway|negative regulation of protein ubiquitination|protein refolding|DNA damage response, detection of DNA damage|positive regulation of apoptotic process|negative regulation of apoptotic process|negative regulation of JUN kinase activity|regulation of protein transport|prot…	nucleus|mitochondrion|cytosol|membrane|perinuclear region of cytoplasm|extracellular exosome|cytoplasmic side of endoplasmic reticulum membrane|ubiquitin ligase complex|	1	1	0	0	0	0	1	0	0	1	1	Known	polyA	polyA	DnaJ	DnaJ_C	DnaJ_CXXCXGXG	N/A	N/A	N/A	N/A	N/A	Unknown
Q5QJE6	Dnttip2	Deoxynucleotidyltransferase terminal-interacting protein 2	transcription, DNA-templated|regulation of transcription, DNA-templated|	nucleus|nucleolus|	1	1	1	1	0	0	0	1	1	1	0	Known	polyA	polyA	Fcf2	N/A	N/A	N/A	N/A	N/A	N/A	N/A	Unknown
P78316	Nop14	Nucleolar protein 14	endonucleolytic cleavage in ITS1 to separate SSU-rRNA from 5.8S rRNA and LSU-rRNA from tricistronic rRNA transcript (SSU-rRNA, 5.8S rRNA, LSU-rRNA)|maturation of SSU-rRNA from tricistronic rRNA transcript (SSU-rRNA, 5.8S rRNA, LSU-rRNA)|endonucleolytic cleavage to generate mature 5'-end of SSU-rRNA from (SSU-rRNA, 5.8S rRNA, LSU-rRNA)|endonucleolytic cleavage in 5'-ETS of tricistronic rRNA transc…	nucleus|nucleolus|mitochondrion|membrane|90S preribosome|Noc4p-Nop14p complex|small-subunit processome|	1	1	1	1	0	0	0	1	1	1	1	Known	polyA	polyA	Nop14	N/A	N/A	N/A	N/A	N/A	N/A	N/A	Unknown
Q9BVJ6	Utp14a	U3 small nucleolar RNA-associated protein 14 homolog A	rRNA processing|	nucleolus|small-subunit processome|	1	1	1	1	0	0	0	1	1	1	1	Known	polyA	polyA	Utp14	N/A	N/A	N/A	N/A	N/A	N/A	N/A	Unknown
Q96QR8	Purb	Transcriptional activator protein Pur-beta	negative regulation of transcription from RNA polymerase II promoter|transcription, DNA-templated|cell proliferation|cell differentiation|regulation of myeloid cell differentiation|	nucleus|nucleoplasm|DNA replication factor A complex|	1	1	1	1	1	1	0	1	1	0	1	Known	polyA	polyA	PurA	N/A	N/A	N/A	N/A	N/A	N/A	N/A	Unknown
Q9H0D6	Xrn2	5'-3' exoribonuclease 2	DNA catabolic process, exonucleolytic|DNA-templated transcription, termination|regulation of transcription, DNA-templated|RNA processing|mRNA processing|RNA catabolic process|spermatogenesis|cell growth|RNA metabolic process|RNA phosphodiester bond hydrolysis, exonucleolytic|	nucleus|nucleolus|membrane|aggresome|	1	1	1	1	1	0	0	1	1	1	1	Known	polyA	polyA	XRN_N	XRN_M	N/A	N/A	N/A	N/A	N/A	N/A	Unknown
P38646	Hspa9	Stress-70 protein, mitochondrial	protein folding|protein export from nucleus|protein targeting to mitochondrion|response to toxic substance|negative regulation of apoptotic process|cellular protein metabolic process|cellular response to interleukin-1|	nucleolus|cytoplasm|mitochondrion|focal adhesion|mitochondrial nucleoid|myelin sheath|extracellular exosome|	1	1	1	1	1	0	1	1	0	1	1	Known	polyA	polyA	HSP70	N/A	N/A	N/A	N/A	N/A	N/A	N/A	Unknown
Q9NYY8	Fastkd2	FAST kinase domain-containing protein 2, mitochondrial	protein phosphorylation|cellular respiration|	mitochondrion|	1	1	1	1	0	1	1	1	1	0	1	Known	polyA	polyA	FAST_1	FAST_2	RAP	N/A	N/A	N/A	N/A	N/A	Unknown
Q12905	Ilf2	Interleukin enhancer-binding factor 2	transcription, DNA-templated|immune response|positive regulation of transcription, DNA-templated|	nucleus|nucleoplasm|nucleolus|cytoplasm|membrane|ribonucleoprotein complex|	1	1	1	1	1	1	1	1	1	1	1	Known	polyA	polyA	DZF	N/A	N/A	N/A	N/A	N/A	N/A	N/A	Unknown
P12081	Hars	Histidine--tRNA ligase, cytoplasmic	translation|tRNA aminoacylation for protein translation|histidyl-tRNA aminoacylation|gene expression|mitochondrial translation|	cytoplasm|mitochondrion|cytosol|	0	0	1	0	0	0	0	0	0	1	1	Known	polyA	polyA	WHEP-TRS	tRNA-synt_His	HGTP_anticodon	N/A	N/A	N/A	N/A	N/A	Unknown
Q4AC94	C2cd3	C2 domain-containing protein 3	in utero embryonic development|heart looping|organelle organization|brain development|regulation of smoothened signaling pathway|protein processing|neural tube development|neural plate axis specification|regulation of proteolysis|nonmotile primary cilium assembly|embryonic digit morphogenesis|centriole elongation|protein localization to centrosome|	centrosome|centriole|cytosol|centriolar satellite|ciliary basal body|	0	1	0	0	0	0	0	0	0	0	0	Known	polyA	polyA	C2*3	N/A	N/A	N/A	N/A	N/A	N/A	N/A	Unknown
P39748	Fen1	Flap endonuclease 1	mitotic cell cycle|telomere maintenance via recombination|telomere maintenance|DNA replication|DNA strand elongation involved in DNA replication|DNA repair|base-excision repair|double-strand break repair|memory|UV protection|telomere maintenance via semi-conservative replication|DNA replication, removal of RNA primer|nucleic acid phosphodiester bond hydrolysis|RNA phosphodiester bond hydrolysis, …	nucleus|nucleoplasm|nucleolus|mitochondrion|plasma membrane|membrane|protein complex|	0	1	1	0	0	0	0	0	0	1	1	Known	polyA	polyA	XPG_N	XPG_I	N/A	N/A	N/A	N/A	N/A	N/A	Unknown
P04080	Cstb	Cystatin-B	adult locomotory behavior|negative regulation of peptidase activity|negative regulation of endopeptidase activity|negative regulation of proteolysis|	extracellular space|nucleolus|cytoplasm|extracellular exosome|	0	0	1	0	1	0	0	1	0	1	1	Known	polyA	polyA	Cystatin	N/A	N/A	N/A	N/A	N/A	N/A	N/A	Unknown
P49761	Clk3	Dual specificity protein kinase CLK3	protein phosphorylation|peptidyl-tyrosine phosphorylation|regulation of RNA splicing|protein autophosphorylation|	acrosomal vesicle|nucleus|nucleoplasm|membrane|nuclear speck|intermediate filament cytoskeleton|	0	0	0	1	0	0	0	1	0	0	0	Known	polyA	polyA	Pkinase	N/A	N/A	N/A	N/A	N/A	N/A	N/A	Unknown
P62937	Ppia	Peptidyl-prolyl cis-trans isomerase A	protein peptidyl-prolyl isomerization|platelet degranulation|RNA-dependent DNA replication|protein folding|blood coagulation|viral process|viral life cycle|uncoating of virus|virion assembly|viral release from host cell|platelet activation|entry into host cell|lipid particle organization|regulation of viral genome replication|positive regulation of viral genome replication|positive regulation of …	extracellular region|extracellular space|nucleus|cytosol|focal adhesion|membrane|extracellular exosome|	0	0	1	1	1	0	0	1	1	1	1	Known	polyA	polyA	Pro_isomerase	N/A	N/A	N/A	N/A	N/A	N/A	N/A	Unknown
P25705	Atp5a1	ATP synthase subunit alpha, mitochondrial	negative regulation of endothelial cell proliferation|lipid metabolic process|ATP biosynthetic process|embryo development|ATP hydrolysis coupled proton transport|respiratory electron transport chain|mitochondrial ATP synthesis coupled proton transport|cellular metabolic process|small molecule metabolic process|	mitochondrion|mitochondrial inner membrane|mitochondrial proton-transporting ATP synthase complex|mitochondrial matrix|plasma membrane|membrane|myelin sheath|proton-transporting ATP synthase complex, catalytic core F(1)|extracellular exosome|COP9 signalosome|	0	0	1	0	1	0	1	1	1	0	1	Known	polyA	polyA	ATP-synt_ab_N	ATP-synt_ab	ATP-synt_ab_C	N/A	N/A	N/A	N/A	N/A	Unknown
O75607	Npm3	Nucleoplasmin-3	rRNA processing|rRNA transcription|	nucleolus|	0	1	1	1	0	0	0	1	1	1	1	Known	polyA	polyA	Nucleoplasmin	N/A	N/A	N/A	N/A	N/A	N/A	N/A	Unknown
Q06830	Prdx1	Peroxiredoxin-1	response to reactive oxygen species|skeletal system development|retina homeostasis|transcription initiation from RNA polymerase II promoter|cell proliferation|gene expression|removal of superoxide radicals|regulation of stress-activated MAPK cascade|erythrocyte homeostasis|natural killer cell mediated cytotoxicity|regulation of NF-kappaB import into nucleus|hydrogen peroxide catabolic process|oxi…	extracellular space|nucleus|cytoplasm|mitochondrion|cytosol|melanosome|myelin sheath|extracellular exosome|	0	0	1	1	1	0	1	1	1	1	1	Known	polyA	polyA	AhpC-TSA	1-cysPrx_C	N/A	N/A	N/A	N/A	N/A	N/A	Unknown

## Sheet: Tab 2. Nuclear RBPome2
Uniprot accession	Gene symbol	Fold change (NLS vs background), log2	Adjusted P value
Q92567	FAM168A	3.6554	0.0190782
P53985	SLC16A1	3.44755	0.00549365
Q15532	SS18	3.39638	0.0182788
Q01844	EWSR1	3.39178	0.00914569
O14979	HNRNPDL	3.38365	0.00519044
Q9UKB1	FBXW11	3.36114	0.0113606
Q07666	KHDRBS1	3.23821	0.00714851
Q96EP5	DAZAP1	3.21362	0.00519044
Q6AI08	HEATR6	3.09329	0.0479
Q92734	TFG	3.04213	0.00549365
Q8ND04	SMG8	3.02163	0.00711731
Q9BUJ2	HNRNPUL1	3.01351	0.00519044
Q96PK6	RBM14	2.97775	0.0233328
P05141	SLC25A5	2.92491	0.00733584
Q92945	KHSRP	2.8812	0.00549365
Q15393	SF3B3	2.78959	0.00549365
O75643	SNRNP200	2.65952	0.00935691
Q92621	NUP205	2.58593	0.0145081
A0A087WVQ6	CLTC	2.58017	0.0118812
Q12769	NUP160	2.56505	0.00914569
Q96PU8	QKI	2.52859	0.00914569
Q99729	HNRNPAB	2.47361	0.00869795
Q5VZL5	ZMYM4	2.45166	0.00637356
P49790	NUP153	2.44856	0.00952733
P52952	NKX2-5	2.44823	0.00711731
Q6P2Q9	PRPF8	2.43197	0.0111325
P49327	FASN	2.43013	0.0134288
Q9HCD5	NCOA5	2.42956	0.00779727
A0A1B0GUN3	NotFound	2.42837	0.00869795
Q16531	DDB1	2.42593	0.0142006
Q8WXF1	PSPC1	2.42176	0.00711731
Q10570	CPSF1	2.41073	0.00956105
Q7Z2Z2	EFL1	2.40399	0.0165651
O95429	BAG4	2.35266	0.0352741
P20700	LMNB1	2.34929	0.00841661
Q2TAY7	SMU1	2.33135	0.00956105
Q6IQ32	ADNP2	2.30652	0.00935691
Q92804	TAF15	2.30404	0.00914569
O43390	HNRNPR	2.28825	0.00956105
P78527	PRKDC	2.25929	0.00914569
Q9Y2X9	ZNF281	2.2539	0.0315922
Q86X55	CARM1	2.23289	0.0111325
Q8N684	CPSF7	2.20105	0.00714851
Q14204	DYNC1H1	2.2005	0.0163414
Q15637	SF1	2.19502	0.00869795
Q9BQA1	WDR77	2.18522	0.0111325
Q86YT6	MIB1	2.11625	0.0163414
Q96DH6	MSI2	2.1162	0.0220737
P24928	POLR2A	2.10212	0.00869795
Q86U42	PABPN1	2.09588	0.0295984
P61619	SEC61A1	2.09469	0.00914569
P14866	HNRNPL	2.09318	0.00869795
Q9NU22	MDN1	2.0767	0.0111325
P22626	HNRNPA2B1	2.07547	0.00869795
Q9H583	HEATR1	2.06432	0.0134288
Q15058	KIF14	2.04596	0.0111325
Q9UQR0	SCML2	2.04207	0.0102464
Q8WYP5	AHCTF1	1.99671	0.0111325
E9PF18	NotFound	1.97824	0.0130717
Q5BKZ1	ZNF326	1.97762	0.0222164
P23526	AHCY	1.97348	0.0145803
Q9ULK4	MED23	1.95941	0.0207092
Q00325	SLC25A3	1.93321	0.0214447
P18077	RPL35A	1.92716	0.00987825
Q9P0U3	SENP1	1.92114	0.0303751
Q5VT52	RPRD2	1.91332	0.0130106
E9PF10	NUP155	1.89681	0.0111325
Q9ULX6	AKAP8L	1.89297	0.0111325
Q5UIP0	RIF1	1.87502	0.00956105
P11766	ADH5	1.86653	0.0163414
Q93008	USP9X	1.84815	0.00956105
Q01085	TIAL1	1.83894	0.00914569
A2RRP1	NBAS	1.83871	0.0232586
P63165	SUMO1	1.81594	0.0258589
Q04837	SSBP1	1.80041	0.0163414
Q5T4S7	UBR4	1.79787	0.0207315
Q9UBV8	PEF1	1.79573	0.0261056
P49750	YLPM1	1.79296	0.0363573
P31943	HNRNPH1	1.79156	0.0126532
Q14966	ZNF638	1.78706	0.0158248
O75592	MYCBP2	1.7863	0.0111325
Q12830	BPTF	1.78099	0.0111325
Q9NSE4	IARS2	1.7779	0.0124502
E9PEJ4	NotFound	1.77667	0.0334789
Q6ZRI6	C15orf39	1.75909	0.0218008
P49792	RANBP2	1.74824	0.0111325
Q9NQH7	XPNPEP3	1.74283	0.0145803
Q9BYW2	SETD2	1.74115	0.0217699
Q13263	TRIM28	1.72832	0.0166822
Q9H0U4	RAB1B	1.70662	0.0150949
E9PEX6	DLD	1.68989	0.017019
O43823	AKAP8	1.68819	0.0113606
Q8N3C0	ASCC3	1.68142	0.0159316
Q96HA1	POM121	1.68132	0.0111325
Q92667	AKAP1	1.67065	0.0119473
P50748	KNTC1	1.6669	0.0235793
Q9UNY4	TTF2	1.66214	0.0486372
O43251	RBFOX2	1.65967	0.0483736
Q96N67	DOCK7	1.65859	0.0124502
P08865	RPSA	1.65693	0.0163414
P07814	EPRS	1.64492	0.0194865
P23246	SFPQ	1.64386	0.0214447
A6NHR9	SMCHD1	1.63531	0.0164975
Q9UMS4	PRPF19	1.63138	0.0132797
Q8IZT6	ASPM	1.63075	0.0165122
P09012	SNRPA	1.62895	0.0158248
F8VPD4	CAD	1.62387	0.0334594
Q15717	ELAVL1	1.62307	0.0119217
Q6ZW49	PAXIP1	1.61789	0.0166881
Q13045	FLII	1.61516	0.0163414
O60934	NBN	1.59924	0.0159617
Q5VUA4	ZNF318	1.57642	0.0159316
Q9UKM9	RALY	1.57328	0.0122231
P43243	MATR3	1.56498	0.0186784
Q9Y4A5	TRRAP	1.56484	0.0186784
Q6UN15	FIP1L1	1.55824	0.0220878
Q01968	OCRL	1.54636	0.027137
Q3L8U1	CHD9	1.54616	0.0220878
O14578	CIT	1.53817	0.0134288
Q9P265	DIP2B	1.53751	0.0313662
O43809	NUDT21	1.53464	0.0490336
Q9Y4B6	DCAF1	1.53037	0.017019
Q96JM3	CHAMP1	1.52802	0.042011
P35606	COPB2	1.51127	0.0334809
P38398	BRCA1	1.49719	0.0308468
P40926	MDH2	1.48397	0.0384473
Q8TF68	ZNF384	1.4719	0.0249918
O60306	AQR	1.46552	0.0205957
Q14103	HNRNPD	1.46413	0.0172116
Q96KR1	ZFR	1.46087	0.0240634
Q14692	BMS1	1.45054	0.014775
O43347	MSI1	1.44502	0.0495159
P53350	PLK1	1.44271	0.0323308
Q5T8P6	RBM26	1.4412	0.0162084
P41252	IARS	1.44086	0.0291072
A5YKK6	CNOT1	1.44	0.0206345
P14678	SNRPB	1.43813	0.0358359
M0QZC5	NotFound	1.43324	0.0403865
Q8IWA0	WDR75	1.43306	0.0334594
Q9BWF3	RBM4	1.43056	0.0273295
O94901	SUN1	1.42231	0.0183152
Q9UKA9	PTBP2	1.41117	0.014775
P57740	NUP107	1.40942	0.0158248
O75717	WDHD1	1.40798	0.0150087
Q13242	SRSF9	1.40467	0.0150088
P17987	TCP1	1.38733	0.0172139
Q6W2J9	BCOR	1.38414	0.0243499
Q9H9Y6	POLR1B	1.37815	0.037544
Q8IWI9	MGA	1.37343	0.030793
Q7KZ85	SUPT6H	1.3723	0.0186784
P52948	NUP98	1.36788	0.040797
Q9BTC0	DIDO1	1.35144	0.0233328
Q96DN5	TBC1D31	1.34607	0.0435889
P50995	ANXA11	1.34553	0.0249918
C9J2Y9	POLR2B	1.34305	0.0220878
A0A087WZ13	NotFound	1.33678	0.0273295
Q1KMD3	HNRNPUL2	1.33204	0.0163414
Q00839	HNRNPU	1.33161	0.0166374
Q13151	HNRNPA0	1.32412	0.0382322
Q8WUM0	NUP133	1.32205	0.0351933
Q5SVZ6	ZMYM1	1.31869	0.0220071
Q8IWX8	CHERP	1.31841	0.0295445
Q96DT7	ZBTB10	1.31512	0.0355457
Q6DKI1	RPL7L1	1.30705	0.0226864
C9IZ01	GFM1	1.29436	0.0485025
Q16630	CPSF6	1.29282	0.0220878
O43592	XPOT	1.28777	0.0220878
Q13315	ATM	1.28076	0.0296545
P40227	CCT6A	1.27514	0.0218423
O75691	UTP20	1.26931	0.0223708
Q8TEQ6	GEMIN5	1.26461	0.0186784
Q6UXN9	WDR82	1.25733	0.0211256
Q96RS6	NUDCD1	1.25689	0.0403865
O60293	ZFC3H1	1.25657	0.0437889
Q96DI7	SNRNP40	1.25322	0.0214447
F5H1D6	NotFound	1.25209	0.040797
Q10567	AP1B1	1.25172	0.0264643
C9J6P4	ZC3HAV1	1.2443	0.0233328
Q96T58	SPEN	1.24027	0.0270328
P56545	CTBP2	1.22973	0.04822
M0R2Z9	SUGP2	1.22839	0.0323308
Q92616	GCN1	1.22351	0.0425602
P55884	EIF3B	1.22284	0.0339518
Q8TEP8	CEP192	1.22042	0.0415446
G5E994	GPR107	1.21065	0.0403865
Q8IZH2	XRN1	1.20568	0.0315922
Q06330	RBPJ	1.19972	0.0313662
D6R9J0	NotFound	1.19937	0.0303751
P49759	CLK1	1.19161	0.0428054
Q8NI36	WDR36	1.18545	0.0235899
Q14690	PDCD11	1.18085	0.0352741
P51610	HCFC1	1.17607	0.0285093
Q9Y285	FARSA	1.17318	0.037655
Q9NW64	RBM22	1.17217	0.0471218
P61978	HNRNPK	1.17127	0.0220878
Q14149	MORC3	1.15724	0.0323308
P63010	AP2B1	1.15319	0.0293315
Q96M89	CCDC138	1.12673	0.0440003
P20585	MSH3	1.12235	0.0355457
P14868	DARS	1.11632	0.0323037
P49588	AARS	1.11169	0.0308087
O14980	XPO1	1.10984	0.0398487
Q9H2Y7	ZNF106	1.09077	0.0420487
Q6VMQ6	ATF7IP	1.08963	0.0420474
Q9NTZ6	RBM12	1.07264	0.0380283
P50990	CCT8	1.07005	0.0420474
P13639	EEF2	1.06721	0.0440003
P62314	SNRPD1	1.06498	0.0461508
P08243	ASNS	1.05539	0.040797
Q9UPN6	SCAF8	1.05388	0.0391842
O75153	CLUH	1.05325	0.0334594
Q12789	GTF3C1	1.02368	0.0324554
Q14997	PSME4	1.00397	0.0380283
Q9Y2L1	DIS3	1.00266	0.0415658
Q9ULJ3	ZBTB21	0.990223	0.0423491
P54886	ALDH18A1	0.985353	0.0355457
P26641	EEF1G	0.983688	0.03671
Q14202	ZMYM3	0.98154	0.0429997
Q92879	CELF1	0.979207	0.0486761
P42704	LRPPRC	0.978687	0.0489826
Q9UPN9	TRIM33	0.972475	0.0355457
O60264	SMARCA5	0.970889	0.0478209
O43670	ZNF207	0.962789	0.043052
O75533	SF3B1	0.96014	0.0394274
P10809	HSPD1	0.959738	0.047309
Q8N3U4	STAG2	0.937421	0.0478209
O15294	OGT	0.900056	0.0495159
P84090	ERH	2.18497	0.0111325
P45880	VDAC2	1.29645	0.0288376
O14686	KMT2D	0.913854	0.047309

## Sheet: Tab 3. Specificity analysis
Annotated nuclear proteins	Annotated RBPs
A1CF	YBX1
AAAS	DAZAP1
AATF	SYNCRIP
ABCF1	NCL
ABT1	SFPQ
ABTB1	FUBP1
ACACA	HNRNPC
ACIN1	HNRNPK
ACLY	DDX21
ACTN1	FUS
ACTN4	HNRNPA0
ACTR3	HNRNPA3
ADAD1	RALY
ADAD2	ILF3
ADAR	HNRNPUL2
ADARB1	RBMX
ADARB2	HNRNPR
ADD1	ILF2
ADD3	HNRNPD
ADI1	HNRNPAB
ADK	PTBP1
ADNP	HNRNPUL1
AFDN	HNRPDL
AFF2	HNRNPA2B1
AFF4	HNRNPA1
AGL	FUBP3
AGO1	MATR3
AGO2	RSL1D1
AGO3	DDX5
AGO4	HNRNPH3
AGPS	HNRNPM
AHCTF1	KHSRP
AHCY	HNRNPH1
AHNAK	NONO
AICDA	HNRNPL
AIMP1	SFRS7
AIMP2	HNRNPU
AKAP13	RBM14
AKAP17B	THOC4
AKAP8	IGF2BP3
AKAP8L	SFRS1
ALDH6A1	DHX9
ALDH7A1	DDX17
ALDOA	TIA1
ALKBH1	DDX3X
ALKBH5	TIAL1
ALKBH8	SFRS3
ALYREF	TAF15
ALYREF2	FXR2
AMOTL1	ELAVL1
ANAPC1	EIF4B
ANG	XRCC5
ANGEL2	SURF6
ANKRD17	IGF2BP1
ANLN	HNRNPF
ANP32A	G3BP1
ANP32B	PCBP2
ANP32E	FAM120A
ANXA1	SSB
ANXA11	CSDA
ANXA2	FXR1
ANXA6	TARDBP
ANXA7	MYBBP1A
APC	ZNF326
APEH	SFRS9
APEX1	CNBP
API5	CUGBP1
APOBEC1	XRCC6
APOBEC2	HNRNPH2
APOBEC3	MBNL1
APRT	SFRS6
APTX	API5
AQR	SND1
ARGLU1	PABPC4
ARHGAP17	RAVER1
ARHGDIA	TRA2A
ARID1A	CSDE1
ARID4B	KHDRBS1
ARID5A	PTBP2
ARL6IP4	EBNA1BP2
ARPC1B	ZFR
ARPC2	PURA
ARPC4	RPL22
ASCC1	FMR1
ASCC2	CPSF7
ASCC3	LARP4
ASPM	EIF4H
ASS1	RBM6
ATAD2	FYTTD1
ATF7IP	SFRS13A
ATM	DDX50
ATP2B1	RBM39
ATP5A1	PATL1
ATR	SFRS2
ATRX	SFRS5
ATXN1	HIST1H1B
ATXN1L	PUS7
ATXN2L	SNRPE
BAG4	PABPC1
BAG6	TRA2B
BARD1	RPL7
BASP1	CAPRIN1
BAX	EWSR1
BAZ1A	DDX27
BAZ1B	HIST2H3A
BAZ2A	NOP2
BCAS2	KIAA1967
BCCIP	YBX2
BCLAF1	RPS11
BIRC6	PRKDC
BLM	MOV10
BMS1	UPF1
BOLA2	FAM98A
BOP1	AQR
BPTF	GRSF1
BRAT1	PSPC1
BRCA1	PURB
BRD2	THRAP3
BRD3	NXF1
BRD4	RBM9
BRD9	U2AF2
BRIX1	EIF3A
BRPF1	ROD1
BTAF1	PCBP1
BTF3	HIST1H2BL
BUB1	RBM3
BUB3	RPL13A
BUD13	CSRP1
BUD23	RAN
BYSL	SLTM
C1D	GAPDH
C1QBP	SF3B1
CACTIN	RPL21
CACYBP	PUF60
CAD	LRPPRC
CALM3	TECR
CALR	RBM47
CAND1	SRP14
CAPRIN2	SNRNP70
CARM1	UTP15
CASC3	XPO5
CASP14	MBOAT7
CAST	HIST1H4A
CAVIN1	WDR5
CBR1	BAT1
CBX3	CDC42
CBX4	SART3
CBX5	U2AF1
CBX6	SAFB
CBX7	AKAP8L
CBX8	SLC25A5
CC2D1A	TMEM33
CC2D1B	BAT2
CCAR1	RBM28
CCAR2	C1ORF77
CCDC137	RPS9
CCDC59	PRPF8
CCDC86	UBAP2L
CCNB1	RPS17
CCNB2	RPS2
CCNK	RPL27A
CCNT1	RPL38
CCNT2	BCLAF1
CCT4	RPS26
CCT8	RPL23
CD2AP	RPL7A
CD3EAP	EIF4A1
CD44	LSM14A
CDC20	EIF3C
CDC40	HMGB1
CDC5L	G3BP2
CDC6	FBL
CDC73	RAP1A
CDK11B	CPSF6
CDK12	HNRPLL
CDK13	HIST1H1C
CDK4	SLC25A6
CDK5	DDX51
CDK9	LARP4B
CDKN2A	SOAT1
CDKN2AIP	SFRS14
CDV3	RPL5
CEBPZ	ASS1
CELF1	RRP12
CELF2	XRN2
CELF3	TBRG4
CELF4	RPS5
CELF5	PRAF2
CELF6	RPS4X
CENPE	LASP1
CENPF	DHX57
CEP350	RPL15
CEP85	DAD1
CFL1	DHX36
CHAF1A	SURF4
CHAMP1	STRBP
CHCHD1	PTDSS1
CHCHD3	RRS1
CHD1	SAFB2
CHD2	PES1
CHD3	DDX18
CHD4	RPS15A
CHD8	RPL13
CHMP4B	CSTF2
CHTOP	MGST3
CIRBP	RBM27
CIT	NOP56
CIZ1	RPL6
CKAP4	RAC1
CKAP5	RPS16
CKB	RPL30
CLASRP	SLC16A3
CLIC1	PFN1
CLINT1	S100A4
CLK3	RBM4
CLNS1A	APEX1
CMTR1	POLRMT
CNBP	PNN
CNDP2	C14ORF21
CNOT1	TOP1
CNOT2	VDAC3
CNOT4	PDCD11
CNOT6	YWHAE
CNOT7	DDX39
CNOT8	ARF1
CNP	DHCR7
COIL	SRRT
COTL1	CEBPZ
CPEB1	AKAP8
CPEB2	FTSJ3
CPEB3	THOC2
CPEB4	EMG1
CPLX2	PLRG1
CPNE1	GSTP1
CPNE3	DHX30
CPSF1	RPL14
CPSF2	SLC7A5
CPSF3	ABCD3
CPSF4	TOE1
CPSF6	RPS14
CPSF7	C22ORF28
CREBBP	RPS3
CRKL	CPSF4
CRNKL1	RPL36
CRYAB	BRIX1
CSDC2	NQO1
CSE1L	RPS13
CSNK1A1	PPIB
CSNK1E	RPL9
CSRP1	RPS7
CSRP2	NME2
CSTB	APOBEC3B
CSTF1	S100A11
CSTF2	DHX16
CSTF2T	RBM10
CSTF3	NUP155
CTCF	RPS20
CTNND1	PCID2
CTR9	ADAR
CUL4B	SF3B2
CWC15	WDR46
CWC22	PSMB3
CWC25	RG9MTD1
CWF19L2	IARS
CXXC5	DDX31
CYFIP2	SF3A3
D1PAS1	ENO1
DAP3	NPM1
DAXX	LRRC59
DAZAP1	MKI67IP
DAZL	DKC1
DBI	EIF3D
DBR1	PPP2R2A
DCAF13	ZC3H11A
DCP1A	LGALS3
DCP1B	CAST
DCP2	RPL3
DCPS	DDX54
DCTN1	PAICS
DCTPP1	DDX1
DDB1	COTL1
DDX1	RPS28
DDX10	EEF1A1
DDX11	RPS12
DDX17	EIF5A
DDX18	AP2A1
DDX19A	RBM12B
DDX19B	DHX15
DDX20	RPL18
DDX21	RPL18A
DDX23	POLR2H
DDX24	CFL1
DDX25	PSMB5
DDX27	HINT1
DDX28	PPIA
DDX31	SLC25A3
DDX39	BZW1
DDX39B	GTPBP4
DDX3X	BAT2L2
DDX3Y	RRP1B
DDX4	FAM98B
DDX41	EIF4A3
DDX42	EEF1G
DDX43	ZC3HAV1
DDX46	HSP90AA1
DDX47	RPL12
DDX49	CSTB
DDX5	DDX6
DDX50	TAGLN2
DDX51	RPL19
DDX52	POLR2B
DDX54	PRIC285
DDX55	HSPB1
DDX56	STT3A
DDX59	APRT
DDX6	NME1
DEK	H2AFY
DFFA	PRDX2
DGCR8	BUB3
DHCR7	RAB7A
DHX15	CBX3
DHX16	TRIM56
DHX32	TRMT1
DHX33	SEC61A1
DHX35	PA2G4
DHX36	RAB14
DHX37	SLC1A5
DHX38	DDX23
DHX40	GNB2L1
DHX8	RAB10
DHX9	HSD17B10
DIAPH1	METTL16
DICER1	NOC2L
DIDO1	RPL8
DIMT1	EZR
DIP2B	VDAC1
DIS3	HPRT1
DKC1	RCC2
DLD	LGALS1
DLX2	PRDX1
DNA2	LARP1
DNAJA1	ATXN2L
DNAJA2	SEC22B
DNAJB12	TRIM25
DNAJC1	ACAA2
DNAJC17	SR140
DNAJC2	ATP5O
DNAJC21	PPAN
DNAJC7	NUDC
DNAJC8	NHP2L1
DNAJC9	SUPT6H
DND1	SNRPD3
DNM1	NOP58
DNMT1	ZNF207
DNTTIP2	SF1
DOCK7	TRMT2A
DQX1	VDAC2
DRG1	LDHA
DRG2	YWHAZ
DROSHA	EIF3L
DST	MDH2
DTD1	PSMA2
DUSP11	PSMA7
DUSP14	RPS6
DUT	PRDX4
DVL2	DDX47
DVL3	PRPF19
DXO	EIF6
DYNC1H1	ASNS
DYNLL1	MEPCE
EBNA1BP2	CCT5
EDC4	PDXK
EDF1	PTPLAD1
EED	SERPINH1
EEF1A1	CACYBP
EEF1A2	PPA1
EEF1D	EIF4G2
EEF1G	LDHB
EEF2	MTCH2
EEFSEC	SON
EFTUD2	PRDX5
EHMT1	PARK7
EIF1AD	TRMT112
EIF2AK2	ALDOA
EIF2B5	NCAPD2
EIF2D	DUT
EIF2S1	AKR1C3
EIF3A	RBM15
EIF3E	FSCN1
EIF3G	PSAT1
EIF3K	TPM4
EIF3L	EIF2S3
EIF4A3	EEF1A2
EIF4A3L1	GPI
EIF4A3L2	ST13
EIF4ENIF1	PGK1
EIF4G1	ARHGDIA
EIF5A	MSN
EIF5A2	PRDX6
EIF6	CTPS
ELAC2	RPL24
ELAVL1	PEBP1
ELAVL4	GEMIN5
ELL	PGAM1
ELOA	RBM25
ELOF1	RANBP1
ELP3	RBM42
EMG1	DDOST
ENDOV	PCBD1
EP300	YWHAB
EP400	IPO4
EPB41	ACSL3
EPB41L2	IQGAP1
EPPK1	XPOT
ERI1	AKR1A1
ESF1	NARS
ESRP1	HSPA1A
ESRP2	SF3B4
EWSR1	NUP160
EXD2	CLIC1
EXOSC1	CCT7
EXOSC10	GCN1L1
EXOSC2	TKT
EXOSC3	EIF2A
EXOSC4	PSMC1
EXOSC5	RPL4
EXOSC6	CS
EXOSC7	TUBA4A
EXOSC8	SFRS2IP
EXOSC9	CCT4
EYA1	NKRF
EZH2	SDHA
EZR	VPS35
FABP5	PKM2
FAM120A	EIF4G1
FAM120B	ARPC4
FAM120C	VARS
FAM172A	MCM6
FAM207A	EEF2
FAM32A	PRMT1
FAM50A	CAPZA1
FAM98B	RARS
FANCD2	MDH1
FANCI	ALPI
FASTK	HDLBP
FASTKD2	ERP29
FASTKD3	TRM1L
FBL	TPI1
FBLL1	ALDH18A1
FBXO38	CAP1
FBXO5	CKB
FCF1	VPS29
FDPS	SSR4
FEN1	NAT10
FER	RNPEP
FGFR1OP	TARS
FHL1	TUFM
FIP1L1	PAFAH1B2
FKBP3	TRIM28
FKBP4	PSMA6
FLII	ACTR3
FLNA	USP5
FLNB	TNPO1
FMR1	RPLP1
FRA10AC1	IPO7
FRG1	KPNA2
FTSJ3	HEATR1
FUBP1	YWHAQ
FUBP3	CBR1
FUS	MARS
FXR1	SEC24C
FXR2	SLC3A2
FYTTD1	PGD
G3BP1	HSP90AB1
GAPDH	G6PD
GAR1	ABCF1
GATA3	ALDOC
GATAD2A	ANXA1
GATAD2B	AARS
GCC2	WARS
GEMIN4	DDX52
GEMIN5	COASY
GLO1	GARS
GLRX3	RPS8
GM10352	CPNE1
GM13691	GNL3
GM13695	KPNB1
GM21693	HSD17B4
GM28285	CCT6A
GM29289	NSUN2
GM3376	ACTN4
GM4064	KARS
GM45213	NASP
GM7324	MYO1C
GNL2	ANXA6
GNL3	ACAT1
GNL3L	WDR3
GOLGA3	ATP5A1
GON4L	C7ORF50
GPATCH1	UBA1
GPKOW	BSG
GRB2	CANX
GRIPAP1	MCM3
GRWD1	STIP1
GSTP1	GDA
GTF2B	GOT2
GTF2E2	PRMT5
GTF2F1	PHB
GTF2I	RPSA
GTF3A	USP7
GTF3C1	EFTUD2
GTF3C2	PAFAH1B1
GTF3C3	MAT2A
GTF3C4	VCP
GTPBP10	RPN1
GTPBP4	COPG
H1F0	PARP1
HABP4	GNB2
HACD3	POP1
HADH	CORO1C
HAT1	RPL10A
HAUS6	CHORDC1
HBP1	LARS
HCFC1	STRAP
HDAC1	TLN1
HDAC2	AHCY
HDGF	PHGDH
HDLBP	RDX
HEATR1	ANXA2
HELB	MAP4
HELLS	YWHAG
HELZ	BOP1
HELZ2	DPYSL2
HENMT1	JUP
HERC2	XPO1
HEXIM1	SRPRB
HEXIM2	PLS3
HINT1	CSTF1
HIRIP3	DUS3L
HLTF	DLD
HMGA1	EPRS
HMGB1	ACLY
HMGB2	RRP8
HMGB3	ATP1A1
HMGN2	NIT2
HMGN5	CPT1A
HNRNPA0	MCM5
HNRNPA1	HDGF
HNRNPA2B1	VIM
HNRNPA3	PDIA6
HNRNPAB	PDCD6IP
HNRNPC	CALR
HNRNPD	UGDH
HNRNPDL	VASP
HNRNPF	SPTBN1
HNRNPH1	RPLP0
HNRNPH2	GDI2
HNRNPH3	RPS3A
HNRNPK	TXNRD1
HNRNPL	P4HB
HNRNPLL	SHMT2
HNRNPM	RRM1
HNRNPR	TUBB
HNRNPU	ZCCHC6
HNRNPUL1	HSPA9
HNRNPUL2	HSPH1
HOXB6	PFKP
HSP90AA1	SMC4
HSP90AB1	VCL
HSPA1A	SEC23A
HSPA1B	KRT18
HSPA2	RPL10
HSPA4	SRRM2
HSPA5	HLA-A
HSPA8	NUMA1
HSPA9	HKDC1
HSPB1	SSRP1
HSPH1	MMS19
HTATSF1	LMNA
HTT	MCM4
HUWE1	LUC7L3
ICE1	PCNA
IDE	CCT2
IFIH1	DDX46
IFRD1	PPP2R1A
IGF2BP1	MAGED2
IGF2BP2	SFXN3
IGF2BP3	LAMP1
IGHMBP2	CAND1
IK	PDIA3
IKBKG	PSMA1
IKZF1	EIF3B
ILF2	NNT
ILF3	CCT3
IMP3	DDX56
IMP4	TCP1
IMPDH2	DYNC1H1
INCENP	AATF
INPPL1	ABT1
INTS1	ACIN1
INTS3	AGO1
IPO4	AHNAK
IPO5	ALYREF
IPO7	ANKHD1
IPO8	APOD
IPO9	ATP5B
IQGAP1	ATXN2
IRF2BP1	AZGP1
IRF2BP2	C14ORF166
ISG15	C17ORF85
ISG20	C19ORF66
ISG20L2	C9ORF114
ISY1	CALML5
ITCH	CASC3
ITPR2	CASP14
ITPR3	CAT
IWS1	CCAR1
JMJD6	CCDC124
JPT2	CCDC9
JRK	CDC5L
JUN	CDSN
JUP	CELF1
KARS	CHERP
KATNA1	CHTOP
KDM1A	CIRBP
KDM2B	CMSS1
KDM3B	CPEB4
KDM5C	CSTA
KHDC4	CTSD
KHDRBS1	DCD
KHDRBS2	DDX28
KHDRBS3	DDX39A
KHSRP	DDX39B
KIF11	DDX49
KIF14	DDX60
KIF20A	DEK
KIF23	DRG1
KIF2A	DSC1
KIF2C	EDF1
KIFC1	EEF1A1P5
KIN	EIF1
KMT2A	EIF1AX
KMT2D	EIF2AK2
KNOP1	EIF2C2
KNTC1	EIF2S1
KPNA1	EIF2S2
KPNA2	EIF3E
KPNA3	EIF3G
KPNA6	EIF3H
KPNB1	EIF4A2
KRI1	EIF4E
KRR1	EIF4G3
KRT14	EIF5B
KRT18	ELAVL2
KRT8	ESF1
LARP4B	ESRP2
LARP6	EXD2
LARP7	EXOSC9
LARS	FABP5
LAS1L	FAM120C
LBR	FARSA
LEMD3	FASTKD2
LEO1	FBLL1
LGALS1	FIP1L1
LGALS3	GATA3
LIG3	GIGYF2
LIMD1	GLTSCR2
LIN28A	H2AFV
LIN28B	H2BFS
LIPE	HEATR6
LLPH	HELZ
LMNA	HELZ2
LMNB1	HRNR
LMNB2	HSPA5
LONP1	HSPA8
LRP1	IFIT1
LRPPRC	IFIT2
LRRC59	IGF2BP2
LRRFIP1	ISG15
LSG1	ISG20
LSM1	KIF1C
LSM10	KPRP
LSM11	KRR1
LSM2	KRT1
LSM3	KRT10
LSM4	KRT14
LSM5	KRT16
LSM6	KRT17
LSM7	KRT19
LSM8	KRT33B
LTA4H	KRT34
LTV1	KRT36
LUC7L	KRT5
LUC7L2	KRT6A
LUC7L3	KRT8
LUZP1	KRT80
LYAR	KRT84
MAEL	KRT85
MAGED1	KRT86
MAGED2	KRT9
MAGOH	KTN1
MAGOHB	LRRC15
MAK16	LRRC47
MAP1S	LSM14B
MAP2	LUC7L
MAP3K20	LUC7L2
MAPK1	LYAR
MAPT	MBNL3
MARCKS	MCAT
MARK2	MEX3A
MARS1	MEX3C
MAT1A	MEX3D
MATR3	MFAP1
MAZ	MPG
MBD2	MPHOSPH10
MBNL1	MRPL1
MBNL2	MRPL20
MBNL3	MRPL43
MCC	MRPS23
MCM2	MRPS30
MCM3	MRPS31
MCM3AP	MRPS35
MCM4	MSI1
MCM5	MTHFSD
MCM6	MTPAP
MCM7	NACA
MCMBP	NCBP2
MCRS1	NGDN
MDC1	NPM3
MDM2	NSA2
MDN1	NSUN5
MECP2	NUFIP2
MED12	OASL
MED15	OTUD4
MED16	PABPN1
METTL1	PDAP1
METTL14	PHF5A
METTL16	PKP1
METTL17	PKP3
METTL3	PLEC
METTL8	POLDIP3
MEX3B	POLR3A
MEX3C	PRPF31
MEX3D	PRRC2B
MGA	PTBP3
MGST3	PTCD3
MIF	PUM2
MIF4GD	R3HDM1
MIR539	RBM12
MKI67	RBM22
MLLT1	RBM26
MMS19	RBM38
MORC3	RBM45
MOV10	RBMS1
MPG	RC3H1
MPHOSPH10	RNMT
MPHOSPH6	RPL11
MRE11A	RPL35
MRPL10	RPS10
MRPL19	RPS17L
MRPL23	RPS19
MRPL40	RPS23
MRPL44	RPS27A
MRPS15	RPUSD3
MRPS23	RRP1
MRPS26	RRP36
MRPS27	RRP7A
MRPS31	S100A8
MRPS9	SAMD4B
MRTO4	SAP18
MSH2	SARNP
MSH3	SBSN
MSH6	SCAF1
MSI1	SCAF11
MSI2	SECISBP2L
MTA2	SKIV2L2
MTDH	SLIRP
MTIF2	SNRPA
MTOR	SNRPB
MTREX	SNRPB2
MYBBP1A	SNRPD2
MYBL2	SQSTM1
MYCBP2	SRBD1
MYEF2	SREK1
MYH9	SRFBP1
MYHAS	SRRM1
MYO1C	SRSF1
MYO6	SRSF10
N4BP1	SRSF11
NAA10	SRSF2
NAA15	SRSF3
NAA38	SRSF5
NAA40	SRSF6
NAA50	SRSF7
NABP1	SRSF9
NACA	SSBP1
NAF1	STAU2
NANOS2	SUGP2
NANOS3	TCOF1
NAP1L1	TFAM
NAP1L4	TMEM214
NASP	TNRC6A
NAT10	TOP2A
NCAPD2	TRMT10C
NCAPD3	TRNAU1AP
NCAPG2	TRUB2
NCAPH	TSPYL5
NCBP1	TUBB4B
NCBP2	U2SURP
NCBP3	UBAP2
NCF2	UFL1
NCKIPSD	UNK
NCL	USP10
NCOA5	UTP11L
NCOR1	UTP14A
NDC1	VSIG8
NDRG1	WIBG
NDRG2	XP32
NEK9	YBX3
NELFB	YTHDC2
NELFCD	YTHDF1
NELFE	YTHDF2
NEMF	YTHDF3
NEPRO	ZC3H7B
NF1	ZCCHC3
NFX1	ZFP36L1
NFXL1	ZFP36L2
NGDN	ZNF142
NGRN	ZNF638
NHP2	ZNFX1
NIFK	AKAP1
NIP7	ALKBH5
NIPBL	ANKRD17
NKAP	APOBEC3F
NKRF	ASCC3
NLE1	BCAS2
NMD3	BMS1
NME1	BZW2
NME2	C11ORF68
NOB1	C1ORF131
NOC2L	CCDC59
NOC3L	CDK13
NOC4L	CHD4
NOCT	CKAP4
NOL10	CNOT1
NOL11	CPEB3
NOL12	CRNKL1
NOL6	DCAF13
NOL7	DDX10
NOL8	DDX24
NOL9	DDX42
NOLC1	DDX43
NOM1	DDX60L
NONO	DHX29
NOP10	DHX38
NOP14	DHX8
NOP16	DIDO1
NOP2	DNTTIP2
NOP53	ERI1
NOP56	ETF1
NOP58	FAM111B
NOSIP	FAM133B
NOVA1	FAM195A
NPEPPS	FASN
NPM1	FLNA
NPM3	FNDC3B
NR0B1	GAR1
NSA2	GNL2
NSFL1C	GTF2I
NSRP1	HADHB
NSUN2	HARS2
NSUN4	HSPA2
NSUN5	IFIT5
NUCKS1	IGHG1
NUDC	IGKC
NUDT1	IK
NUDT16	IMP4
NUDT16L1	ISY1
NUDT16L2	KIAA0020
NUDT21	KIAA0391
NUDT4	KRI1
NUDT5	KRT79
NUFIP1	LARP1B
NUFIP2	LAS1L
NUMA1	LSG1
NUP107	LSM4
NUP133	MAK16
NUP155	METAP2
NUP160	MRM1
NUP188	MRP63
NUP205	MRPL11
NUP210	MRPL13
NUP214	MRPL15
NUP35	MRPL22
NUP50	MRPL30
NUP85	MRPL40
NUP88	MRPL9
NUP93	MRPS11
NUP98	MRPS28
NUPL2	MRPS5
NUSAP1	MRPS7
NVL	MRPS9
NXF1	MRTO4
NXF2	NFX1
NXF3	NKAP
NXF7	NMD3
OAS1A	NOA1
OAS1C	NOC3L
OAS1D	NOL9
OAS1E	NOM1
OAS1F	NOP14
OAS1G	NOP16
OAS1H	NUDT21
OAS2	OAS3
OAS3	PARP12
OASL1	PARP14
OASL2	PAWR
OAT	PEG10
OCRL	PKM
OFD1	POP7
OLA1	PPIG
OSBP	PPIL4
OTUB1	PPP1R10
OTUD4	PRPF38B
P2RX7	PRPF4B
PA2G4	PRRC2C
PABPC1	PTCD1
PABPC1L	QKI
PABPC2	RAB11A
PABPC4	RBM19
PABPC4L	RBM34
PABPC5	RBM4B
PABPC6	RBM5
PABPN1	RBM7
PAF1	RBM8A
PAFAH1B1	RBMXL1
PAFAH1B2	RC3H2
PAK1IP1	RCL1
PAK2	RECQL4
PAPOLA	RPF2
PAPOLB	RPL22L1
PAPOLG	RPL23A
PARK7	RPL26
PARN	RPL28
PARP1	RPL31
PARP12	RPL32
PARP14	RPL34
PATL1	RPL35A
PATL2	RPL7L1
PAWR	RPRD2
PAX6	RPS15
PCBD1	RPS18
PCBP1	RPS25
PCBP2	RRBP1
PCF11	RSL24D1
PCID2	S100A9
PCM1	SDAD1
PCNA	SECISBP2
PCNP	SEPTIN9
PDCD11	SF3A2
PDCD4	SF3B14
PDIA3	SFN
PDLIM7	SMARCA5
PDS5A	SMG1
PDXK	SMG6
PEG10	SMG8
PELP1	SNRNP200
PER2	SNRPD1
PES1	SNRPF
PFN1	SPATS2L
PGAM1	SPEN
PHAX	SRSF4
PHB	STARD10
PHF14	SUGP1
PHF5A	SUPT5H
PHF6	TBL2
PHF8	TDRD3
PHIP	TEX10
PIBF1	TFB2M
PIN1	TOP3B
PIN4	TRIM26
PINX1	TSNAX
PITHD1	UPF2
PIWIL1	URB1
PIWIL2	UTP18
PIWIL4	UTP20
PKM	UTP3
PKN2	WDR33
PKP1	XRN1
PKP2	YLPM1
PKP3	YTHDC1
PLCB3	ZBTB11
PLCG1	ZC3H13
PLK1	ZC3H4
PLRG1	ZC3H7A
PM20D2	ZCRB1
PML	ZNF106
PMS1	ZNF346
PNISR	ZNF385A
PNN	KIF2A
PNO1	PDLIM1
PNPT1	C11ORF58
POGZ	AP3B1
POLA1	PSMD9
POLD1	IPO5
POLDIP3	KPNA3
POLE	ARID1A
POLE3	CIT
POLM	AP3D1
POLR1A	CHD1
POLR1B	ENSG00000173575
POLR2A	TCERG1
POLR2B	HNRNPDL
POLR2D	SPTBN2
POLR2G	SEC16A
POLR2H	PFAS
POLR3A	SART1
POLR3G	DENR
POP1	HTATSF1
POP4	NRD1
POP5	SPAG9
POP7	DIAPH1
POU5F1	PLIN3
PPAN	CTNND1
PPARGC1A	USO1
PPARGC1B	ROCK2
PPHLN1	CLASP2
PPIB	CLUH
PPID	FLNB
PPIE	NCOR1
PPIG	PRPF40A
PPIL4	PSIP1
PPM1B	OFD1
PPM1G	EIF3J
PPP1CA	CCNK
PPP1CB	SMNDC1
PPP1CC	GLRX3
PPP1R10	SRP72
PPP1R8	PHF14
PPP2R1A	SUN1
PPP5C	PCF11
PPP6R1	SEC31A
PPP6R3	HEXIM1
PPRC1	UBR5
PQBP1	SCAF4
PRC1	ZRANB2
PRDM14	SMC2
PRDX1	SEC24B
PRDX5	POLR1A
PRDX6	PCNT
PREB	STAU1
PRKAA1	MAP4K4
PRKDC	GSR
PRKRA	FTH1
PRKRIP1	OAT
PRMT1	LTA4H
PRMT3	TROVE2
PRMT5	HSPD1
PRPF19	PYGB
PRPF3	MTHFD1
PRPF31	IMPDH2
PRPF38A	TPR
PRPF38B	ACTN1
PRPF39	RNH1
PRPF4	PDIA4
PRPF40A	APEH
PRPF40B	PRKAR2A
PRPF4B	IDE
PRPF6	DARS
PRPF8	DSP
PRRC2A	ATP2A2
PSIP1	UBTF
PSMA1	RPL17
PSMA2	BTF3
PSMA4	LMNB1
PSMA6	PCMT1
PSMA7	GART
PSMB1	POLR2A
PSMB3	BRD2
PSMB5	DNMT1
PSMC1	HMGB2
PSMC2	CAD
PSMD1	SSFA2
PSMD2	NDUFS1
PSMD4	MAPK1
PSMD7	PML
PSMD9	EEF1D
PSME4	NKTR
PSPC1	NMT1
PTBP1	ADSS
PTBP2	DNAJA1
PTBP3	UQCRC1
PTCD3	ATIC
PTPN11	KIF5B
PTPN12	HSPA4
PTPN13	CTNNA1
PTPN23	GTF2F1
PUF60	MYH9
PUM1	MYH10
PUM2	COPB2
PUM3	PSMC2
PURA	PPP1CC
PURB	GNL1
PURG	COIL
PUS1	ANP32A
PUS3	TXLNA
PUS7	HADHA
PUS7L	EIF2D
PWP2	TMPO
PYM1	STAT1
QK	MKI67
QTRT1	RANGAP1
R3HCC1	ATRX
R3HDM2	CRKL
RAC1	UTRN
RACGAP1	CAPZB
RACK1	QARS
RAD50	RPL29
RAD51AP1	ARCN1
RAE1	PRRC2A
RAI14	ALDH9A1
RALY	CARS
RALYL	SARS
RAMAC	RANBP2
RAN	GMPS
RANBP1	CDK9
RANBP10	LRBA
RANBP2	CCT8
RANBP3	ANXA11
RANBP9	HCFC1
RANGAP1	PSMD7
RARA	THOP1
RARS	NUP98
RAVER1	PPP5C
RAVER2	COPB1
RB1CC1	COPA
RBBP4	SLC16A1
RBBP5	SUB1
RBBP6	YARS
RBBP7	SLC12A2
RBFOX1	CSE1L
RBFOX2	MLLT4
RBFOX3	NAP1L1
RBM10	NPEPPS
RBM11	EPPK1
RBM12	MYL6
RBM14	ABCE1
RBM15	RPL27
RBM15B	SUMO2
RBM17	HIST1H4F
RBM19	RPS24
RBM20	FAU
RBM22	DYNLL1
RBM24	HMGN5
RBM25	ERH
RBM26	CLTC
RBM27	U2AFBP
RBM28	SET
RBM3	EXOSC10
RBM34	AKAP17A
RBM38	KIF23
RBM39	FKBP4
RBM4	DST
RBM42	KMT2A
RBM44	LMNB2
RBM45	CALD1
RBM46	GFPT1
RBM47	TJP1
RBM48	GOLGA3
RBM4B	GOLGA2
RBM5	RBBP4
RBM6	TBL3
RBM7	GTF3C1
RBM8A	AKAP13
RBM8A2	TP53BP1
RBMS1	AIMP1
RBMS2	FLII
RBMX	MRPL28
RBMX2	ACACA
RBMXL1	PPFIA1
RBMXL2	AIMP2
RBMY	PAK2
RBPMS	PSMD2
RCC1	DYNC1I2
RCC2	ROCK1
RCL1	SNW1
RCN2	SPTAN1
RDM1	BYSL
RECQL4	CKAP5
REPIN1	SCRIB
REXO4	TTLL12
RFC1	DCTN1
RHOA	TCEB3
RIDA	CTTN
RIF1	ITPR3
RIOK2	TRIP12
RIOX1	PUM1
RIOX2	MDC1
RNASEH2A	CLINT1
RNASEL	SMC1A
RNF17	GOLGB1
RNF20	NOLC1
RNF213	GAPVD1
RNF40	NCAPH
RNGTT	PSMD6
RNH1	RAB3GAP1
RNMT	KIF14
RNPC3	BRD3
RNPS1	WDR43
RO60	EEA1
ROCK2	PCM1
RP9	PWP2
RPA1	RNPS1
RPAP1	SF3B3
RPAP2	RBMS2
RPF1	SEC23B
RPF2	SF3A1
RPL10	TRIP6
RPL11	MAPRE1
RPL12	ZYX
RPL13	DDB1
RPL15	CDC37
RPL17	RBBP7
RPL18	SMN1
RPL19	DBN1
RPL22	IMMT
RPL23	PDS5A
RPL26	TSR1
RPL3	SMU1
RPL30	LRRFIP1
RPL31	LARP7
RPL4	PDCD4
RPL5	ODF2
RPL6	PITRM1
RPL7A	CEP170
RPL7L1	GPATCH4
RPLP0	UBR4
RPP14	RIF1
RPP21	CEP350
RPP25	ZNF318
RPP25L	RNF213
RPP30	ARL6IP4
RPP38	NIPBL
RPP40	JMJD6
RPRD1A	ZCCHC8
RPRD2	EDC4
RPS10	CTR9
RPS13	BRAT1
RPS14	ZC3H14
RPS15	CCDC137
RPS18	ATF7IP
RPS19	MPRIP
RPS19BP1	NFXL1
RPS2	RSRC2
RPS25	CYFIP1
RPS27A	KDM3B
RPS27L	TRMT1L
RPS3	HDGFRP2
RPS3A1	IRF2BP2
RPS6	RBBP6
RPS6KA3	HUWE1
RPS7	MTDH
RPS9	ZNF598
RPSA	LUZP1
RPTOR	ZC3H18
RRM1	CARM1
RRM2	HEATR2
RRP1	MIB1
RRP12	WDR75
RRP1B	DHX37
RRP36	PELP1
RRP7A	CCAR2
RRP8	ZC3H8
RRP9	PAF1
RRS1	ENAH
RSF1	PRPF38A
RSL1D1	TXNDC5
RSL24D1	SERBP1
RTCB	RNF214
RTF1	RBM15B
RTN4	BOD1L1
RTRAF	WDR36
RUFY1	PARD3
RUVBL1	LEO1
RUVBL2	SNRNP27
RYBP	HNRNPLL
S100A11	CKAP2
S100A16	PHIP
S100A4	SYNE2
S100A9	GATAD2B
SAFB	AHCTF1
SAFB2	GBF1
SAMD4	RTF1
SAMD4B	PHF3
SAMHD1	ANP32B
SAMSN1	RAD50
SAP18	ARHGEF1
SAP30BP	ARHGEF2
SARNP	USP9X
SARS	EXOC4
SART1	C18ORF25
SART3	MSI2
SBDS	RBM33
SBF1	OTUB1
SCAF1	PDLIM5
SCAF11	DOCK7
SCAF4	IPO9
SCAF8	SRPK1
SCAPER	CDK5RAP2
SCRIB	IWS1
SDAD1	SEC62
SDHA	PSMD1
SEH1L	DNAJC7
SENP3	NAP1L4
SEPSECS	ACO2
SERBP1	PKP2
SET	AKAP9
SETD1A	TUBA1C
SETD1B	NOL10
SETD2	ESYT1
SETDB1	MCMBP
SETX	ANP32E
SF1	C1ORF35
SF3A1	WDR18
SF3A2	NAA15
SF3A3	MRPL4
SF3B1	NIFK
SF3B2	MRPL37
SF3B3	TNKS1BP1
SF3B4	NSRP1
SF3B5	RACGAP1
SF3B6	CSTF2T
SFN	ASCC2
SFPQ	SLK
SFSWAP	RAB3GAP2
SGTA	ADNP
SHFL	PTPN23
SHMT1	UNC45A
SHMT2	WNK1
SIN3A	NOL6
SIPA1L3	RANBP3
SLBP	HN1L
SLC16A3	EML4
SLC3A2	NCOA5
SLC4A1AP	CWC22
SLFN9	DCP1A
SLIRP	ANLN
SLTM	PDLIM7
SLU7	EIF4ENIF1
SMAD1	AASDHPPT
SMAD2	FARSB
SMAD3	IARS2
SMARCA4	SACM1L
SMARCA5	TXLNG
SMARCC1	ABCF3
SMARCE1	GNL3L
SMC1A	MRPS18A
SMC2	ARGLU1
SMC3	NHP2
SMC4	THUMPD1
SMCHD1	CDKN2AIP
SMG1	DPP3
SMG5	CDK12
SMG6	RAI14
SMG7	VAPA
SMN1	ATXN10
SMNDC1	TJP2
SMPD4	CFDP1
SMU1	DAXX
SNAPC4	ABCF2
SND1	LIMD1
SNIP1	SEC63
SNORD87	TCF20
SNRNP200	AFF4
SNRNP27	DDX20
SNRNP35	EIF2B4
SNRNP40	XPO7
SNRNP70	DBNL
SNRPA	GPATCH8
SNRPA1	KIDINS220
SNRPB	HECTD1
SNRPB2	ZMYND8
SNRPC	TPX2
SNRPD1	MYO6
SNRPD2	RPL26L1
SNRPD3	MACF1
SNRPE	CEP131
SNRPF	SCAF8
SNRPG	PPP6R1
SNRPN	TNRC6B
SNU13	SMC3
SNUPN	RUVBL2
SNW1	RUVBL1
SON	DIS3
SORBS1	LEMD3
SOX2	WBP11
SOX4	CGI-74
SOX9	RRP15
SPATS2L	HDGFRP3
SPECC1	RTCB
SPEN	SUPT16H
SPI1	CDC42BPB
SPTBN1	COPG1
SPTY2D1	MRPL42
SQSTM1	IKBKG
SRCAP	SEC23IP
SREK1	UBA6
SRF	NBAS
SRFBP1	WDR91
SRP14	SMCHD1
SRP19	AGPS
SRP54A	AIP
SRP54B	DFFA
SRP68	KMT2D
SRP72	TNPO2
SRPK1	SCAMP3
SRPK2	HAT1
SRRM1	GAK
SRRM2	BTAF1
SRRM4	SETD1A
SRRT	TRIM24
SRSF1	POLR3G
SRSF10	HMGB3
SRSF11	PPM1G
SRSF12	INPPL1
SRSF2	NVL
SRSF3	IPO8
SRSF3-PS	ZZEF1
SRSF4	PRPF4
SRSF5	ZW10
SRSF6	WDR62
SRSF7	PRPF3
SRSF9	EPB41L2
SSB	PRC1
SSRP1	BUB1
STAG2	SGTA
STAT1	SIPA1L3
STAU2	ZFC3H1
STIP1	MCM3AP
STK31	KIF1B
STRAP	TBC1D4
STRBP	KPNA6
STXBP1	DNAJA2
SUB1	BRD4
SUGP1	RNGTT
SUGP2	CPNE3
SUMO1	RNF40
SUMO2	DNAJC13
SUMO3	DUSP11
SUN1	MYCBP2
SUPT5	ERAL1
SUPV3L1	PPM1B
SURF2	WDHD1
SURF6	DNAJC8
SUZ12	TRIO
SYF2	MTA2
SYMPK	LTN1
SYNCRIP	PRPF6
SYNE1	FRYL
SYNE2	HAUS5
TAF15	AP2A2
TARBP2	IKBKAP
TARDBP	KIF20A
TBCA	KIF4A
TBL3	SBF1
TCEA1	SEC24A
TCERG1	HERC2
TCF20	WIZ
TCF25	PAK4
TCOF1	MRPL3
TCP1	POLA1
TDRD3	HIST1H1E
TDRD9	DLAT
TELO2	CDK4
TENT4B	LCP1
TENT5C	GYS1
TEP1	MIF
TERT	TRIM27
TEX10	GSPT1
TEX16	CTPS1
TEX19.1	NELFE
TEX19.2	RCC1
TFAM	PLCG1
TFRC	SRM
THOC1	MSH3
THOC2	CDK11B
THOC2L	NF1
THOC3	OSBP
THOC5	CBL
THOC6	UQCRC2
THOC7	TCEA1
THRA	MCC
THRAP3	ACP1
THUMPD3	APC
TIA1	RPA1
TIAL1	POLD1
TJP1	TPP2
TJP2	PPP2R1B
TKT	ADSL
TLE3	TTK
TMA16	MCM7
TMEM33	PFN2
TMPO	AGL
TMSB4X	ADD1
TNKS1BP1	NUP214
TNPO1	LONP1
TNPO2	ATP6V1A
TNPO3	NAA10
TNRC6A	KDM5C
TNRC6B	CSK
TNRC6C	MTOR
TOE1	PI4KA
TOP1	NCAPD3
TOP2A	HTT
TOP2B	MSH2
TOP3A	CBX5
TOP3B	BAG6
TOPBP1	NSF
TPP2	MAP1B
TPR	MARCKSL1
TPT1	ALDH7A1
TPX2	SRP9
TRA2A	MCM2
TRA2B	TSC2
TRAP1	LIG3
TRIM21	MRE11A
TRIM24	KNTC1
TRIM25	SMARCA4
TRIM26	RPS6KA3
TRIM27	KPNA1
TRIM28	MSH6
TRIM32	KIF11
TRIM33	PLK1
TRIP11	METAP1
TRIP12	BLM
TRIP13	EIF5
TRIP6	ELL
TRMT1	SUMO3
TRMT10A	GEMIN4
TRMT10B	PCBP3
TRMT10C	CORO7
TRMT112	NUP107
TRMT1L	UBE2M
TRMT6	PPP1CA
TRMT61A	GRB2
TRMU	AP2B1
TRNAU1AP	CDK5
TRP53	FKBP3
TRRAP	AMPD2
TRUB1	OCRL
TSC2	CENPE
TSFM	TOP2B
TSN	AKAP12
TSNAX	TLE3
TSPYL5	GLO1
TSR1	PTPN11
TTC37	PPAT
TTF1	POLE
TTK	NCBP1
TTLL12	AP1B1
TUBA1C	CPSF1
TUT1	BPTF
TUT4	SFSWAP
TUT7	PTPN13
TWISTNB	TRAP1
TXLNG	ANK3
TXNRD1	CHAF1A
TYMS	PRKAA1
U2AF1	ATM
U2AF1L4	EIF3I
U2AF2	TARBP1
U2SURP	SNTB2
UACA	TOP3A
UBA1	PIN1
UBA2	ATR
UBA52	HDAC1
UBA6	CUL4B
UBAP2	TP53BP2
UBAP2L	FHL1
UBC	TUBB2A
UBE2I	DPYSL3
UBE2L3	ZMYM3
UBE2N	FKBP8
UBE2O	ITPR2
UBQLN1	LBR
UBR4	PSME4
UBR5	NAA25
UBTF	SUZ12
UCHL5	SETDB1
UGDH	PAFAH1B3
UHMK1	LLGL1
UHRF1	CNN3
UNC45A	SKIV2L
UNC50	TARBP2
UPF1	TRIP13
UPF2	HERC1
UPF3A	PKN2
UPF3B	CSRP2
UQCRC2	KNOP1
URB1	CCDC14
URB2	GRIPAP1
USO1	CEP55
USP10	PPP6R3
USP36	AARS2
USP7	SPECC1
UTP11	NUP188
UTP14A	HECTD3
UTP15	MRPL2
UTP18	ATAD3B
UTP20	ZCCHC11
UTP23	CDC42BPA
UTP25	RNF20
UTP3	FAM208B
UTP4	KIAA0368
UTP6	ZMYM4
UTRN	RNF219
VAPA	MAP1S
VCP	INTS3
VIM	PDE12
VPS4A	CDC73
VTA1	CC2D1A
WARS	CEP85
WBP11	TTC37
WDFY3	ATAD2
WDHD1	MTHFD1L
WDR18	SRCAP
WDR3	CEP128
WDR33	STXBP4
WDR36	VPS13C
WDR43	USP34
WDR46	NOL8
WDR5	POGZ
WDR6	MON2
WDR62	MYH14
WDR70	CLASP1
WDR75	HAUS6
WIZ	HEATR3
WRAP53	WAPAL
WT1	NOP9
XAB2	NCAPG2
XPO1	ANKLE2
XPO5	GATAD2A
XPO7	IRF2BP1
XPOT	MGA
XRCC5	GCC2
XRCC6	PHF6
XRN2	MRPL41
YAP1	RPAP2
YARS	AMOTL1
YARS2	SMAP1
YBX1	PM20D2
YBX2	ALDH16A1
YBX3	WDFY3
YLPM1	SPG20
YTHDC1	SPICE1
YTHDC2	RPTOR
YTHDF2	NUP93
YWHAB	ZNF687
YWHAE	CMTR1
YWHAZ	INTS1
YY1	CLASRP
ZBTB11	MPP5
ZC3H10	RYBP
ZC3H11A	RPP25L
ZC3H12A	ZNF579
ZC3H13	DYNC2H1
ZC3H14	NUP35
ZC3H15	INADL
ZC3H18	RP9
ZC3H4	TBC1D15
ZC3H8	KIAA1524
ZC3HAV1	NEK9
ZCCHC17	RB1CC1
ZCCHC7	CEP192
ZCCHC8	RAPGEF6
ZCCHC9	ZC3H15
ZCRB1	GTF3C2
ZFC3H1	NUP133
ZFHX4	CACTIN
ZFP106	PIBF1
ZFP346	DGCR8
ZFP36	IRGQ
ZFP36L1	TOPBP1
ZFP36L2	MYO18A
ZFP385A	NUP205
ZFR	ANKS1A
ZFR2	HDAC2
ZMAT3	CREBBP
ZMAT5	SYMPK
ZMPSTE24	SMARCC1
ZMYM2	MED12
ZMYM3	ZNF622
ZMYM4	TUBGCP3
ZMYND8	KIAA1279
ZNFX1	TMA16
ZRANB2	CYFIP2
ZRSR1	EDC3
ZRSR2	LTV1
ZW10	ITCH
ZYX	CHAMP1
A230006K03RIK	NEURL4
A430005L14RIK	BTF3L4
A430033K04RIK	EP400
AA467197	CEP63
AAGAB	RPRD1A
AAK1	SPAG5
AAR2	MED15
ABCA6	TUBGCP6
ABCB4	RANBP9
ABCB6	SIN3A
ABCB8	OSBPL9
ABCC6	RSF1
ABCG2	RUFY1
ABHD14B	UHRF1
ABI1	DNAJC2
ABITRAM	NUP88
ABL1	PIK3R4
ABRAXAS1	KIF2C
ABRAXAS2	NCAPG
ABTB2	ELAC2
ACACB	C19ORF43
ACAD11	TCF25
ACAD9	FYCO1
ACADS	CCDC77
ACADVL	MRPL45
ACAT2	PDCD2L
ACAT3	RIOK1
ACBD5	TBCD
ACD	NDC1
ACHE	HGH1
ACKR2	THUMPD3
ACKR3	ADI1
ACOT13	CEP250
ACOT7	KATNB1
ACSL5	RIOK2
ACSL6	KIFC1
ACSS2	NUP85
ACTB	TARS2
ACTL6A	RPAP1
ACTL6B	SLC4A1AP
ACTL7A	QTRT1
ACTL7B	SETD2
ACTR2	UACA
ACTR5	UBE2O
ACTR6	PITHD1
ACTR8	REXO4
ACTRT1	ANAPC1
ACTRT3	BOLA2B
ADAM10	SENP3
ADAM12	CCDC86
ADAM19	DCTPP1
ADAMTS4	C8ORF33
ADAP1	BRD9
ADCY1	EHMT1
ADCY10	POLR1B
ADCY3	RAVER2
ADCY4	CHD8
ADH1	XAB2
ADH4	WDR6
ADH5	ARFGAP3
ADIG	INCENP
ADNP2	GPHN
ADPRHL2	BIRC6
ADRA1A	POLE3
ADRA1B	AAAS
ADRB1	BAZ1A
ADRB2	STRN4
ADRB3	DROSHA
ADRM1	HELLS
AEBP1	KIF15
AEBP2	MDN1
AEN	FANCI
AF366264	WDR70
AFF1	SMPD4
AFF3	CWC25
AFMID	UTP6
AFTPH	GTSE1
AGAP1	SACS
AGAP2	HSPBP1
AGAP3	ARHGEF12
AGBL5	CNOT2
AGER	NCKIPSD
AGFG1	CCDC88C
AGPAT3	DIP2B
AGPAT5	USP36
AGTPBP1	HEATR5B
AGTRAP	CPSF2
AHR	ANKFY1
AHRR	UBA2
AI987944	ZMYM2
AIF1	BAZ2A
AIFM1	BAZ1B
AIFM2	DDX41
AIM2	FAM208A
AIPL1	CPSF3
AIRE	GTF3C4
AIRN	AGO2
AJUBA	NUP50
AK2	CIZ1
AK6	NOB1
AK9	VPS4A
AKAP11	NOVA2
AKAP6	TRIM33
AKAP7	PHF8
AKIP1	USP24
AKIRIN1	DICER1
AKIRIN2	ICE1
AKNA	NISCH
AKR1B3	MED16
AKR1C18	NOSIP
AKR1C6	RBMX2
AKR1E1	RABGAP1
AKR7A5	TRRAP
AKT1	VPRBP
AKT1S1	FAM115A
AKT2	TLN2
AKT3	TELO2
ALAS1	TNPO3
ALDH1A1	GTF3C3
ALDH1B1	MAGED1
ALDH1L2	FHOD1
ALDH3A2	DYNC1LI1
ALDOB	WASF2
ALG14	CDHR4
ALG2	C16ORF96
ALKBH2	KRTAP9-6
ALKBH3	SCAMP1
ALKBH4	MAGEB2
ALKBH6	RBFOX2
ALOX5	ERI3
ALOX5AP	RRP9
ALPK3	ABCB7
ALS2	MPDZ
ALX1	CCNB2
ALX3	CELF2
ALX4	LSM8
AMER1	C3
AMFR	FGA
AMIGO2	APOA4
AMMECR1	H1F0
AMOT	RNASE1
AMT	TMSNB
ANAPC10	MYBL2
ANAPC11	FER
ANAPC13	NCF2
ANAPC15	ACO1
ANAPC16	PSMA4
ANAPC2	CALML3
ANAPC4	GRN
ANAPC5	GJB2
ANAPC7	INPP5B
ANG2	FEN1
ANG3	RPS27
ANG4	IDH2
ANGEL1	DAP
ANGPT2	SUCLG1
ANK1	ARSF
ANKK1	MANF
ANKLE1	PCBP4
ANKRA2	SEC61B
ANKRD1	RHOA
ANKRD11	RPL37
ANKRD12	TIMM10
ANKRD16	PPP1CB
ANKRD2	LSM3
ANKRD23	TMSB4X
ANKRD28	ADARB1
ANKRD33	PRR3
ANKRD34B	CRB1
ANKRD37	MRPS15
ANKRD42	MRPS6
ANKRD49	TAGLN
ANKRD54	ALDH6A1
ANKRD6	ASPH
ANKRD61	CDC20
ANKRD7	RAPSN
ANKS1	TRIM29
ANKS1B	FLNC
ANO1	ELAVL3
ANO2	TRIP11
ANO7	MYLK
ANXA13	44081
ANXA4	IFI16
ANXA5	TWISTNB
ANXA9	GON4L
AOPEP	C2CD3
AP5S1	SYTL3
AP5Z1	KRTAP13-2
APAF1	AGK
APBA1	FLG2
APBB1	DIEXF
APBB2	KRT39
APBB3	FBXO38
APEX2	PRSS55
APLF	RBMS3
APLP2	LIN28B
APOA1	C15ORF52
APOE	MRPL21
APOLD1	ABI3BP
APP	ZFHX4
APPBP2	RIMS1
APPL1	CXORF67
APPL2	SPATS2
AQP1	DZIP3
AQP3	KRTAP13-1
AR	KRTAP11-1
ARAP1	SUPV3L1
AREG	VWDE
ARFGEF1	ZCCHC7
ARHGAP18	ZCCHC9
ARHGAP22	PAPD5
ARHGAP32	DDX55
ARHGAP35	UHMK1
ARHGAP39	CSGALNACT1
ARHGEF40	FBF1
ARHGEF5	PTCD2
ARID1B	H1FX
ARID2	CIRH1A
ARID3A	MAGOHB
ARID3B	PINX1
ARID3C	PYCR2
ARID4A	RPUSD4
ARID5B	PABPC5
ARIH1	ZNF419
ARIH2	WBSCR16
ARL14EP	HEXIM2
ARL2	GRWD1
ARL2BP	MRPL57
ARL3	SRSF8
ARL4A	LLPH
ARL4D	UTP23
ARL6IP6	RNF17
ARMC5	EMILIN2
ARMC8	KRTAP9-3
ARMCX3	KRTAP4-11
ARNT	KRTAP4-3
ARNT2	KRTAP3-3
ARNTL	KRTAP3-2
ARNTL2	KRTAP3-1
ARPC1A	PABPC3
ARPC3	NOL11
ARPC5	ISG20L2
ARRB1	RPF1
ARRB2	RXFP1
ARVCF	RNMTL1
ARX	ZDBF2
ASAH1	POLM
ASAP3	TRIM36
ASB10	APOBEC3C
ASCL1	PNO1
ASCL2	IMP3
ASCL3	FBXO28
ASCL4	ZAK
ASCL5	FAT2
ASF1A	CISD1
ASF1B	MRPL27
ASH1L	MYEF2
ASH2L	SLC24A2
ASL	DNPEP
ASNA1	DIMT1
ASPA	R3HDM2
ASPSCR1	RPMS17
ASXL1	TMA7
ASXL2	FCF1
ASXL3	LSM2
ATAD2B	SF3B6
ATAD5	LSM5
ATE1	GCN1
ATF1	PUM3
ATF2	SRP68
ATF3	SRPRA
ATF4	UTP4
ATF5	HERC5
ATF6	NEMF
ATF6B	UTP11
ATF7	SRP54
ATF7IP2	NOP53
ATG16L2	TFRC
ATG2A	NEFL
ATG2B	KIAA1429
ATG4D	RPN2
ATMIN	MRPS27
ATN1	L1RE1
ATOH1	DSG2
ATOH7	RACK1
ATOH8	OLA1
ATP1A3	URB2
ATP1B4	UPF3B
ATP5PB	GFM1
ATP6V0A1	TFB1M
ATP7A	GTPBP10
ATP8A2	RPP30
ATP8B1	ABCC4
ATPAF2	MTIF2
ATRAID	PUS1
ATRIP	CENPF
ATXN3	DAP3
ATXN7	DVL2
ATXN7L3	NOL7
[truncated: 4,890 more rows]

## Sheet: Tab 4.Gold list for sensitivity
Uniprot accession	Gene symbol	Protein name	GO molecular function	SerIC	RBR-ID	APEX-PS (nuclear RBPome1)	APEX-PS (nuclear RBPome2)
Q13151	HNRNPA0	heterogeneous nuclear ribonucleoprotein A0 [Source:HGNC Symbol;Acc:5030]	AU-rich element binding,RNA binding,ribonucleoprotein complex,3'-UTR-mediated mRNA stabilization,mRNA processing,RNA splicing,mRNA splicing, via spliceosome	1	1	1	1
P22626	HNRNPA2B1	heterogeneous nuclear ribonucleoprotein A2/B1 [Source:HGNC Symbol;Acc:5033]	RNA binding,pre-mRNA intronic binding,spliceosomal complex,ribonucleoprotein complex,catalytic step 2 spliceosome,mRNA processing,RNA splicing,mRNA splicing, via spliceosome,negative regulation of mRNA splicing, via spliceosome,RNA transport	1	1	1	1
Q99729-2	HNRNPAB	heterogeneous nuclear ribonucleoprotein A/B [Source:HGNC Symbol;Acc:5034]	RNA binding,mRNA binding,ribonucleoprotein complex	1	1	1	1
Q14103	HNRNPD	heterogeneous nuclear ribonucleoprotein D (AU-rich element RNA binding protein 1, 37kDa) [Source:HGNC Symbol;Acc:5036]	regulation of mRNA stability,ribonucleoprotein complex,RNA binding,RNA metabolic process,mRNA metabolic process,RNA splicing,mRNA splicing, via spliceosome,RNA processing,RNA catabolic process	1	1	1	1
O14979	HNRNPDL	heterogeneous nuclear ribonucleoprotein D-like [Source:HGNC Symbol;Acc:5037]	RNA binding,poly(A) RNA binding,poly(G) RNA binding,spliceosomal complex,RNA processing	1	1	1	1
P61978-3	HNRNPK	heterogeneous nuclear ribonucleoprotein K [Source:HGNC Symbol;Acc:5044]	RNA binding,catalytic step 2 spliceosome,RNA splicing,mRNA splicing, via spliceosome,RNA processing	1	1	1	1
P14866	HNRNPL	heterogeneous nuclear ribonucleoprotein L [Source:HGNC Symbol;Acc:5045]	RNA binding,mRNA processing,ribonucleoprotein complex,RNA splicing,mRNA splicing, via spliceosome,RNA processing	1	1	1	1
O43390-2	HNRNPR	heterogeneous nuclear ribonucleoprotein R [Source:HGNC Symbol;Acc:5047]	RNA binding,spliceosomal complex,ribonucleoprotein complex,catalytic step 2 spliceosome,mRNA processing,RNA splicing,mRNA splicing, via spliceosome	1	1	1	1
Q00839	HNRNPU	heterogeneous nuclear ribonucleoprotein U (scaffold attachment factor A) [Source:HGNC Symbol;Acc:5048]	RNA binding,ribonucleoprotein complex,catalytic step 2 spliceosome,CRD-mediated mRNA stability complex,RNA splicing,mRNA splicing, via spliceosome,RNA processing,CRD-mediated mRNA stabilization	1	1	1	1
P24928	POLR2A	polymerase (RNA) II (DNA directed) polypeptide A, 220kDa [Source:HGNC Symbol;Acc:9187]	RNA-directed RNA polymerase activity,RNA splicing,mRNA splicing, via spliceosome,7-methylguanosine mRNA capping	1	1	1	1
Q15637-4	SF1	splicing factor 1 [Source:HGNC Symbol;Acc:12950]	RNA binding,ribosome,spliceosomal complex,mRNA splicing, via spliceosome,spliceosomal complex assembly,mRNA 3'-splice site recognition	1	1	1	1
O75533	SF3B1	splicing factor 3b, subunit 1, 155kDa [Source:HGNC Symbol;Acc:10768]	spliceosomal complex,U12-type spliceosomal complex,catalytic step 2 spliceosome,RNA splicing,mRNA splicing, via spliceosome,RNA splicing, via transesterification reactions	1	1	1	1
Q9BUJ2	HNRNPUL1	heterogeneous nuclear ribonucleoprotein U-like 1 [Source:HGNC Symbol;Acc:17011]	ribonucleoprotein complex,RNA binding,RNA splicing,mRNA splicing, via spliceosome,RNA processing	1	0	1	1
Q1KMD3	HNRNPUL2	heterogeneous nuclear ribonucleoprotein U-like 2 [Source:HGNC Symbol;Acc:25451]	.	1	1	1	1
P23246	SFPQ	splicing factor proline/glutamine-rich [Source:HGNC Symbol;Acc:10774]	RNA binding,mRNA processing,RNA splicing,alternative mRNA splicing, via spliceosome	1	1	1	1
C9J2Y9	POLR2B	polymerase (RNA) II (DNA directed) polypeptide B, 140kDa [Source:HGNC Symbol;Acc:9188]	ribonucleoside binding,RNA splicing,mRNA splicing, via spliceosome,7-methylguanosine mRNA capping	1	0	1	1
P31943	HNRNPH1	heterogeneous nuclear ribonucleoprotein H1 (H) [Source:HGNC Symbol;Acc:5041]	RNA binding,poly(U) RNA binding,catalytic step 2 spliceosome,RNA splicing,mRNA splicing, via spliceosome,RNA processing,regulation of RNA splicing	1	1	1	1
Q6P2Q9	PRPF8	PRP8 pre-mRNA processing factor 8 homolog (S. cerevisiae) [Source:HGNC Symbol;Acc:17340]	RNA binding,spliceosomal complex,mRNA splicing, via spliceosome,U6 snRNA binding,U5 snRNA binding,catalytic step 2 spliceosome,U5 snRNP,mRNA processing,RNA splicing,RNA splicing, via transesterification reactions	0	1	1	1
Q15393	SF3B3	splicing factor 3b, subunit 3, 130kDa [Source:HGNC Symbol;Acc:10770]	spliceosomal complex,small nuclear ribonucleoprotein complex,U12-type spliceosomal complex,catalytic step 2 spliceosome,mRNA processing,RNA splicing,mRNA splicing, via spliceosome,RNA splicing, via transesterification reactions	0	1	1	1
O75643	SNRNP200	small nuclear ribonucleoprotein 200kDa (U5) [Source:HGNC Symbol;Acc:30859]	ribonucleoprotein complex,ATP-dependent RNA helicase activity,spliceosomal complex,catalytic step 2 spliceosome,U5 snRNP,RNA splicing,mRNA splicing, via spliceosome,cis assembly of pre-catalytic spliceosome	0	0	1	1
P08865	RPSA	ribosomal protein SA [Source:HGNC Symbol;Acc:6502]	structural constituent of ribosome,ribosome binding,cytosolic small ribosomal subunit,ribosome,small ribosomal subunit,90S preribosome,ribosomal small subunit assembly,translation,RNA metabolic process,mRNA metabolic process,translational elongation,translational initiation,nuclear-transcribed mRNA catabolic process, nonsense-mediated decay,endonucleolytic cleavage in ITS1 to separate SSU-rRNA fr…	0	0	1	1
Q9UMS4	PRPF19	PRP19/PSO4 pre-mRNA processing factor 19 homolog (S. cerevisiae) [Source:HGNC Symbol;Acc:17896]	positive regulation of mRNA splicing, via spliceosome,catalytic step 2 spliceosome,mRNA splicing, via spliceosome,spliceosomal complex assembly	0	1	1	1
Q9H583	HEATR1	HEAT repeat containing 1 [Source:HGNC Symbol;Acc:25517]	ribonucleoprotein complex,rRNA processing	0	1	1	1
Q6DKI1	RPL7L1	ribosomal protein L7-like 1 [Source:HGNC Symbol;Acc:21370]	ribosome	0	1	1	1
P09012	SNRPA	small nuclear ribonucleoprotein polypeptide A [Source:HGNC Symbol;Acc:11151]	snRNA binding,mRNA splicing, via spliceosome,RNA binding,spliceosomal complex,RNA splicing	0	1	1	1
O14980	XPO1	exportin 1 (CRM1 homolog, yeast) [Source:HGNC Symbol;Acc:12825]	RNA binding,ribonucleoprotein complex,RNA metabolic process,mRNA metabolic process,mRNA transport	0	0	1	1
O43592	XPOT	exportin, tRNA [Source:HGNC Symbol;Acc:12826]	tRNA binding,tRNA export from nucleus	0	0	1	1
A5YKK6	CNOT1	CCR4-NOT transcription complex, subunit 1 [Source:HGNC Symbol;Acc:7877]	poly(A)-specific ribonuclease activity,cytoplasmic mRNA processing body,RNA metabolic process,mRNA metabolic process,nuclear-transcribed mRNA catabolic process, deadenylation-dependent decay,nuclear-transcribed mRNA poly(A) tail shortening,regulation of translation,positive regulation of cytoplasmic mRNA processing body assembly,gene silencing by RNA,positive regulation of nuclear-transcribed mRN…	0	0	1	1
P14678	SNRPB	small nuclear ribonucleoprotein polypeptides B and B1 [Source:HGNC Symbol;Acc:11153]	histone pre-mRNA DCP binding,spliceosomal complex,histone pre-mRNA 3'end processing complex,small nuclear ribonucleoprotein complex,U12-type spliceosomal complex,catalytic step 2 spliceosome,U7 snRNP,RNA metabolic process,RNA splicing,mRNA splicing, via spliceosome,mRNA 3'-end processing,spliceosomal snRNP assembly,ncRNA metabolic process,histone mRNA metabolic process	0	1	1	1
P62314	SNRPD1	small nuclear ribonucleoprotein D1 polypeptide 16kDa [Source:HGNC Symbol;Acc:11158]	RNA binding,small nuclear ribonucleoprotein complex,U12-type spliceosomal complex,catalytic step 2 spliceosome,RNA metabolic process,RNA splicing,mRNA splicing, via spliceosome,spliceosomal complex assembly,spliceosomal snRNP assembly,ncRNA metabolic process	0	0	1	1
Q96DI7	SNRNP40	small nuclear ribonucleoprotein 40kDa (U5) [Source:HGNC Symbol;Acc:30857]	small nucleolar ribonucleoprotein complex,catalytic step 2 spliceosome,U5 snRNP,RNA splicing,mRNA splicing, via spliceosome,RNA processing,RNA splicing, via transesterification reactions	0	0	1	1
Q9BY77	POLDIP3	polymerase (DNA-directed), delta interacting protein 3 [Source:HGNC Symbol;Acc:23782]	RNA binding,positive regulation of translation,poly(A)+ mRNA export from nucleus	1	0	1	0
Q9Y3I0	RTCB	chromosome 22 open reading frame 28 [Source:HGNC Symbol;Acc:26935]	RNA processing,RNA ligase (ATP) activity,tRNA-splicing ligase complex,tRNA splicing, via endonucleolytic cleavage and ligation	1	1	1	0
P07910-2	HNRNPC	heterogeneous nuclear ribonucleoprotein C (C1/C2) [Source:HGNC Symbol;Acc:5035]	RNA binding,mRNA binding,spliceosomal complex,catalytic step 2 spliceosome,RNA splicing,mRNA splicing, via spliceosome,ribonucleoprotein complex	1	1	1	0
Q9Y2X3	NOP58	NOP58 ribonucleoprotein [Source:HGNC Symbol;Acc:29926]	snoRNA binding,small nucleolar ribonucleoprotein complex,box C/D snoRNP complex,pre-snoRNP complex,snRNP protein import into nucleus,rRNA processing	1	0	1	0
Q7L0Y3	TRMT10C	tRNA methyltransferase 10 homolog C (S. cerevisiae) [Source:HGNC Symbol;Acc:26022]	tRNA processing,mitochondrial RNA 5'-end processing	1	0	1	0
P52272	HNRNPM	heterogeneous nuclear ribonucleoprotein M [Source:HGNC Symbol;Acc:5046]	RNA binding,mRNA splicing, via spliceosome,spliceosomal complex,catalytic step 2 spliceosome,RNA splicing,alternative mRNA splicing, via spliceosome	1	1	1	0
P46777	RPL5	ribosomal protein L5 [Source:HGNC Symbol;Acc:10360]	structural constituent of ribosome,5S rRNA binding,ribosome,translation,RNA binding,ribonucleoprotein complex,cytosolic large ribosomal subunit,RNA metabolic process,mRNA metabolic process,rRNA processing,ribosomal large subunit biogenesis,translational elongation,translational initiation,nuclear-transcribed mRNA catabolic process, nonsense-mediated decay,translational termination	1	0	1	0
P62269	RPS18	ribosomal protein S18 [Source:HGNC Symbol;Acc:10401]	RNA binding,structural constituent of ribosome,cytosolic small ribosomal subunit,ribosome,translation,rRNA binding,small ribosomal subunit,ribosome biogenesis,RNA metabolic process,mRNA metabolic process,translational elongation,translational initiation,nuclear-transcribed mRNA catabolic process, nonsense-mediated decay,translational termination	1	0	1	0
K7ERI7	RPL22	ribosomal protein L22 [Source:HGNC Symbol;Acc:10315]	structural constituent of ribosome,ribosome,translation,RNA binding,ribonucleoprotein complex,cytosolic large ribosomal subunit,RNA metabolic process,mRNA metabolic process,translational elongation,translational initiation,nuclear-transcribed mRNA catabolic process, nonsense-mediated decay,translational termination	1	0	1	0
P23396	RPS3	ribosomal protein S3 [Source:HGNC Symbol;Acc:10420]	RNA binding,structural constituent of ribosome,ribosome,translation,mRNA binding,cytosolic small ribosomal subunit,ribonucleoprotein complex,small ribosomal subunit,RNA metabolic process,mRNA metabolic process,translational elongation,translational initiation,nuclear-transcribed mRNA catabolic process, nonsense-mediated decay,translational termination	1	0	1	0
P22087	FBL	fibrillarin [Source:HGNC Symbol;Acc:3599]	RNA binding,rRNA processing,tRNA processing,tRNA (adenine-N1-)-methyltransferase activity,tRNA (m1A) methyltransferase complex,tRNA methylation,box C/D snoRNP complex,snoRNA metabolic process	1	1	1	0
C9IYN3	HNRNPLL	heterogeneous nuclear ribonucleoprotein L-like [Source:HGNC Symbol;Acc:25127]	RNA binding,mRNA processing,ribonucleoprotein complex,mRNA binding,positive regulation of RNA splicing	1	1	1	0
O00567	NOP56	NOP56 ribonucleoprotein [Source:HGNC Symbol;Acc:15911]	RNA binding,snoRNA binding,small nucleolar ribonucleoprotein complex,box C/D snoRNP complex,pre-snoRNP complex,rRNA processing	1	0	1	0
P62263	RPS14	ribosomal protein S14 [Source:HGNC Symbol;Acc:10387]	RNA binding,structural constituent of ribosome,translation regulator activity,mRNA 5'-UTR binding,cytosolic small ribosomal subunit,ribosome,ribosomal small subunit assembly,translation,RNA metabolic process,mRNA metabolic process,regulation of translation,translational elongation,translational initiation,nuclear-transcribed mRNA catabolic process, nonsense-mediated decay,translational terminatio…	1	0	1	0
P78316	NOP14	NOP14 nucleolar protein [Source:HGNC Symbol;Acc:16821]	snoRNA binding,90S preribosome,rRNA processing,endonucleolytic cleavage in ITS1 to separate SSU-rRNA from 5.8S rRNA and LSU-rRNA from tricistronic rRNA transcript (SSU-rRNA, 5.8S rRNA, LSU-rRNA),endonucleolytic cleavage to generate mature 5'-end of SSU-rRNA from (SSU-rRNA, 5.8S rRNA, LSU-rRNA),endonucleolytic cleavage in 5'-ETS of tricistronic rRNA transcript (SSU-rRNA, 5.8S rRNA, LSU-rRNA),ribos…	1	0	1	0
O95373	IPO7	importin 7 [Source:HGNC Symbol;Acc:9852]	.	0	1	1	0
Q13435	SF3B2	splicing factor 3b, subunit 2, 145kDa [Source:HGNC Symbol;Acc:10769]	spliceosomal complex,U12-type spliceosomal complex,catalytic step 2 spliceosome,mRNA processing,RNA splicing,mRNA splicing, via spliceosome	0	1	1	0
P39023	RPL3	ribosomal protein L3 [Source:HGNC Symbol;Acc:10332]	structural constituent of ribosome,ribosome,translation,RNA binding,cytosolic large ribosomal subunit,RNA metabolic process,mRNA metabolic process,translational elongation,translational initiation,nuclear-transcribed mRNA catabolic process, nonsense-mediated decay,translational termination	0	0	1	0
Q9HAV4	XPO5	exportin 5 [Source:HGNC Symbol;Acc:17675]	tRNA binding,RNA binding,gene silencing by RNA	0	0	1	0
Q8WWY3	PRPF31	PRP31 pre-mRNA processing factor 31 homolog (S. cerevisiae) [Source:HGNC Symbol;Acc:15446]	U4/U6 x U5 tri-snRNP complex,RNA binding,ribonucleoprotein complex binding,snRNP binding,U4 snRNP,U2-type spliceosomal complex,U4atac snRNP,mRNA splicing, via spliceosome	0	1	1	0
O94906	PRPF6	PRP6 pre-mRNA processing factor 6 homolog (S. cerevisiae) [Source:HGNC Symbol;Acc:15860]	RNA binding,ribonucleoprotein complex binding,spliceosomal complex,U4/U6 x U5 tri-snRNP complex,U4/U6 snRNP,catalytic step 2 spliceosome,U5 snRNP,RNA splicing,mRNA splicing, via spliceosome,RNA processing,spliceosomal complex assembly,RNA splicing, via transesterification reactions,RNA localization	0	1	1	0
P61313	RPL15	ribosomal protein L15 [Source:HGNC Symbol;Acc:10306]	RNA binding,structural constituent of ribosome,ribosome,cytosolic large ribosomal subunit,translation,RNA metabolic process,mRNA metabolic process,translational elongation,translational initiation,nuclear-transcribed mRNA catabolic process, nonsense-mediated decay,translational termination	0	0	1	0
P05388	RPLP0	ribosomal protein, large, P0 [Source:HGNC Symbol;Acc:10371]	RNA binding,structural constituent of ribosome,ribosome,ribonucleoprotein complex,cytosolic large ribosomal subunit,translation,ribosome biogenesis,RNA metabolic process,mRNA metabolic process,translational elongation,translational initiation,nuclear-transcribed mRNA catabolic process, nonsense-mediated decay,translational termination	0	0	1	0
P15880	RPS2	ribosomal protein S2 [Source:HGNC Symbol;Acc:10404]	structural constituent of ribosome,ribosome,translation,RNA binding,small ribosomal subunit,mRNA binding,cytosolic small ribosomal subunit,RNA metabolic process,mRNA metabolic process,translational elongation,translational initiation,nuclear-transcribed mRNA catabolic process, nonsense-mediated decay,translational termination	0	0	1	0
P46781	RPS9	ribosomal protein S9 [Source:HGNC Symbol;Acc:10442]	RNA binding,structural constituent of ribosome,rRNA binding,translation regulator activity,cytosolic small ribosomal subunit,ribosome,ribonucleoprotein complex,small ribosomal subunit,translation,RNA metabolic process,mRNA metabolic process,regulation of translation,translational elongation,translational initiation,nuclear-transcribed mRNA catabolic process, nonsense-mediated decay,translational …	0	0	1	0
Q12872	SFSWAP	splicing factor, suppressor of white-apricot homolog (Drosophila) [Source:HGNC Symbol;Acc:10790]	RNA binding,RNA processing,mRNA processing,mRNA splice site selection,negative regulation of mRNA splicing, via spliceosome	0	1	1	0
P54136	RARS	arginyl-tRNA synthetase [Source:HGNC Symbol;Acc:9870]	tRNA binding,aminoacyl-tRNA ligase activity,arginine-tRNA ligase activity,aminoacyl-tRNA synthetase multienzyme complex,tRNA aminoacylation for protein translation,arginyl-tRNA aminoacylation	0	1	1	0
Q15459	SF3A1	splicing factor 3a, subunit 1, 120kDa [Source:HGNC Symbol;Acc:10765]	RNA binding,RNA processing,spliceosomal complex,catalytic step 2 spliceosome,U2-type spliceosomal complex,mRNA processing,RNA splicing,mRNA splicing, via spliceosome,mRNA 3'-splice site recognition	0	1	1	0
P54577	YARS	tyrosyl-tRNA synthetase [Source:HGNC Symbol;Acc:12840]	tRNA binding,aminoacyl-tRNA ligase activity,tyrosine-tRNA ligase activity,tRNA aminoacylation for protein translation,tyrosyl-tRNA aminoacylation	0	1	1	0
Q9P2J5	LARS	leucyl-tRNA synthetase [Source:HGNC Symbol;Acc:6512]	aminoacyl-tRNA editing activity,aminoacyl-tRNA ligase activity,leucine-tRNA ligase activity,tRNA aminoacylation for protein translation,leucyl-tRNA aminoacylation	0	0	1	0
P30050	RPL12	ribosomal protein L12 [Source:HGNC Symbol;Acc:10302]	RNA binding,structural constituent of ribosome,ribosome,cytosolic large ribosomal subunit,translation,RNA metabolic process,mRNA metabolic process,translational elongation,translational initiation,nuclear-transcribed mRNA catabolic process, nonsense-mediated decay,translational termination	0	0	1	0
Q15046	KARS	lysyl-tRNA synthetase [Source:HGNC Symbol;Acc:6215]	tRNA binding,lysine-tRNA ligase activity,aminoacyl-tRNA synthetase multienzyme complex,lysyl-tRNA aminoacylation,aminoacyl-tRNA ligase activity,tRNA aminoacylation for protein translation,tRNA processing	0	1	1	0
Q8TEX9	IPO4	importin 4 [Source:HGNC Symbol;Acc:19426]	.	0	0	1	0
Q96P70	IPO9	importin 9 [Source:HGNC Symbol;Acc:19425]	.	0	0	1	0
P62277	RPS13	ribosomal protein S13 [Source:HGNC Symbol;Acc:10386]	structural constituent of ribosome,ribosome,translation,mRNA binding,cytosolic small ribosomal subunit,RNA metabolic process,mRNA metabolic process,translational elongation,translational initiation,nuclear-transcribed mRNA catabolic process, nonsense-mediated decay,negative regulation of RNA splicing,translational termination	0	0	1	0
O60508	CDC40	cell division cycle 40 homolog (S. cerevisiae) [Source:HGNC Symbol;Acc:17350]	spliceosomal complex,catalytic step 2 spliceosome,RNA splicing,mRNA splicing, via spliceosome,mRNA export from nucleus,mRNA 3'-end processing	0	1	1	0
P78346	RPP30	ribonuclease P/MRP 30kDa subunit [Source:HGNC Symbol;Acc:17688]	ribonuclease activity,ribonuclease P activity,nucleolar ribonuclease P complex,tRNA processing	0	1	1	0
F8WDV0	IPO11	importin 11 [Source:HGNC Symbol;Acc:20628]	ribosomal protein import into nucleus	0	0	1	0
P62316	SNRPD2	small nuclear ribonucleoprotein D2 polypeptide 16.5kDa [Source:HGNC Symbol;Acc:11159]	small nuclear ribonucleoprotein complex,RNA splicing,spliceosomal complex,U12-type spliceosomal complex,catalytic step 2 spliceosome,RNA metabolic process,mRNA splicing, via spliceosome,spliceosomal complex assembly,spliceosomal snRNP assembly,ncRNA metabolic process	0	0	1	0
A0A087WV22	RPL10	ribosomal protein L10 [Source:HGNC Symbol;Acc:10298]	structural constituent of ribosome,ribosome,cytosolic large ribosomal subunit,translation,RNA metabolic process,mRNA metabolic process,translational elongation,translational initiation,nuclear-transcribed mRNA catabolic process, nonsense-mediated decay,translational termination	0	0	1	0
P78345	RPP38	ribonuclease P/MRP 38kDa subunit [Source:HGNC Symbol;Acc:30329]	ribonuclease P activity,nucleolar ribonuclease P complex,tRNA processing	0	0	1	0
O76021	RSL1D1	ribosomal L1 domain containing 1 [Source:HGNC Symbol;Acc:24534]	RNA binding	1	0	0	0
P31942	HNRNPH3	heterogeneous nuclear ribonucleoprotein H3 (2H9) [Source:HGNC Symbol;Acc:5043]	ribonucleoprotein complex,RNA binding,RNA splicing,mRNA splicing, via spliceosome,RNA processing	1	1	0	0
P09651	HNRNPA1	heterogeneous nuclear ribonucleoprotein A1 [Source:HGNC Symbol;Acc:5031]	alternative mRNA splicing, via spliceosome,RNA binding,single-stranded RNA binding,spliceosomal complex,ribonucleoprotein complex,catalytic step 2 spliceosome,mRNA processing,RNA splicing,mRNA transport,mRNA splicing, via spliceosome,RNA export from nucleus	1	1	0	0
P51991	HNRNPA3	heterogeneous nuclear ribonucleoprotein A3 [Source:HGNC Symbol;Acc:24941]	RNA binding,ribonucleoprotein complex,catalytic step 2 spliceosome,RNA splicing,mRNA splicing, via spliceosome	1	1	0	0
P46087	NOP2	NOP2 nucleolar protein [Source:HGNC Symbol;Acc:7867]	RNA binding,rRNA processing	1	1	0	0
O75400	PRPF40A	PRP40 pre-mRNA processing factor 40 homolog A (S. cerevisiae) [Source:HGNC Symbol;Acc:16463]	mRNA processing,RNA splicing	1	1	0	0
P56182	RRP1	ribosomal RNA processing 1 homolog (S. cerevisiae) [Source:HGNC Symbol;Acc:18785]	preribosome, small subunit precursor,rRNA processing	1	1	0	0
P36578	RPL4	ribosomal protein L4 [Source:HGNC Symbol;Acc:10353]	structural constituent of ribosome,ribosome,translation,RNA binding,ribonucleoprotein complex,cytosolic large ribosomal subunit,RNA metabolic process,mRNA metabolic process,translational elongation,translational initiation,nuclear-transcribed mRNA catabolic process, nonsense-mediated decay,translational termination	1	0	0	0
Q96EU6	RRP36	ribosomal RNA processing 36 homolog (S. cerevisiae) [Source:HGNC Symbol;Acc:21374]	rRNA processing,ribosomal small subunit biogenesis	1	0	0	0
Q15050	RRS1	RRS1 ribosome biogenesis regulator homolog (S. cerevisiae) [Source:HGNC Symbol;Acc:17083]	ribosome biogenesis	1	1	0	0
P52597	HNRNPF	heterogeneous nuclear ribonucleoprotein F [Source:HGNC Symbol;Acc:5039]	RNA binding,single-stranded RNA binding,catalytic step 2 spliceosome,RNA splicing,mRNA splicing, via spliceosome,RNA processing,regulation of RNA splicing	1	0	0	0
P26373	RPL13	ribosomal protein L13 [Source:HGNC Symbol;Acc:10303]	RNA binding,structural constituent of ribosome,ribosome,cytosolic large ribosomal subunit,cytosolic ribosome,translation,RNA metabolic process,mRNA metabolic process,translational elongation,translational initiation,nuclear-transcribed mRNA catabolic process, nonsense-mediated decay,translational termination	1	0	0	0
Q5JTH9	RRP12	ribosomal RNA processing 12 homolog (S. cerevisiae) [Source:HGNC Symbol;Acc:29100]	.	1	0	0	0
Q15427	SF3B4	splicing factor 3b, subunit 4, 49kDa [Source:HGNC Symbol;Acc:10771]	RNA binding,spliceosomal complex,U12-type spliceosomal complex,mRNA processing,RNA splicing,mRNA splicing, via spliceosome,RNA splicing, via transesterification reactions	1	0	0	0
Q02878	RPL6	ribosomal protein L6 [Source:HGNC Symbol;Acc:10362]	structural constituent of ribosome,ribosome,translation,RNA binding,cytosolic large ribosomal subunit,RNA metabolic process,mRNA metabolic process,translational elongation,translational initiation,nuclear-transcribed mRNA catabolic process, nonsense-mediated decay,translational termination	1	1	0	0
P55795	HNRNPH2	heterogeneous nuclear ribonucleoprotein H2 (H') [Source:HGNC Symbol;Acc:5042]	RNA binding,ribonucleoprotein complex,RNA splicing,mRNA splicing, via spliceosome	1	1	0	0
P62899	RPL31	ribosomal protein L31 [Source:HGNC Symbol;Acc:10334]	structural constituent of ribosome,ribosome,translation,RNA binding,cytosolic large ribosomal subunit,RNA metabolic process,mRNA metabolic process,translational elongation,translational initiation,nuclear-transcribed mRNA catabolic process, nonsense-mediated decay,translational termination	1	0	0	0
Q8NAV1	PRPF38A	PRP38 pre-mRNA processing factor 38 (yeast) domain containing A [Source:HGNC Symbol;Acc:25930]	spliceosomal complex,mRNA processing,RNA splicing	1	1	0	0
Q13523	PRPF4B	PRP4 pre-mRNA processing factor 4 homolog B (yeast) [Source:HGNC Symbol;Acc:17346]	catalytic step 2 spliceosome,RNA splicing,mRNA splicing, via spliceosome	1	1	0	0
Q14684	RRP1B	ribosomal RNA processing 1 homolog B (S. cerevisiae) [Source:HGNC Symbol;Acc:23818]	preribosome, small subunit precursor,rRNA processing	1	1	0	0
Q9Y3C1	NOP16	NOP16 nucleolar protein [Source:HGNC Symbol;Acc:26934]	.	1	0	0	0
O43159	RRP8	ribosomal RNA processing 8, methyltransferase, homolog (yeast) [Source:HGNC Symbol;Acc:29030]	rRNA processing	1	0	0	0
P46783	RPS10	ribosomal protein S10 [Source:HGNC Symbol;Acc:10383]	cytosolic small ribosomal subunit,ribosome,translation,RNA metabolic process,mRNA metabolic process,translational elongation,translational initiation,nuclear-transcribed mRNA catabolic process, nonsense-mediated decay,translational termination	1	0	0	0
Q12874	SF3A3	splicing factor 3a, subunit 3, 60kDa [Source:HGNC Symbol;Acc:10767]	spliceosomal complex,catalytic step 2 spliceosome,mRNA processing,RNA splicing,mRNA splicing, via spliceosome,RNA splicing, via transesterification reactions,mRNA 3'-splice site recognition	1	1	0	0
Q9NY12	GAR1	GAR1 ribonucleoprotein homolog (yeast) [Source:HGNC Symbol;Acc:14264]	RNA binding,box H/ACA snoRNP complex,ribosome biogenesis,rRNA processing	1	0	0	0
P62308	SNRPG	small nuclear ribonucleoprotein polypeptide G [Source:HGNC Symbol;Acc:11163]	RNA binding,spliceosomal complex,small nuclear ribonucleoprotein complex,U12-type spliceosomal complex,catalytic step 2 spliceosome,U7 snRNP,RNA metabolic process,RNA splicing,mRNA splicing, via spliceosome,spliceosomal complex assembly,mRNA 3'-end processing,spliceosomal snRNP assembly,ncRNA metabolic process,histone mRNA metabolic process	1	0	0	0
O43395	PRPF3	PRP3 pre-mRNA processing factor 3 homolog (S. cerevisiae) [Source:HGNC Symbol;Acc:17348]	U4/U6 x U5 tri-snRNP complex,mRNA splicing, via spliceosome,mRNA processing,spliceosomal complex,RNA splicing,RNA splicing, via transesterification reactions	0	1	0	0
G3V203	RPL18	ribosomal protein L18 [Source:HGNC Symbol;Acc:10310]	structural constituent of ribosome,ribosome,translation,RNA binding,cytosolic large ribosomal subunit,RNA metabolic process,mRNA metabolic process,translational elongation,translational initiation,nuclear-transcribed mRNA catabolic process, nonsense-mediated decay,translational termination	0	0	0	0
J3KTE4	RPL19	ribosomal protein L19 [Source:HGNC Symbol;Acc:10312]	structural constituent of ribosome,ribosome,translation,cytosolic large ribosomal subunit,RNA binding,RNA metabolic process,mRNA metabolic process,translational elongation,translational initiation,nuclear-transcribed mRNA catabolic process, nonsense-mediated decay,translational termination	0	0	0	0
P62424	RPL7A	ribosomal protein L7a [Source:HGNC Symbol;Acc:10364]	ribosome,ribosome biogenesis,RNA binding,structural constituent of ribosome,cytosolic large ribosomal subunit,polysomal ribosome,translation,RNA metabolic process,mRNA metabolic process,translational elongation,translational initiation,nuclear-transcribed mRNA catabolic process, nonsense-mediated decay,translational termination	0	0	0	0
P62851	RPS25	ribosomal protein S25 [Source:HGNC Symbol;Acc:10413]	RNA binding,structural constituent of ribosome,cytosolic small ribosomal subunit,ribosome,small ribosomal subunit,ribosomal small subunit assembly,translation,RNA metabolic process,mRNA metabolic process,translational elongation,translational initiation,nuclear-transcribed mRNA catabolic process, nonsense-mediated decay,translational termination	0	0	0	0
P08621	SNRNP70	small nuclear ribonucleoprotein 70kDa (U1) [Source:HGNC Symbol;Acc:11150]	RNA binding,spliceosomal complex,mRNA processing,RNA splicing,mRNA splicing, via spliceosome,regulation of RNA splicing	0	1	0	0
P62913	RPL11	ribosomal protein L11 [Source:HGNC Symbol;Acc:10301]	structural constituent of ribosome,ribosome,translation,RNA binding,rRNA binding,cytosolic large ribosomal subunit,RNA metabolic process,mRNA metabolic process,rRNA processing,ribosomal large subunit biogenesis,translational elongation,translational initiation,nuclear-transcribed mRNA catabolic process, nonsense-mediated decay,translational termination	0	0	0	0
P18621	RPL17	ribosomal protein L17 [Source:HGNC Symbol;Acc:10307]	structural constituent of ribosome,ribosome,cytosolic large ribosomal subunit,large ribosomal subunit,translation,RNA metabolic process,mRNA metabolic process,translational elongation,translational initiation,nuclear-transcribed mRNA catabolic process, nonsense-mediated decay,translational termination	0	0	0	0
P62829	RPL23	ribosomal protein L23 [Source:HGNC Symbol;Acc:10316]	structural constituent of ribosome,ribosome,translation,cytosolic large ribosomal subunit,RNA metabolic process,mRNA metabolic process,ribosomal protein import into nucleus,translational elongation,translational initiation,nuclear-transcribed mRNA catabolic process, nonsense-mediated decay,translational termination	0	0	0	0
P62841	RPS15	ribosomal protein S15 [Source:HGNC Symbol;Acc:10388]	structural constituent of ribosome,ribosome,translation,RNA binding,small ribosomal subunit,cytosolic small ribosomal subunit,RNA metabolic process,mRNA metabolic process,rRNA processing,translational elongation,translational initiation,nuclear-transcribed mRNA catabolic process, nonsense-mediated decay,translational termination,ribosomal small subunit biogenesis,ribosomal small subunit export fr…	0	0	0	0
P39019	RPS19	ribosomal protein S19 [Source:HGNC Symbol;Acc:10402]	structural constituent of ribosome,ribosome,translation,cytosolic small ribosomal subunit,ribosomal small subunit assembly,RNA metabolic process,mRNA metabolic process,rRNA processing,translational elongation,translational initiation,nuclear-transcribed mRNA catabolic process, nonsense-mediated decay,translational termination,ribosomal small subunit biogenesis,maturation of SSU-rRNA from tricistr…	0	0	0	0
P62753	RPS6	ribosomal protein S6 [Source:HGNC Symbol;Acc:10429]	structural constituent of ribosome,ribosome,translation,cytosolic small ribosomal subunit,ribosomal small subunit assembly,ribonucleoprotein complex,small ribosomal subunit,RNA metabolic process,mRNA metabolic process,rRNA processing,translational elongation,translational initiation,nuclear-transcribed mRNA catabolic process, nonsense-mediated decay,translational termination,ribosomal small subun…	0	0	0	0
P62081	RPS7	ribosomal protein S7 [Source:HGNC Symbol;Acc:10440]	RNA binding,structural constituent of ribosome,cytosolic small ribosomal subunit,ribosome,ribonucleoprotein complex,90S preribosome,translation,RNA metabolic process,mRNA metabolic process,rRNA processing,translational elongation,translational initiation,nuclear-transcribed mRNA catabolic process, nonsense-mediated decay,translational termination,ribosomal small subunit biogenesis	0	0	0	0
O15397	IPO8	importin 8 [Source:HGNC Symbol;Acc:9853]	.	0	0	0	0
O43172	PRPF4	PRP4 pre-mRNA processing factor 4 homolog (yeast) [Source:HGNC Symbol;Acc:17349]	spliceosomal complex,U4/U6 snRNP,RNA splicing,mRNA splicing, via spliceosome,RNA processing,RNA splicing, via transesterification reactions	0	1	0	0
Q8N5L8	RPP25L	ribonuclease P/MRP 25kDa subunit-like [Source:HGNC Symbol;Acc:19909]	.	0	0	0	0
P62888	RPL30	ribosomal protein L30 [Source:HGNC Symbol;Acc:10333]	structural constituent of ribosome,ribosome,translation,RNA binding,cytosolic large ribosomal subunit,RNA metabolic process,mRNA metabolic process,translational elongation,translational initiation,nuclear-transcribed mRNA catabolic process, nonsense-mediated decay,translational termination	0	0	0	0
Q5VTL8	PRPF38B	PRP38 pre-mRNA processing factor 38 (yeast) domain containing B [Source:HGNC Symbol;Acc:25512]	spliceosomal complex,mRNA processing,RNA splicing	0	1	0	0
J3QQV1	RPL26	ribosomal protein L26 [Source:HGNC Symbol;Acc:10327]	structural constituent of ribosome,large ribosomal subunit,translation,RNA binding,cytosolic large ribosomal subunit,RNA metabolic process,mRNA metabolic process,rRNA processing,ribosomal large subunit biogenesis,translational elongation,translational initiation,nuclear-transcribed mRNA catabolic process, nonsense-mediated decay,translational termination	0	1	0	0
O00410	IPO5	importin 5 [Source:HGNC Symbol;Acc:6402]	ribosomal protein import into nucleus	0	0	0	0
P49591	SARS	seryl-tRNA synthetase [Source:HGNC Symbol;Acc:10537]	aminoacyl-tRNA ligase activity,serine-tRNA ligase activity,tRNA aminoacylation for protein translation,seryl-tRNA aminoacylation,RNA binding,translation,tRNA processing	0	0	0	0
Q9UIA9	XPO7	exportin 7 [Source:HGNC Symbol;Acc:14108]	mRNA transport	0	0	0	0
O43818	RRP9	ribosomal RNA processing 9, small subunit (SSU) processome component, homolog (yeast) [Source:HGNC Symbol;Acc:16829]	RNA binding,small nuclear ribonucleoprotein complex,small nucleolar ribonucleoprotein complex,rRNA processing	0	1	0	0
Q15428	SF3A2	splicing factor 3a, subunit 2, 66kDa [Source:HGNC Symbol;Acc:10766]	spliceosomal complex,small nuclear ribonucleoprotein complex,catalytic step 2 spliceosome,mRNA processing,RNA splicing,mRNA splicing, via spliceosome,mRNA 3'-splice site recognition	0	1	0	0
O75175	CNOT3	CCR4-NOT transcription complex, subunit 3 [Source:HGNC Symbol;Acc:7879]	cytoplasmic mRNA processing body,RNA metabolic process,mRNA metabolic process,nuclear-transcribed mRNA catabolic process, deadenylation-dependent decay,nuclear-transcribed mRNA poly(A) tail shortening,regulation of translation,gene silencing by RNA	0	1	0	0
Q9GZS1-2	POLR1E	polymerase (RNA) I polypeptide E, 53kDa [Source:HGNC Symbol;Acc:17631]	rRNA transcription	0	1	0	0
O15514	POLR2D	polymerase (RNA) II (DNA directed) polypeptide D [Source:HGNC Symbol;Acc:9191]	RNA splicing,mRNA splicing, via spliceosome,7-methylguanosine mRNA capping	0	1	0	0
P19388	POLR2E	polymerase (RNA) II (DNA directed) polypeptide E, 25kDa [Source:HGNC Symbol;Acc:9192]	RNA splicing,mRNA splicing, via spliceosome,7-methylguanosine mRNA capping	0	1	0	0
P52435	POLR2J	polymerase (RNA) II (DNA directed) polypeptide J, 13.3kDa [Source:HGNC Symbol;Acc:9197]	RNA splicing,mRNA splicing, via spliceosome,7-methylguanosine mRNA capping	0	1	0	0
Q86WX3	RPS19BP1	ribosomal protein S19 binding protein 1 [Source:HGNC Symbol;Acc:28749]	.	0	1	0	0
Q9BWJ5	SF3B5	splicing factor 3b, subunit 5, 10kDa [Source:HGNC Symbol;Acc:21083]	U12-type spliceosomal complex,RNA splicing,mRNA splicing, via spliceosome	0	1	0	0
P08579	SNRPB2	small nuclear ribonucleoprotein polypeptide B [Source:HGNC Symbol;Acc:11155]	snRNA binding,spliceosomal complex,U2 snRNP,catalytic step 2 spliceosome,mRNA processing,RNA splicing,mRNA splicing, via spliceosome	0	1	0	0
Q6PI48	DARS2	aspartyl-tRNA synthetase 2, mitochondrial [Source:HGNC Symbol;Acc:25538]	aminoacyl-tRNA ligase activity,tRNA aminoacylation for protein translation,tRNA binding,aspartate-tRNA ligase activity,tRNA aminoacylation,mitochondrial asparaginyl-tRNA aminoacylation	0	0	0	0
O94829	IPO13	importin 13 [Source:HGNC Symbol;Acc:16853]	.	0	0	0	0
Q96I59	NARS2	asparaginyl-tRNA synthetase 2, mitochondrial (putative) [Source:HGNC Symbol;Acc:26274]	aminoacyl-tRNA ligase activity,asparagine-tRNA ligase activity,tRNA aminoacylation for protein translation,asparaginyl-tRNA aminoacylation	0	0	0	0
Q9NPE3	NOP10	NOP10 ribonucleoprotein [Source:HGNC Symbol;Acc:14378]	snoRNA binding,small nucleolar ribonucleoprotein complex,box H/ACA RNP complex,ribosome biogenesis,rRNA processing	0	0	0	0
Q9NWS0	PIH1D1	PIH1 domain containing 1 [Source:HGNC Symbol;Acc:26075]	pre-snoRNP complex,box C/D snoRNP assembly	0	0	0	0
Q99633	PRPF18	PRP18 pre-mRNA processing factor 18 homolog (S. cerevisiae) [Source:HGNC Symbol;Acc:17351]	RNA splicing,spliceosomal complex,mRNA processing	0	0	0	0
Q86UA1	PRPF39	PRP39 pre-mRNA processing factor 39 homolog (S. cerevisiae) [Source:HGNC Symbol;Acc:20314]	mRNA processing,RNA splicing,RNA processing	0	0	0	0
Q6NWY9	PRPF40B	PRP40 pre-mRNA processing factor 40 homolog B (S. cerevisiae) [Source:HGNC Symbol;Acc:25031]	mRNA processing,RNA splicing	0	0	0	0
Q96L21	RPL10L	ribosomal protein L10-like [Source:HGNC Symbol;Acc:17976]	structural constituent of ribosome,ribosome,cytosolic large ribosomal subunit,translation	0	0	0	0
Q969Q0	RPL36AL	ribosomal protein L36a-like [Source:HGNC Symbol;Acc:10346]	structural constituent of ribosome,ribosome,translation	0	0	0	0
O95059	RPP14	ribonuclease P/MRP 14kDa subunit [Source:HGNC Symbol;Acc:30327]	RNA binding,ribonuclease activity,ribonuclease P activity,tRNA processing	0	0	0	0
Q9H633	RPP21	ribonuclease P/MRP 21kDa subunit [Source:HGNC Symbol;Acc:21300]	ribonuclease P activity,tRNA processing	0	0	0	0
Q9BUL9	RPP25	ribonuclease P/MRP 25kDa subunit [Source:HGNC Symbol;Acc:30361]	RNA binding,ribonuclease P activity,tRNA processing	0	0	0	0
O75818	RPP40	ribonuclease P/MRP 40kDa subunit [Source:HGNC Symbol;Acc:20992]	ribonuclease P activity,nucleolar ribonuclease P complex,tRNA processing	0	0	0	0
P62979	RPS27A	ribosomal protein S27a [Source:HGNC Symbol;Acc:10417]	structural constituent of ribosome,cytosolic small ribosomal subunit,ribosome,small ribosomal subunit,translation,RNA metabolic process,mRNA metabolic process,translational elongation,translational initiation,nuclear-transcribed mRNA catabolic process, nonsense-mediated decay,translational termination	0	0	0	0
Q71UM5	RPS27L	ribosomal protein S27-like [Source:HGNC Symbol;Acc:18476]	structural constituent of ribosome,ribosome,translation,cytosolic small ribosomal subunit,translation activator activity,positive regulation of translation	0	0	0	0
Q9Y3A4	RRP7A	ribosomal RNA processing 7 homolog A (S. cerevisiae) [Source:HGNC Symbol;Acc:24286]	RNA binding	0	0	0	0
Q9UHA3	RSL24D1	ribosomal L24 domain containing 1 [Source:HGNC Symbol;Acc:18479]	ribosome biogenesis	0	0	0	0
Q6PI26	SHQ1	SHQ1, H/ACA ribonucleoprotein assembly factor [Source:HGNC Symbol;Acc:25543]	ribonucleoprotein complex assembly,negative regulation of rRNA processing	0	0	0	0
Q16594	TAF9	TAF9 RNA polymerase II, TATA box binding protein (TBP)-associated factor, 32kDa [Source:HGNC Symbol;Acc:11542]	pre-snoRNP complex	0	0	0	0
A2RTX5	TARSL2	threonyl-tRNA synthetase-like 2 [Source:HGNC Symbol;Acc:24728]	threonine-tRNA ligase activity,aminoacyl-tRNA ligase activity,ligase activity, forming aminoacyl-tRNA and related compounds,threonyl-tRNA aminoacylation,tRNA aminoacylation for protein translation,tRNA aminoacylation	0	0	0	0
P23381	WARS	tryptophanyl-tRNA synthetase [Source:HGNC Symbol;Acc:12729]	aminoacyl-tRNA ligase activity,tRNA aminoacylation for protein translation,tryptophan-tRNA ligase activity,tryptophanyl-tRNA aminoacylation,translation	0	0	0	0
Q9C0E2	XPO4	exportin 4 [Source:HGNC Symbol;Acc:17796]	.	0	0	0	0
Q96QU8	XPO6	exportin 6 [Source:HGNC Symbol;Acc:19733]	.	0	0	0	0
Q9Y2Z4	YARS2	tyrosyl-tRNA synthetase 2, mitochondrial [Source:HGNC Symbol;Acc:24249]	aminoacyl-tRNA ligase activity,tyrosine-tRNA ligase activity,tRNA aminoacylation for protein translation,tyrosyl-tRNA aminoacylation,tRNA binding,translation,tRNA aminoacylation,mitochondrial tyrosyl-tRNA aminoacylation	0	0	0	0

## Sheet: Tab 5. Removed glycoproteins
Uniprot accession	Gene symbol	Protein name	GO molecular function	GO cellular component
P08183	Abcb1	Multidrug resistance protein 1	G2/M transition of mitotic cell cycle|transport|drug transmembrane transport|response to drug|xenobiotic transport|small molecule metabolic process|transmembrane transport|stem cell proliferation|	plasma membrane|cell surface|membrane|integral component of membrane|extracellular exosome|
O15439	Abcc4	Multidrug resistance-associated protein 4	platelet degranulation|blood coagulation|platelet activation|transmembrane transport|oxidation-reduction process|	plasma membrane|membrane|integral component of membrane|basolateral plasma membrane|platelet dense granule membrane|
Q9P2R3	Ankfy1	Rabankyrin-5	endocytosis|endosome localization|endosomal vesicle fusion|retrograde transport, endosome to Golgi|positive regulation of pinocytosis|Golgi to lysosome transport|	lysosomal membrane|early endosome|endosome membrane|membrane|macropinosome|extracellular exosome|retromer complex|
Q96CW1	Ap2m1	AP-2 complex subunit mu	intracellular protein transport|epidermal growth factor receptor signaling pathway|synaptic transmission|axon guidance|viral process|antigen processing and presentation of exogenous peptide antigen via MHC class II|negative regulation of epidermal growth factor receptor signaling pathway|neurotrophin TRK receptor signaling pathway|ephrin receptor signaling pathway|regulation of defense response t…	mitochondrion|lysosomal membrane|cytosol|plasma membrane|AP-2 adaptor complex|endocytic vesicle membrane|clathrin-coated endocytic vesicle membrane|extracellular exosome|
O00203	Ap3b1	AP-3 complex subunit beta-1	protein targeting to lysosome|intracellular protein transport|blood coagulation|anterograde axon cargo transport|melanosome organization|antigen processing and presentation, exogenous lipid antigen via MHC class Ib|anterograde synaptic vesicle transport|positive regulation of NK T cell differentiation|	lysosomal membrane|Golgi apparatus|membrane|AP-3 adaptor complex|clathrin-coated vesicle membrane|
P61204	Arf3	ADP-ribosylation factor 3	phospholipid metabolic process|phosphatidylinositol biosynthetic process|small GTPase mediated signal transduction|protein transport|vesicle-mediated transport|small molecule metabolic process|	Golgi membrane|perinuclear region of cytoplasm|extracellular exosome|
Q9H7F0	Atp13a3	Probable cation-transporting ATPase 13A3	cation transport|metabolic process|	membrane|integral component of membrane|
P05023	Atp1a1	Sodium/potassium-transporting ATPase subunit alpha-1	regulation of the force of heart contraction|regulation of sodium ion transport|cellular sodium ion homeostasis|regulation of blood pressure|potassium ion import|dephosphorylation|cellular potassium ion homeostasis|negative regulation of glucocorticoid biosynthetic process|ion transmembrane transport|sodium ion export from cell|response to drug|negative regulation of heart contraction|positive re…	endosome|endoplasmic reticulum|Golgi apparatus|plasma membrane|sodium:potassium-exchanging ATPase complex|caveola|intercalated disc|membrane|integral component of membrane|basolateral plasma membrane|apical plasma membrane|T-tubule|sarcolemma|melanosome|myelin sheath|protein complex|extracellular exosome|neuronal postsynaptic density|extracellular vesicle|
P05026	Atp1b1	Sodium/potassium-transporting ATPase subunit beta-1	response to hypoxia|positive regulation of defense response to virus by host|cellular calcium ion homeostasis|cellular sodium ion homeostasis|cell adhesion|blood coagulation|potassium ion import|regulation of gene expression|regulation of cardiac muscle contraction by calcium ion signaling|cellular potassium ion homeostasis|positive regulation of ATPase activity|ion transmembrane transport|sodium…	intracellular|plasma membrane|sodium:potassium-exchanging ATPase complex|caveola|intercalated disc|basolateral plasma membrane|apical plasma membrane|sarcolemma|myelin sheath|extracellular exosome|extracellular vesicle|
P16615	Atp2a2	Sarcoplasmic/endoplasmic reticulum calcium ATPase 2	regulation of the force of heart contraction|cellular calcium ion homeostasis|ER-nucleus signaling pathway|organelle organization|cell adhesion|blood coagulation|metabolic process|epidermis development|positive regulation of heart rate|regulation of cardiac muscle contraction by calcium ion signaling|transition between fast and slow fiber|endoplasmic reticulum calcium ion homeostasis|positive reg…	endoplasmic reticulum|endoplasmic reticulum membrane|integral component of plasma membrane|vesicle membrane|longitudinal sarcoplasmic reticulum|membrane|sarcoplasmic reticulum|platelet dense tubular network membrane|extrinsic component of cytoplasmic side of plasma membrane|sarcoplasmic reticulum membrane|protein complex|perinuclear region of cytoplasm|calcium ion-transporting ATPase complex|ribb…
Q15904	Atp6ap1	V-type proton ATPase subunit S1	cellular iron ion homeostasis|insulin receptor signaling pathway|ATP hydrolysis coupled proton transport|proton transport|transferrin transport|ion transmembrane transport|positive regulation of osteoblast differentiation|positive regulation of bone resorption|pH reduction|positive regulation of exocytosis|establishment of organelle localization|transmembrane transport|positive regulation of ERK1…	vacuolar membrane|endosome membrane|integral component of membrane|proton-transporting two-sector ATPase complex|proton-transporting V-type ATPase, V1 domain|extracellular exosome|
P35613	Bsg	Basigin	pyruvate metabolic process|cell surface receptor signaling pathway|embryo implantation|blood coagulation|extracellular matrix disassembly|extracellular matrix organization|odontogenesis of dentin-containing tooth|response to peptide hormone|cellular metabolic process|small molecule metabolic process|response to mercury ion|decidualization|leukocyte migration|response to cAMP|protein targeting to …	Golgi membrane|acrosomal membrane|mitochondrion|plasma membrane|integral component of plasma membrane|focal adhesion|membrane|sarcolemma|melanosome|membrane raft|extracellular exosome|
Q08722	Cd47	Leukocyte surface antigen CD47	cell adhesion|integrin-mediated signaling pathway|blood coagulation|opsonization|positive regulation of cell proliferation|response to bacterium|positive regulation of cell-cell adhesion|extracellular matrix organization|positive regulation of inflammatory response|positive regulation of phagocytosis|positive regulation of T cell activation|leukocyte migration|	plasma membrane|integral component of plasma membrane|extracellular exosome|
P08962	Cd63	CD63 antigen	positive regulation of receptor internalization|platelet degranulation|cell-matrix adhesion|blood coagulation|protein transport|cell migration|platelet activation|cellular protein localization|endosome to melanosome transport|pigment granule maturation|regulation of vascular endothelial growth factor signaling pathway|regulation of rubidium ion transport|positive regulation of integrin-mediated s…	lysosomal membrane|plasma membrane|integral component of plasma membrane|cell surface|endosome membrane|platelet dense granule membrane|intrinsic component of plasma membrane|late endosome membrane|endosome lumen|melanosome|extracellular exosome|multivesicular body, internal vesicle|
Q6P4Q7	Cnnm4	Metal transporter CNNM4	visual perception|magnesium ion homeostasis|magnesium ion transport|sodium ion transmembrane transport|response to stimulus|enamel mineralization|	integral component of membrane|basolateral plasma membrane|
P53621	Copa	Coatomer subunit alpha	intracellular protein transport|retrograde vesicle-mediated transport, Golgi to ER|pancreatic juice secretion|COPI coating of Golgi vesicle|membrane organization|	extracellular space|cytoplasm|cytosol|membrane|COPI vesicle coat|extracellular exosome|
P53618	Copb1	Coatomer subunit beta	intracellular protein transport|retrograde vesicle-mediated transport, Golgi to ER|intra-Golgi vesicle-mediated transport|viral process|COPI coating of Golgi vesicle|membrane organization|	Golgi membrane|cytoplasm|endoplasmic reticulum-Golgi intermediate compartment|Golgi apparatus|Golgi-associated vesicle|cytosol|plasma membrane|membrane|COPI vesicle coat|intracellular membrane-bounded organelle|
Q8NCM8	Dync2h1	Cytoplasmic dynein 2 heavy chain 1	organelle organization|Golgi organization|determination of left/right symmetry|asymmetric protein localization|dorsal/ventral pattern formation|protein processing|antigen processing and presentation of exogenous peptide antigen via MHC class II|spinal cord motor neuron differentiation|embryonic limb morphogenesis|forebrain development|intraciliary retrograde transport|cilium assembly|positive reg…	Golgi apparatus|cytosol|microtubule|plasma membrane|axoneme|dynein complex|motile primary cilium|apical part of cell|extracellular exosome|primary cilium|ciliary tip|
P84090	Erh	Enhancer of rudimentary homolog	osteoblast differentiation|nucleobase-containing compound metabolic process|pyrimidine nucleoside metabolic process|pyrimidine nucleotide biosynthetic process|cell cycle|positive regulation of Notch signaling pathway|	membrane|midbody|
Q96AY3	Fkbp10	Peptidyl-prolyl cis-trans isomerase FKBP10	protein peptidyl-prolyl isomerization|chaperone-mediated protein folding|	cytoplasm|endoplasmic reticulum lumen|endoplasmic reticulum membrane|
P02751	Fn1	Fibronectin	angiogenesis|regulation of protein phosphorylation|platelet degranulation|acute-phase response|cell-substrate junction assembly|cell adhesion|calcium-independent cell-matrix adhesion|blood coagulation|positive regulation of cell proliferation|regulation of cell shape|response to wounding|positive regulation of gene expression|positive regulation of peptidase activity|peptide cross-linking|extrace…	extracellular region|fibrinogen complex|basal lamina|extracellular space|endoplasmic reticulum-Golgi intermediate compartment|apical plasma membrane|extracellular matrix|platelet alpha granule lumen|extracellular exosome|blood microparticle|extracellular matrix|
Q5VW36	Focad	Focadhesin	0	focal adhesion|integral component of membrane|
O14976	Gak	Cyclin-G-associated kinase	protein phosphorylation|cell cycle|	Golgi apparatus|focal adhesion|membrane|intracellular membrane-bounded organelle|perinuclear region of cytoplasm|
Q14697	Ganab	Neutral alpha-glucosidase AB	protein folding|protein N-linked glycosylation via asparagine|post-translational protein modification|cellular protein metabolic process|	endoplasmic reticulum lumen|Golgi apparatus|membrane|glucosidase II complex|melanosome|extracellular exosome|
Q92538	Gbf1	Golgi-specific brefeldin A-resistance guanine nucleotide exchange factor 1	cell activation involved in immune response|retrograde vesicle-mediated transport, Golgi to ER|post-Golgi vesicle-mediated transport|Golgi to endosome transport|organelle organization|Golgi organization|regulation of mitotic cell cycle|protein transport|viral process|regulation of cell adhesion|neutrophil chemotaxis|regulation of ARF protein signal transduction|protein localization to Golgi appar…	Golgi membrane|mitochondrion|peroxisome|endoplasmic reticulum lumen|endoplasmic reticulum-Golgi intermediate compartment|Golgi apparatus|Golgi stack|cis-Golgi network|trans-Golgi network|lipid particle|plasma membrane|membrane|cell leading edge|
A8MTJ3	Gnat3	Guanine nucleotide-binding protein G(t) subunit alpha-3	detection of chemical stimulus involved in sensory perception of bitter taste|adenylate cyclase-modulating G-protein coupled receptor signaling pathway|adenylate cyclase-inhibiting G-protein coupled receptor signaling pathway|synaptic transmission|blood coagulation|metabolic process|platelet activation|response to nicotine|sensory perception of sweet taste|sensory perception of umami taste|	acrosomal vesicle|photoreceptor outer segment|photoreceptor inner segment|heterotrimeric G-protein complex|plasma membrane|axoneme|apical plasma membrane|protein complex|
P46976	Gyg1	Glycogenin-1	carbohydrate metabolic process|glycogen biosynthetic process|glycogen catabolic process|glucose metabolic process|small molecule metabolic process|	cytosol|membrane|lysosomal lumen|extracellular exosome|
Q9Y4L1	Hyou1	Hypoxia up-regulated protein 1	response to ischemia|receptor-mediated endocytosis|endoplasmic reticulum unfolded protein response|response to endoplasmic reticulum stress|IRE1-mediated unfolded protein response|cellular protein metabolic process|cellular response to hypoxia|negative regulation of hypoxia-induced intrinsic apoptotic signaling pathway|negative regulation of endoplasmic reticulum stress-induced neuron intrinsic a…	extracellular region|endoplasmic reticulum|endoplasmic reticulum lumen|smooth endoplasmic reticulum|focal adhesion|membrane|endoplasmic reticulum chaperone complex|extracellular exosome|endocytic vesicle lumen|
Q9UG01	Ift172	Intraflagellar transport protein 172 homolog	neural tube closure|heart looping|organelle organization|Notch signaling pathway|smoothened signaling pathway|brain development|epidermis development|dorsal/ventral pattern formation|protein processing|spinal cord motor neuron differentiation|cytoplasmic microtubule organization|cilium assembly|positive regulation of smoothened signaling pathway|negative regulation of epithelial cell proliferatio…	cilium|axoneme|intraciliary transport particle B|ciliary basal body|primary cilium|sperm midpiece|sperm principal piece|ciliary tip|sperm cytoplasmic droplet|extracellular vesicle|
P06756	Itgav	Integrin alpha-V	angiogenesis|antigen processing and presentation of peptide antigen via MHC class I|antigen processing and presentation of exogenous peptide antigen via MHC class I, TAP-dependent|cell adhesion|cell-matrix adhesion|integrin-mediated signaling pathway|axon guidance|blood coagulation|positive regulation of cell proliferation|negative regulation of macrophage derived foam cell differentiation|negati…	plasma membrane|integral component of plasma membrane|focal adhesion|integrin complex|external side of plasma membrane|cell surface|membrane|lamellipodium membrane|filopodium membrane|microvillus membrane|ruffle membrane|integrin alphav-beta3 complex|integrin alphav-beta5 complex|integrin alphav-beta8 complex|alphav-beta3 integrin-IGF-1-IGF1R complex|phagocytic vesicle|extracellular exosome|
G8JLP4	Kiaa0430	Meiosis regulator and mRNA stability factor 1	regulation of gene expression|	peroxisome|
Q99538	Lgmn	Legumain	toll-like receptor signaling pathway|renal system process|proteolysis|steroid metabolic process|response to acidic pH|antigen processing and presentation of exogenous peptide antigen via MHC class II|receptor catabolic process|negative regulation of multicellular organism growth|vitamin D metabolic process|negative regulation of neuron apoptotic process|small molecule metabolic process|innate imm…	lysosome|late endosome|lysosomal lumen|apical part of cell|extracellular exosome|
P38571	Lipa	Lysosomal acid lipase/cholesteryl ester hydrolase	cell morphogenesis|cytokine production|inflammatory response|cell proliferation|lipid catabolic process|lung development|tissue remodeling|homeostasis of number of cells within a tissue|	lysosome|extracellular exosome|
Q9UIQ6	Lnpep	Leucyl-cystinyl aminopeptidase	protein polyubiquitination|antigen processing and presentation of peptide antigen via MHC class I|antigen processing and presentation of exogenous peptide antigen via MHC class I, TAP-independent|proteolysis|signal transduction|cell-cell signaling|female pregnancy|regulation of blood pressure|protein catabolic process|antigen processing and presentation of exogenous peptide antigen via MHC class …	extracellular region|intracellular|lysosomal membrane|cytosol|plasma membrane|integral component of plasma membrane|membrane|cytoplasmic vesicle membrane|early endosome lumen|perinuclear region of cytoplasm|
P50851	Lrba	Lipopolysaccharide-responsive and beige-like anchor protein	endosomal transport|	lysosome|endoplasmic reticulum|Golgi apparatus|plasma membrane|endomembrane system|membrane|integral component of membrane|cytoplasmic membrane-bounded vesicle|extrinsic component of membrane|
P13591-1	Ncam1	Isoform 2 of Neural cell adhesion molecule 1	cell adhesion|axon guidance|cytokine-mediated signaling pathway|extracellular matrix organization|interferon-gamma-mediated signaling pathway|	Golgi membrane|plasma membrane|external side of plasma membrane|cell surface|membrane|integral component of membrane|anchored component of membrane|extracellular exosome|
P07237	P4hb	Protein disulfide-isomerase	response to reactive oxygen species|protein folding|proteolysis|peptidyl-proline hydroxylation to 4-hydroxy-L-proline|extracellular matrix organization|response to endoplasmic reticulum stress|lipoprotein metabolic process|small molecule metabolic process|cell redox homeostasis|positive regulation of viral entry into host cell|cellular response to hypoxia|regulation of oxidative stress-induced in…	extracellular region|endoplasmic reticulum|endoplasmic reticulum lumen|endoplasmic reticulum-Golgi intermediate compartment|focal adhesion|external side of plasma membrane|procollagen-proline 4-dioxygenase complex|endoplasmic reticulum chaperone complex|melanosome|extracellular exosome|
P43034	Pafah1b1	Platelet-activating factor acetylhydrolase IB subunit alpha	G2/M transition of mitotic cell cycle|establishment of mitotic spindle orientation|microtubule cytoskeleton organization|mitotic cell cycle|ameboidal-type cell migration|acrosome assembly|neuron migration|positive regulation of cytokine-mediated signaling pathway|organelle organization|microtubule-based process|mitotic nuclear division|nuclear migration|small GTPase mediated signal transduction|s…	astral microtubule|kinetochore|nuclear envelope|centrosome|cytosol|kinesin complex|microtubule associated complex|cell cortex|axon|growth cone|motile primary cilium|nuclear membrane|neuronal cell body|perinuclear region of cytoplasm|extracellular exosome|cell leading edge|
Q15084	Pdia6	Protein disulfide-isomerase A6	protein folding|endoplasmic reticulum unfolded protein response|response to endoplasmic reticulum stress|IRE1-mediated unfolded protein response|cellular protein metabolic process|cell redox homeostasis|	endoplasmic reticulum|endoplasmic reticulum lumen|endoplasmic reticulum membrane|endoplasmic reticulum-Golgi intermediate compartment|plasma membrane|endoplasmic reticulum chaperone complex|melanosome|extracellular exosome|
A0A0B4J1V8	Ppan-p2ry11	HCG2039996	G-protein coupled receptor signaling pathway|	integral component of membrane|
P50897	Ppt1	Palmitoyl-protein thioesterase 1	protein depalmitoylation|receptor-mediated endocytosis|pinocytosis|lysosomal lumen acidification|neurotransmitter secretion|nervous system development|brain development|visual perception|grooming behavior|associative learning|adult locomotory behavior|protein transport|lipid catabolic process|sphingolipid catabolic process|protein catabolic process|negative regulation of cell growth|membrane raft…	extracellular region|extracellular space|nucleus|lysosome|Golgi apparatus|cytosol|synaptic vesicle|membrane|axon|dendrite|neuronal cell body|membrane raft|extracellular exosome|
P42785	Prcp	Lysosomal Pro-X carboxypeptidase	regulation of thyroid hormone mediated signaling pathway|plasma kallikrein-kinin cascade|negative regulation of systemic arterial blood pressure|proteolysis|blood coagulation|blood coagulation, intrinsic pathway|glucose homeostasis|angiogenesis involved in wound healing|energy homeostasis|regulation of reactive oxygen species metabolic process|	lysosome|plasma membrane|basal part of cell|extracellular exosome|
Q13308	Ptk7	Inactive tyrosine-protein kinase 7	establishment of planar polarity|axis elongation|cell adhesion|signal transduction|positive regulation of neuron projection development|cell migration|peptidyl-tyrosine phosphorylation|actin cytoskeleton reorganization|wound healing|establishment of epithelial cell apical/basal polarity|convergent extension|canonical Wnt signaling pathway|lung-associated mesenchyme development|cellular response t…	integral component of plasma membrane|cell-cell junction|focal adhesion|
P18433	Ptpra	Receptor-type tyrosine-protein phosphatase alpha	protein phosphorylation|axon guidance|insulin receptor signaling pathway|peptidyl-tyrosine dephosphorylation|	plasma membrane|integral component of plasma membrane|receptor complex|extracellular exosome|
P23470	Ptprg	Receptor-type tyrosine-protein phosphatase gamma	transmembrane receptor protein tyrosine kinase signaling pathway|negative regulation of epithelial cell migration|peptidyl-tyrosine dephosphorylation|toxin transport|regulation of homophilic cell adhesion|	integral component of plasma membrane|extracellular exosome|
P04843	Rpn1	Dolichyl-diphosphooligosaccharide--protein glycosyltransferase subunit 1	translation|cellular protein modification process|SRP-dependent cotranslational protein targeting to membrane|gene expression|protein N-linked glycosylation via asparagine|post-translational protein modification|cellular protein metabolic process|	endoplasmic reticulum membrane|rough endoplasmic reticulum|oligosaccharyltransferase complex|membrane|integral component of membrane|melanosome|
Q9NTJ5	Sacm1l	Phosphatidylinositide phosphatase SAC1	phospholipid metabolic process|phosphatidylinositol biosynthetic process|small molecule metabolic process|phosphatidylinositol dephosphorylation|	Golgi membrane|endoplasmic reticulum membrane|Golgi apparatus|integral component of endoplasmic reticulum membrane|alpha-amino-3-hydroxy-5-methyl-4-isoxazolepropionic acid selective glutamate receptor complex|
G5EA31	Sec24c	Protein transport protein Sec24C	intracellular protein transport|ER to Golgi vesicle-mediated transport|	COPII vesicle coat|
F8WCJ7	Sec62	Translocation protein SEC62	protein transport|	integral component of membrane|
Q9UGP8	Sec63	Translocation protein SEC63 homolog	liver development|protein targeting to membrane|SRP-dependent cotranslational protein targeting to membrane|posttranslational protein targeting to membrane|nitrogen compound metabolic process|multicellular organismal aging|endoplasmic reticulum unfolded protein response|posttranslational protein targeting to membrane, translocation|IRE1-mediated unfolded protein response|cellular protein metaboli…	endoplasmic reticulum|endoplasmic reticulum membrane|cytosol|membrane|integral component of membrane|
P50454	Serpinh1	Serpin H1	chondrocyte development involved in endochondral bone morphogenesis|response to unfolded protein|negative regulation of endopeptidase activity|extracellular matrix organization|collagen fibril organization|collagen biosynthetic process|protein maturation|	endoplasmic reticulum|endoplasmic reticulum lumen|endoplasmic reticulum-Golgi intermediate compartment|membrane raft|extracellular exosome|extracellular space|
P55011	Slc12a2	Solute carrier family 12 member 2	transport|ion transport|cell volume homeostasis|potassium ion import|ammonium transport|transepithelial chloride transport|multicellular organism growth|sodium ion transmembrane transport|detection of mechanical stimulus involved in sensory perception of sound|chloride ion homeostasis|potassium ion homeostasis|sodium ion homeostasis|transmembrane transport|branching involved in mammary gland duct…	plasma membrane|integral component of plasma membrane|membrane|basolateral plasma membrane|apical plasma membrane|extracellular exosome|extracellular vesicle|
B3KXX3	Slc12a6	Solute carrier family 12 member 6	cellular hypotonic salinity response|chloride transmembrane transport|	integral component of plasma membrane|
Q9Y666	Slc12a7	Solute carrier family 12 member 7	transport|ion transport|cell volume homeostasis|synaptic transmission|potassium ion import|chloride ion homeostasis|potassium ion homeostasis|transmembrane transport|chloride transmembrane transport|	plasma membrane|integral component of plasma membrane|
O76082	Slc22a5	Solute carrier family 22 member 5	sodium ion transport|drug transmembrane transport|carnitine metabolic process|quaternary ammonium group transport|carnitine transport|drug transport|quorum sensing involved in interaction with host|transmembrane transport|positive regulation of intestinal epithelial structure maintenance|sodium-dependent organic cation transport|modified amino acid transport|carnitine transmembrane transport|	plasma membrane|integral component of plasma membrane|apical plasma membrane|brush border membrane|extracellular exosome|
G3XAC1	Slc26a6	Solute carrier family 26 member 6	intracellular pH elevation|sulfate transmembrane transport|	integral component of plasma membrane|
Q99808	Slc29a1	Equilibrative nucleoside transporter 1	nucleobase-containing compound metabolic process|lactation|nucleoside transport|uridine transport|sleep|transmembrane transport|regulation of excitatory postsynaptic membrane potential|cellular response to glucose stimulus|cellular response to hypoxia|nucleoside transmembrane transport|	plasma membrane|integral component of plasma membrane|membrane|basolateral plasma membrane|apical plasma membrane|
P11166	Slc2a1	Solute carrier family 2, facilitated glucose transporter member 1	carbohydrate metabolic process|lactose biosynthetic process|energy reserve metabolic process|protein complex assembly|vitamin metabolic process|water-soluble vitamin metabolic process|response to osmotic stress|hexose transport|glucose transport|proton transport|L-ascorbic acid metabolic process|hexose transmembrane transport|cellular response to glucose starvation|xenobiotic transport|small mole…	Golgi membrane|female pronucleus|cytosol|plasma membrane|integral component of plasma membrane|caveola|cell-cell junction|membrane|basolateral plasma membrane|midbody|cortical actin cytoskeleton|melanosome|extracellular exosome|blood microparticle|
F8VX04	Slc38a1	Sodium-coupled neutral amino acid transporter 1	amino acid transmembrane transport|glutamine transport|	integral component of plasma membrane|axon|
Q96QD8	Slc38a2	Sodium-coupled neutral amino acid transporter 2	amino acid transmembrane transport|ion transport|sodium ion transport|amino acid transport|synaptic transmission|neurotransmitter secretion|glutamate secretion|transmembrane transport|	plasma membrane|integral component of plasma membrane|
Q15043	Slc39a14	Zinc transporter ZIP14	cellular zinc ion homeostasis|transmembrane transport|zinc II ion transmembrane transport|zinc II ion transmembrane import|ferrous iron transmembrane transport|	endoplasmic reticulum|Golgi apparatus|plasma membrane|integral component of plasma membrane|integral component of membrane|lamellipodium|
P04920	Slc4a2	Anion exchange protein 2	ion transport|anion transport|bicarbonate transport|regulation of intracellular pH|transmembrane transport|chloride transmembrane transport|	plasma membrane|integral component of plasma membrane|focal adhesion|membrane|basolateral plasma membrane|
Q9Y289	Slc5a6	Sodium-dependent multivitamin transporter	vitamin metabolic process|water-soluble vitamin metabolic process|biotin metabolic process|transport|sodium ion transport|biotin transport|pantothenate transmembrane transport|pantothenate metabolic process|small molecule metabolic process|transmembrane transport|	plasma membrane|integral component of plasma membrane|vesicle membrane|membrane|brush border membrane|
Q9H2J7	Slc6a15	Sodium-dependent neutral amino acid transporter B(0)AT2	ion transport|neurotransmitter transport|amino acid transport|neutral amino acid transport|leucine transport|proline transport|proline transmembrane transport|sodium ion transmembrane transport|transmembrane transport|	plasma membrane|integral component of plasma membrane|integral component of membrane|
A0A087WY96	Slc6a6	Transporter	neurotransmitter transport|organic acid transmembrane transport|	integral component of plasma membrane|
P52569	Slc7a2	Cationic amino acid transporter 2	nitric oxide production involved in inflammatory response|cellular amino acid metabolic process|nitric oxide biosynthetic process|transport|ion transport|amino acid transport|macrophage activation|regulation of macrophage activation|regulation of inflammatory response|transmembrane transport|L-arginine import across plasma membrane|L-lysine import across plasma membrane|L-ornithine import across …	plasma membrane|integral component of plasma membrane|membrane|
P37802	Tagln2	Transgelin-2	epithelial cell differentiation|	vesicle|extracellular exosome|
Q9NUM4	Tmem106b	Transmembrane protein 106B	transport|lysosome localization|dendrite morphogenesis|	lysosomal membrane|integral component of membrane|late endosome membrane|intracellular membrane-bounded organelle|extracellular exosome|
Q96Q45	Tmem237	Transmembrane protein 237	regulation of Wnt signaling pathway|cilium assembly|	membrane|integral component of membrane|ciliary transition zone|
Q8NBN3	Tmem87a	Transmembrane protein 87A	0	integral component of membrane|
A0A0A0MTS7	Ttn	Titin	in utero embryonic development|heart morphogenesis|protein phosphorylation|muscle contraction|adult heart development|ventricular system development|forward locomotion|striated muscle cell development|heart growth|	A band|
Q8NBS9	Txndc5	Thioredoxin domain-containing protein 5	protein folding|post-Golgi vesicle-mediated transport|response to endoplasmic reticulum stress|negative regulation of apoptotic process|apoptotic cell clearance|cell redox homeostasis|membrane organization|	endoplasmic reticulum|endoplasmic reticulum lumen|lysosomal lumen|extracellular exosome|

## Sheet: Tab 6. Column definition
Associated Tabs	Column name	Column definition
1, 2, 4, 5	Uniprot accession	Uniprot accesion IDs for the protein group
	Gene symbol	Gene symbols and synonyms
1, 4, 5	Protein name	Protein name
	GO molecular function	The GO molecular function terms. N/A indicates not available.
1, 5	GO cellular component	The GO cellular component terms. N/A indicates not available.
1	OOPS (Queiroz, R.M.L., et al. Nat. Biotech. 2019)	The RBPs identified by OOPS in Queiroz, R.M.L., et al. Nat. Biotech. 2019. 1 if yes, 0 if no.
	OligodT pulldown (Queiroz, RML., et al Nat. Biotech. 2019)	The RBPs identified by oligodT pulldown in Queiroz, R.M.L., et al. Nat. Biotech. 2019. 1 if yes, 0 if no.
	XRANX (Trendel J.,et al. Cell. 2019)	The RBPs identified by XRANX in Trendel J.,et al. Cell. 2019. 1 if yes, 0 if no.
	OligodT Pulldown (Baltz AG.,et al. Mol Cell.2012)	The RBPs identified by oligodT pulldown in Baltz AG.,et al. Mol Cell.2012. 1 if yes, 0 if no.
	CARIC (Huang R.,et al. PNAS.2019)	The RBPs identified by CARIC in Huang R.,et al. PNAS.2019. 1 if yes, 0 if no.
	GO RNA binding	The RBPs annotated by GO. 1 if yes, 0 if no.
	RBD map (Castello A., et al. Mol Cell. 2016)	The RBPs identified by OligodT based RBD profiling in Castello A., et al. Mol Cell. 2016. 1 if yes, 0 if no.
	OligodT Pulldown (Castello A., et al. Cell. 2012)	The RBPs identified by oligodT pulldown in Castello A., et al. Cell. 2012. 1 if yes, 0 if no.
	OligodT Pulldown (Milek M, et al. Genome Res. 2017)	The RBPs identified by oligodT pulldown in Milek M, et al. Genome Res. 2017. 1 if yes, 0 if no.
	Ptex (Urdaneta EC, et al. Nat. Commun. 2019.)	The RBPs identified by Ptex in Urdaneta EC, et al. Nat. Commun. 2019. 1 if yes, 0 if no.
	pCLAP (Mullari M, et al. J. Proteome Res. 2017.)	The RBPs identified by pCLAP in Mullari M, et al. J. Proteome Res. 2017. 1 if yes, 0 if no.
	known RBP	The RBPs identified by at least one RBP dataset.
	polyA RBP	The RBPs identified by at least one RBP dataset based on oligodT pulldown.
	RNA types	The RBPs with information about the RNA types according to the literature. N/A indicates not available.
	Domain 1	The first domain of RBP. N/A indicates not available.
	Domain 2	The second domain of RBP. N/A indicates not available.
	Domain 3	The third domain of RBP. N/A indicates not available.
	Domain 4	The fourth domain of RBP. N/A indicates not available.
	Domain 5	The fifth domain of RBP. N/A indicates not available.
	Domain 6	The sixth domain of RBP. N/A indicates not available.
	Domain 7	The seventh domain of RBP. N/A indicates not available.
	Domain 8	The eighth domain of RBP. N/A indicates not available.
	RBD type	The RBPs with classical, non-classical or unknown RBD.
2	Fold change (NLS vs background), log2	The relative enrichment of NLS replicates compared to background
	Adjusted P value	Adjusted P value of t-test comparing NLS replicates to background
3	Annotated nuclear proteins	Known nuclear proteins annotated by GOCC
3	Annotated RBPs	Known RBPs annotated by previous studies
4	SerIC	The gold standard nuclear RBPs identified by SerIC. 1 if yes, 0 if no.
	RBR-IR	The gold standard nuclear RBPs identified by RBR-ID. 1 if yes, 0 if no.
	APEX-PS (nuclear RBPome1)	The gold standard nuclear RBPs identified by APEX-PS with the pairwise ROC analysis. 1 if yes, 0 if no.
	APEX-PS (nuclear RBPome2)	The gold standard nuclear RBPs identified by APEX-PS with the statistical analysis. 1 if yes, 0 if no.
