# Supplementary material for: Spatiotemporally-resolved mapping of RNA binding proteins via functional proximity labeling reveals a mitochondrial mRNA anchor promoting stress recovery
Source: Nat Commun. 2021 Aug 17;12:4980. doi: 10.1038/s41467-021-25259-2 (PMC8370977; doi:10.1038/s41467-021-25259-2)
Supplement: Supplementary file 6 — Supplementary Dataset 4 [file 41467_2021_25259_MOESM6_ESM.xlsx]

## Sheet: Tab 1. Unfiltered protein list
Uniprot accession	Gene symbol	Protein name	GO biological process	GO cellular component	Log2(127C/126C)	Log2(128N/126C)	Log2(127C/127N)	Log2(128N/127N)	Log2(129C/128C)	Log2(130N/128C)	Log2(131N/130C)	Log2(131C/130C)	Log2(129C/131C)	Log2(130N/131C)	Log2(127C/131N)	Log2(128N/131N)	TP1	FP1	TP2	FP2
O00571	DDX3X	ATP-dependent RNA helicase DDX3X	transcription, DNA-templated;translational initiation;chromosome segregation;extrinsic apoptotic signaling pathway via death domain receptors;response to virus;RNA secondary structure unwinding;positive regulation of gene expression;viral process;negative regulation of translation;positive regulation of cell growth;negative regulation of cell growth;negative regulation of protein complex assembly…	nucleus;cytoplasm;mitochondrial outer membrane;cytoplasmic stress granule;nuclear speck;extracellular exosome;eukaryotic translation initiation factor 3 complex;cytosolic small ribosomal subunit;	3.019	3.218	3.263	3.443	2.7	2.802	3.181	3.067	-0.443	-0.377	-0.984	-0.807	1	0	1	0
Q92667	AKAP1	A-kinase anchor protein 1, mitochondrial	blood coagulation;negative regulation of cardiac muscle hypertrophy;negative regulation of protein dephosphorylation;negative regulation of NFAT protein import into nucleus;cellular response to cAMP;cellular response to peptide hormone stimulus;	mitochondrion;mitochondrial outer membrane;mitochondrial matrix;lipid particle;cytosol;membrane;integral component of membrane;mitochondrial crista;neuromuscular junction;postsynaptic membrane;	4.722	4.8	3.597	3.708	3.323	3.419	2.96	2.769	1.169	1.222	1.03	1.125	1	0	1	0
P19367	HK1	Hexokinase-1	cellular glucose homeostasis;carbohydrate metabolic process;glucose metabolic process;glycolytic process;hexose transport;glucose transport;small molecule metabolic process;carbohydrate phosphorylation;glucose 6-phosphate metabolic process;transmembrane transport;canonical glycolysis;	mitochondrion;mitochondrial outer membrane;cytosol;membrane raft;sperm principal piece;	3.451	3.717	2.835	3.092	2.886	2.916	3.237	3.051	0.071	0.072	-0.097	0.148	1	0	1	0
O94826	TOMM70	Mitochondrial import receptor subunit TOM70	protein targeting to mitochondrion;cellular protein metabolic process;protein transmembrane transport;	mitochondrion;mitochondrial outer membrane translocase complex;membrane;integral component of membrane;extracellular exosome;	3.836	3.982	2.972	3.25	3.151	3.186	2.729	2.587	1.061	1.107	0.805	0.966	1	0	1	0
P42345	MTOR	Serine/threonine-protein kinase mTOR	double-strand break repair via homologous recombination;positive regulation of protein phosphorylation;positive regulation of endothelial cell proliferation;regulation of glycogen biosynthetic process;'de novo' pyrimidine nucleobase biosynthetic process;transcription initiation from RNA polymerase II promoter;protein phosphorylation;response to stress;cell cycle arrest;signal transduction;epiderm…	Golgi membrane;nucleoplasm;cytoplasm;mitochondrial outer membrane;lysosome;lysosomal membrane;endoplasmic reticulum membrane;cytosol;phosphatidylinositol 3-kinase complex;endomembrane system;membrane;dendrite;TORC1 complex;TORC2 complex;neuronal cell body;PML body;	3.221	3.268	2.743	3.073	2.502	2.627	3.1	3.043	-0.575	-0.346	-0.667	-0.47	1	0	1	0
P21796	VDAC1	Voltage-dependent anion-selective channel protein 1	behavioral fear response;anion transport;mitochondrial calcium ion transport;apoptotic process;neuron-neuron synaptic transmission;learning;viral process;epithelial cell differentiation;anion transmembrane transport;regulation of mitochondrion degradation;regulation of anion transmembrane transport;	nucleus;mitochondrion;mitochondrial outer membrane;mitochondrial inner membrane;plasma membrane;membrane;mitochondrial nucleoid;myelin sheath;pore complex;extracellular exosome;	2.817	3.199	2.315	2.695	2.496	2.581	2.75	2.685	0.559	0.645	0.439	0.686	1	0	1	0
Q96TC7	RMDN3	Regulator of microtubule dynamics protein 3	cellular calcium ion homeostasis;apoptotic process;cell differentiation;	spindle pole;nucleus;mitochondrion;mitochondrial outer membrane;microtubule;integral component of membrane;	3.744	4.275	2.843	3.132	2.92	2.986	2.554	2.498	0.575	0.583	0.356	0.835	1	0	1	0
P45880	VDAC2	Voltage-dependent anion-selective channel protein 2	anion transport;negative regulation of protein polymerization;transmembrane transport;regulation of anion transmembrane transport;negative regulation of intrinsic apoptotic signaling pathway;	nucleus;mitochondrion;mitochondrial outer membrane;mitochondrial inner membrane;mitochondrial nucleoid;myelin sheath;membrane raft;pore complex;extracellular exosome;	2.581	2.84	2.199	2.428	2.442	2.465	2.809	2.625	0.603	0.666	0.508	0.698	1	0	1	0
Q7Z434	MAVS	Mitochondrial antiviral-signaling protein	positive regulation of protein phosphorylation;activation of innate immune response;positive regulation of defense response to virus by host;signal transduction;viral process;negative regulation of type I interferon production;positive regulation of interferon-alpha production;positive regulation of interferon-beta production;positive regulation of interleukin-8 production;positive regulation of …	mitochondrion;mitochondrial outer membrane;peroxisomal membrane;integral component of membrane;mitochondrial membrane;	4.963	4.863	3.324	3.465	3.229	3.355	3.011	2.822	0.886	0.963	1.011	1.179	1	0	1	0
P00387	CYB5R3	NADH-cytochrome b5 reductase 3	cholesterol biosynthetic process;vitamin metabolic process;water-soluble vitamin metabolic process;blood circulation;L-ascorbic acid metabolic process;small molecule metabolic process;oxidation-reduction process;	cytoplasm;mitochondrion;mitochondrial outer membrane;mitochondrial inner membrane;endoplasmic reticulum;endoplasmic reticulum membrane;lipid particle;hemoglobin complex;membrane;extracellular exosome;	3.181	3.559	2.855	3.188	2.939	2.859	3.225	3.032	0.061	0.086	-0.414	0.006	1	0	1	0
P57105	SYNJ2BP	Synaptojanin-2-binding protein	positive regulation of receptor internalization;negative regulation of activin receptor signaling pathway;positive regulation of activin receptor signaling pathway;intracellular distribution of mitochondria;positive regulation of protein localization to cell surface;	mitochondrion;cell surface;integral component of mitochondrial outer membrane;	3.962	4.354	2.627	2.913	2.967	3.082	2.83	2.618	0.344	0.449	0.116	0.471	1	0	1	0
Q8IXI1	RHOT2	Mitochondrial Rho GTPase 2	small GTPase mediated signal transduction;metabolic process;cellular homeostasis;mitochondrion transport along microtubule;regulation of small GTPase mediated signal transduction;mitochondrial outer membrane permeabilization;	cytosol;plasma membrane;membrane;integral component of mitochondrial outer membrane;extracellular exosome;	3.327	3.631	2.819	3.122	2.635	2.669	2.969	2.775	0.224	0.258	-0.124	0.18	1	0	1	0
Q5VT66	MAR C1	Mitochondrial amidoxime-reducing component 1	nitrate metabolic process;detoxification of nitrogen compound;oxidation-reduction process;	mitochondrion;mitochondrial outer membrane;mitochondrial inner membrane;integral component of membrane;	3.731	4.01	3.036	3.322	2.829	2.901	2.97	2.868	0.587	0.658	0.69	0.947	1	0	1	0
Q15785	TOMM34	Mitochondrial import receptor subunit TOM34	protein targeting to mitochondrion;	nucleus;nucleoplasm;cytoplasm;mitochondrial outer membrane;membrane;integral component of membrane;	2.282	2.612	2.847	3.083	2.47	2.62	3.095	3.019	-0.906	-0.705	-1.397	-1.105	1	0	1	0
Q96HS1	PGAM5	Serine/threonine-protein phosphatase PGAM5, mitochondrial	dephosphorylation;intracellular signal transduction;positive regulation of apoptotic process;positive regulation of GTPase activity;necroptotic process;protein localization to mitochondrion;	mitochondrion;mitochondrial outer membrane;integral component of membrane;	2.989	3.041	2.502	2.554	2.112	2.277	2.804	2.69	0.359	0.106	-0.004	0.048	1	0	1	0
O96008	TOMM40	Mitochondrial import receptor subunit TOM40 homolog	protein targeting to mitochondrion;ion transport;cellular protein metabolic process;protein transmembrane transport;	nucleoplasm;cytoplasm;mitochondrion;mitochondrial outer membrane translocase complex;integral component of membrane;integral component of mitochondrial outer membrane;pore complex;extracellular exosome;mitochondrion;	3.047	3.364	2.495	2.696	2.459	2.499	2.895	2.82	0.117	0.542	-0.015	0.019	1	0	1	0
Q14204	DYNC1H1	Cytoplasmic dynein 1 heavy chain 1	G2/M transition of mitotic cell cycle;mitotic cell cycle;transport;organelle organization;microtubule-based movement;mitotic spindle organization;metabolic process;antigen processing and presentation of exogenous peptide antigen via MHC class II;cytoplasmic mRNA processing body assembly;stress granule assembly;establishment of spindle localization;	centrosome;cytosol;cytoplasmic dynein complex;microtubule;membrane;filopodium;extracellular exosome;	3.364	3.559	2.801	2.987	2.606	2.689	3.44	3.341	-0.626	-0.57	-0.501	-0.257	0	0	0	1
P78527	PRKDC	DNA-dependent protein kinase catalytic subunit	telomere maintenance;double-strand break repair via homologous recombination;somitogenesis;negative regulation of protein phosphorylation;B cell lineage commitment;pro-B cell differentiation;T cell lineage commitment;negative regulation of immunoglobulin production;positive regulation of immune system process;DNA repair;double-strand break repair;double-strand break repair via nonhomologous end j…	nucleoplasm;transcription factor complex;nucleolus;cytosol;DNA-dependent protein kinase-DNA ligase 4 complex;membrane;nonhomologous end joining complex;	3.114	3.292	3.597	3.779	2.618	2.673	3.182	3.111	-0.283	-0.223	-0.273	-0.042	0	0	0	1
P49792	RANBP2	E3 SUMO-protein ligase RanBP2	mitotic cell cycle;protein peptidyl-prolyl isomerization;response to amphetamine;carbohydrate metabolic process;protein folding;protein import into nucleus;mitotic nuclear envelope disassembly;small GTPase mediated signal transduction;hexose transport;gene expression;regulation of glucose transport;glucose transport;viral process;protein sumoylation;viral life cycle;viral transcription;cytokine-m…	nuclear pore;mitochondrion;cytosol;membrane;nuclear membrane;nuclear inclusion body;nuclear pore cytoplasmic filaments;nuclear pore nuclear basket;	4.26	4.393	3.63	3.813	3.061	3.16	3.671	3.578	-0.658	-0.612	-0.597	-0.427	0	0	0	1
P21333	FLNA	Filamin-A	epithelial to mesenchymal transition;platelet degranulation;adenylate cyclase-inhibiting dopamine receptor signaling pathway;small GTPase mediated signal transduction;blood coagulation;negative regulation of transcription from RNA polymerase I promoter;platelet activation;actin cytoskeleton reorganization;cell junction assembly;protein localization to cell surface;negative regulation of protein c…	extracellular region;nucleus;nucleolus;cytoplasm;trans-Golgi network;cytosol;actin filament;plasma membrane;focal adhesion;actin cytoskeleton;membrane;cortical cytoskeleton;Myb complex;actin filament bundle;neuronal cell body;dendritic shaft;perinuclear region of cytoplasm;extracellular exosome;apical dendrite;	3.513	3.655	3.182	3.336	2.8	2.922	3.839	3.778	-1.421	-1.319	-1.65	-1.524	0	0	0	1
Q99996	AKAP9	A-kinase anchor protein 9	G2/M transition of mitotic cell cycle;mitotic cell cycle;transport;organelle organization;signal transduction;synaptic transmission;spermatogenesis;positive regulation of peptidyl-serine phosphorylation;Sertoli cell development;regulation of membrane repolarization;regulation of ventricular cardiac muscle cell membrane repolarization;cellular response to cAMP;regulation of heart rate by cardiac c…	pericentriolar material;Golgi apparatus;cis-Golgi network;centrosome;cytosol;cytoskeleton;voltage-gated potassium channel complex;ciliary basal body;intracellular membrane-bounded organelle;	4.003	4.156	3.648	3.832	3.078	3.156	3.578	3.444	-0.386	-0.339	-0.569	-0.339	0	0	0	1
O95613	PCNT	Pericentrin	G2/M transition of mitotic cell cycle;microtubule cytoskeleton organization;mitotic cell cycle;organelle organization;cilium assembly;positive regulation of intracellular protein transport;	cytoplasm;centrosome;centriole;cytosol;microtubule;membrane;centriolar satellite;	3.637	3.781	2.945	3.083	2.793	2.845	3.135	3.032	-0.086	-0.06	-0.151	0.03	0	0	0	1
P35579	MYH9	Myosin-9	meiotic spindle organization;cytokinesis;angiogenesis;in utero embryonic development;establishment of T cell polarity;membrane protein ectodomain proteolysis;phagocytosis, engulfment;integrin-mediated signaling pathway;small GTPase mediated signal transduction;axon guidance;myoblast fusion;regulation of cell shape;protein transport;actin filament-based movement;platelet formation;monocyte differe…	stress fiber;ruffle;uropod;nucleus;cytoplasm;spindle;actomyosin contractile ring;cytosol;plasma membrane;brush border;cell-cell adherens junction;actin cytoskeleton;membrane;myosin II complex;cell leading edge;neuromuscular junction;cleavage furrow;actomyosin;protein complex;extracellular exosome;myosin II filament;immunological synapse;plasma membrane;focal adhesion;COP9 signalosome;integrin com…	3.037	3.228	3.095	3.248	2.764	2.879	3.686	3.606	-1.179	-1.099	-1.512	-1.346	0	0	0	1
Q9Y490	TLN1	Talin-1	platelet degranulation;movement of cell or subcellular component;muscle contraction;cytoskeletal anchoring at plasma membrane;cell-cell junction assembly;cell-substrate junction assembly;axon guidance;blood coagulation;viral process;platelet activation;cortical actin cytoskeleton organization;endoplasmic reticulum unfolded protein response;IRE1-mediated unfolded protein response;cellular protein …	ruffle;extracellular region;cytoplasm;microtubule organizing center;cytosol;plasma membrane;cell-cell junction;focal adhesion;cell surface;ruffle membrane;extracellular exosome;	3.166	3.332	3.265	3.453	2.725	2.805	3.451	3.388	-0.873	-0.818	-1.156	-0.925	0	0	0	1
P49327	FASN	Fatty acid synthase	osteoblast differentiation;acetyl-CoA metabolic process;energy reserve metabolic process;fatty acid metabolic process;fatty acid biosynthetic process;vitamin metabolic process;water-soluble vitamin metabolic process;pantothenate metabolic process;triglyceride biosynthetic process;mammary gland development;positive regulation of cellular metabolic process;long-chain fatty-acyl-CoA biosynthetic pro…	cytoplasm;mitochondrion;Golgi apparatus;cytosol;plasma membrane;membrane;melanosome;glycogen granule;extracellular exosome;	3.546	3.72	2.758	2.978	2.688	2.788	3.393	3.294	-0.467	-0.382	-0.341	-0.091	0	0	0	1
Q14152	EIF3A	Eukaryotic translation initiation factor 3 subunit A	formation of translation preinitiation complex;formation of cytoplasmic translation initiation complex;translation;translational initiation;regulation of translational initiation;gene expression;cellular protein metabolic process;	nucleus;nucleolus;cytoplasm;cytosol;eukaryotic translation initiation factor 3 complex;membrane;eukaryotic 43S preinitiation complex;eukaryotic 48S preinitiation complex;eukaryotic translation initiation factor 3 complex, eIF3m;	2.677	2.778	3.634	3.813	2.465	2.559	2.944	2.751	-0.345	-0.248	-0.72	-0.651	0	0	0	1
Q09666	AHNAK	Neuroblast differentiation-associated protein AHNAK	regulation of RNA splicing;protein oligomerization;regulation of voltage-gated calcium channel activity;	nucleus;cytoplasm;lysosomal membrane;cytosol;plasma membrane;focal adhesion;actin cytoskeleton;membrane;T-tubule;vesicle;sarcolemma;costamere;cell-cell contact zone;extracellular exosome;membrane raft;	3.362	3.573	3.404	3.695	2.845	2.95	3.772	3.678	-1.387	-1.297	-1.707	-1.435	0	0	0	1
Q15149	PLEC	Plectin	apoptotic process;cellular component disassembly involved in execution phase of apoptosis;programmed cell death;extracellular matrix organization;hemidesmosome assembly;cell junction assembly;	cytoplasm;cytosol;plasma membrane;brush border;focal adhesion;sarcoplasm;hemidesmosome;sarcolemma;costamere;intermediate filament cytoskeleton;extracellular exosome;	3.005	3.196	2.712	2.867	2.388	2.487	3.414	3.249	-0.939	-0.838	-1.126	-0.994	0	0	0	1
Q14008	CKAP5	Cytoskeleton-associated protein 5	G2/M transition of mitotic cell cycle;mitotic cell cycle;organelle organization;spindle organization;mitotic nuclear division;small GTPase mediated signal transduction;establishment or maintenance of microtubule cytoskeleton polarity;RNA transport;centrosome organization;cell division;	spindle pole;centrosome;cytosol;membrane;protein complex;gamma-tubulin complex;microtubule cytoskeleton;microtubule plus-end;	3.316	3.519	3.721	3.97	2.912	2.992	3.465	3.325	-0.723	-0.651	-1.102	-0.843	0	0	0	1
P49454	CENPF	Centromere protein F	G2/M transition of mitotic cell cycle;mitotic cell cycle;chromosome segregation;mitotic nuclear division;mitotic spindle assembly checkpoint;small GTPase mediated signal transduction;muscle organ development;cell proliferation;regulation of G2/M transition of mitotic cell cycle;protein transport;regulation of striated muscle tissue development;cell differentiation;response to drug;negative regula…	chromosome, centromeric region;kinetochore;spindle pole;condensed chromosome outer kinetochore;nucleus;nuclear envelope;nucleoplasm;cytoplasm;spindle;cytosol;nuclear matrix;midbody;pronucleus;perinuclear region of cytoplasm;chromatin;	3.577	3.823	3.511	3.72	2.768	2.792	3.549	3.437	-0.701	-0.639	-0.625	-0.366	0	0	0	1
Q14690	PDCD11	Protein RRP5 homolog	rRNA processing;mRNA processing;	nucleus;nucleolus;cytosol;small-subunit processome;	2.848	3.103	4.14	4.286	2.615	2.714	2.987	2.919	-0.245	-0.165	-0.716	-0.419	0	0	0	1
Q4VCS5	AMOT	Angiomotin	vasculogenesis;in utero embryonic development;gastrulation with mouth forming second;establishment of cell polarity involved in ameboidal cell migration;chemotaxis;cell-cell junction assembly;negative regulation of angiogenesis;actin cytoskeleton organization;regulation of cell migration;negative regulation of GTPase activity;cellular protein localization;hippo signaling;positive regulation of em…	stress fiber;ruffle;cytoplasm;cytosol;actin filament;bicellular tight junction;external side of plasma membrane;cell surface;integral component of membrane;lamellipodium;endocytic vesicle;COP9 signalosome;	4.399	4.467	3.468	3.52	3.107	3.222	3.851	3.676	-0.803	-0.686	-0.808	-0.707	0	0	0	1
P46821	MAP1B	Microtubule-associated protein 1B	microtubule bundle formation;cellular process;dendrite development;negative regulation of intracellular transport;positive regulation of axon extension;mitochondrion transport along microtubule;axon extension;establishment of monopolar cell polarity;	photoreceptor outer segment;cytoplasm;cytosol;microtubule;microtubule associated complex;plasma membrane;cell junction;dendritic spine;neuronal postsynaptic density;	4.033	4.275	4.062	4.286	3.161	3.223	3.79	3.657	-0.769	-0.723	-1.07	-0.881	0	0	0	1
Q92900	UPF1	Regulator of nonsense transcripts 1	nuclear-transcribed mRNA catabolic process, nonsense-mediated decay;nuclear-transcribed mRNA catabolic process;DNA replication;DNA repair;mRNA export from nucleus;regulation of translational termination;dosage compensation by inactivation of X chromosome;gene expression;histone mRNA catabolic process;	chromatin;cytoplasmic mRNA processing body;nucleus;nucleoplasm;cytoplasm;cytosol;exon-exon junction complex;supraspliceosomal complex;	3.664	3.857	3.749	3.908	2.94	3.025	3.558	3.446	-0.75	-0.678	-0.943	-0.774	0	0	0	1
Q08211	DHX9	ATP-dependent RNA helicase A	mRNA splicing, via spliceosome;osteoblast differentiation;RNA processing;circadian rhythm;RNA splicing;gene expression;positive regulation of type I interferon production;DNA duplex unwinding;cellular response to heat;innate immune response;CRD-mediated mRNA stabilization;	nucleus;nucleoplasm;nucleolus;cytoplasm;centrosome;cytosol;membrane;ribonucleoprotein complex;cytoplasmic ribonucleoprotein granule;CRD-mediated mRNA stability complex;	2.882	3.035	3.675	3.867	2.469	2.559	2.996	2.833	-0.219	-0.192	-0.601	-0.362	0	0	0	1
P08670	VIM	Vimentin	apoptotic process;cellular component disassembly involved in execution phase of apoptosis;movement of cell or subcellular component;positive regulation of gene expression;negative regulation of neuron projection development;programmed cell death;astrocyte development;viral process;muscle filament sliding;intermediate filament organization;Bergmann glial cell differentiation;SMAD protein signal tr…	cytoplasm;peroxisome;cytosol;cytoskeleton;intermediate filament;focal adhesion;cell leading edge;neuron projection;intermediate filament cytoskeleton;extracellular exosome;plasma membrane;	3.62	3.679	2.077	2.286	3.404	3.546	2.952	2.743	1.059	1.102	-0.092	0.13	0	0	0	1
Q96SN8	CDK5RAP2	CDK5 regulatory subunit-associated protein 2	G2/M transition of mitotic cell cycle;establishment of mitotic spindle orientation;microtubule cytoskeleton organization;mitotic cell cycle;microtubule bundle formation;organelle organization;chromosome segregation;brain development;neurogenesis;regulation of neuron differentiation;negative regulation of neuron differentiation;positive regulation of transcription, DNA-templated;negative regulatio…	pericentriolar material;spindle pole;cytoplasm;Golgi apparatus;centrosome;cytosol;cytoskeleton;microtubule;cell junction;perinuclear region of cytoplasm;extracellular exosome;	4.191	4.38	3.41	3.633	3.097	3.168	3.536	3.354	-0.271	-0.207	-0.395	-0.185	0	0	0	1
Q02880	TOP2B	DNA topoisomerase 2-beta	resolution of meiotic recombination intermediates;sister chromatid segregation;neuron migration;DNA topological change;DNA unwinding involved in DNA replication;axonogenesis;forebrain development;mitotic DNA integrity checkpoint;	nucleus;nucleoplasm;cytoplasm;cytosol;DNA topoisomerase complex (ATP-hydrolyzing);nucleolus;nucleoid;heterochromatin;	2.828	3.08	3.963	4.1	2.735	2.781	3.004	2.887	-0.244	-0.189	-0.79	-0.578	0	0	0	1
P07814	EPRS	Bifunctional glutamate/proline--tRNA ligase	tRNA aminoacylation for protein translation;glutamyl-tRNA aminoacylation;prolyl-tRNA aminoacylation;protein complex assembly;gene expression;negative regulation of translation;cellular response to interferon-gamma;	cytoplasm;cytosol;membrane;aminoacyl-tRNA synthetase multienzyme complex;ribonucleoprotein complex;GAIT complex;	3.141	3.242	3.753	3.856	2.85	2.925	3.373	3.24	-0.572	-0.511	-0.847	-0.683	0	0	0	1
Q13813	SPTAN1	Spectrin alpha chain, non-erythrocytic 1	apoptotic process;cellular component disassembly involved in execution phase of apoptosis;axon guidance;programmed cell death;actin filament capping;	cytosol;fascia adherens;spectrin;microtubule cytoskeleton;membrane;lateral plasma membrane;Z disc;cuticular plate;intracellular membrane-bounded organelle;extracellular exosome;extracellular vesicle;	3.103	3.296	3.059	3.333	2.736	2.841	3.771	3.643	-1.382	-1.348	-1.78	-1.549	0	0	0	1
Q01082	SPTBN1	Spectrin beta chain, non-erythrocytic 1	mitotic cytokinesis;plasma membrane organization;common-partner SMAD protein phosphorylation;SMAD protein import into nucleus;axon guidance;Golgi to plasma membrane protein transport;actin filament capping;membrane assembly;protein targeting to plasma membrane;positive regulation of interleukin-2 secretion;regulation of protein localization to plasma membrane;positive regulation of protein locali…	nucleolus;cytoplasm;cytosol;spectrin;spectrin-associated cytoskeleton;axolemma;M band;cuticular plate;extracellular exosome;neuronal postsynaptic density;	3.017	3.238	2.99	3.203	2.704	2.766	3.681	3.441	-1.181	-1.037	-1.558	-1.504	0	0	0	1
O60841	EIF5B	Eukaryotic translation initiation factor 5B	translation;translational initiation;regulation of translational initiation;gene expression;cellular protein metabolic process;	cytoplasm;cytosol;nucleus;	3.158	3.354	1.473	1.65	2.534	2.644	2.997	2.937	-0.431	-0.344	-0.388	-0.177	0	0	0	1
Q15154	PCM1	Pericentriolar material 1 protein	G2/M transition of mitotic cell cycle;mitotic cell cycle;organelle organization;interkinetic nuclear migration;cytoplasmic microtubule organization;microtubule anchoring;microtubule anchoring at centrosome;nonmotile primary cilium assembly;intraciliary transport involved in cilium morphogenesis;cilium assembly;negative regulation of neurogenesis;centrosome organization;protein localization to cen…	pericentriolar material;cytoplasm;centrosome;cytosol;membrane;nuclear membrane;centriolar satellite;ciliary basal body;protein complex;nonmotile primary cilium;centrosome;	4.467	4.468	3.271	3.299	3.186	3.267	3.392	3.282	-0.006	0.064	-0.005	0.126	0	0	0	1
Q9HCE1	MOV10	Putative helicase MOV-10	transcription, DNA-templated;regulation of transcription, DNA-templated;epidermal growth factor receptor signaling pathway;Notch signaling pathway;fibroblast growth factor receptor signaling pathway;mRNA cleavage involved in gene silencing by miRNA;Fc-epsilon receptor signaling pathway;innate immune response;neurotrophin TRK receptor signaling pathway;phosphatidylinositol-mediated signaling;	cytoplasmic mRNA processing body;extracellular space;cytosol;	3.266	3.394	4.067	4.268	2.661	2.806	3.29	3.126	-0.567	-0.454	-0.733	-0.584	0	0	0	1
Q93008	USP9X	Probable ubiquitin carboxyl-terminal hydrolase FAF-X	negative regulation of transcription from RNA polymerase II promoter;in utero embryonic development;neuron migration;transcription, DNA-templated;transcription initiation from RNA polymerase II promoter;chromosome segregation;mitotic nuclear division;transforming growth factor beta receptor signaling pathway;female gamete generation;post-embryonic development;gene expression;protein deubiquitinat…	cytoplasm;cytosol;membrane;growth cone;apical part of cell;	3.898	4.108	3.234	3.398	2.89	3.008	3.675	3.582	-0.743	-0.676	-0.675	-0.444	0	0	0	1
Q07157	TJP1	Tight junction protein ZO-1	blastocyst formation;apoptotic process;cellular component disassembly involved in execution phase of apoptosis;cell-cell junction assembly;sensory perception of sound;programmed cell death;hippo signaling;membrane organization;establishment of endothelial intestinal barrier;cell-cell signaling involved in cell-cell junction organization;	nucleus;cytoplasm;cytosol;plasma membrane;cell-cell adherens junction;gap junction;bicellular tight junction;intercalated disc;basolateral plasma membrane;apical plasma membrane;apicolateral plasma membrane;cell junction;apical junction complex;apical part of cell;intercellular canaliculus;	3.674	3.66	2.739	2.883	2.895	3.002	3.853	3.755	-1.245	-1.117	-1.548	-1.504	0	0	0	1
P13639	EEF2	Elongation factor 2	hematopoietic progenitor cell differentiation;translation;translational elongation;gene expression;peptidyl-diphthamide biosynthetic process from peptidyl-histidine;post-translational protein modification;cellular protein metabolic process;positive regulation of translation;	nucleus;cytoplasm;cytosol;polysome;plasma membrane;membrane;aggresome;ribonucleoprotein complex;extracellular exosome;	3.285	3.414	3.468	3.661	2.77	2.844	3.455	3.417	-0.771	-0.671	-0.856	-0.656	0	0	0	1
Q6P2E9	EDC4	Enhancer of mRNA-decapping protein 4	nuclear-transcribed mRNA catabolic process, deadenylation-dependent decay;gene expression;exonucleolytic nuclear-transcribed mRNA catabolic process involved in deadenylation-dependent decay;	cytoplasmic mRNA processing body;nucleus;nucleoplasm;cytoplasm;cytosol;membrane;intracellular membrane-bounded organelle;	3.699	3.805	3.407	3.626	2.944	3.018	3.768	3.664	-1.038	-0.932	-1.272	-1.05	0	0	0	1
Q8WUM4	PDCD6IP	Programmed cell death 6-interacting protein	cell separation after cytokinesis;apoptotic process;regulation of centrosome duplication;protein transport;viral process;viral life cycle;viral budding via host ESCRT complex;ubiquitin-independent protein catabolic process via the multivesicular body sorting pathway;positive regulation of exosomal secretion;regulation of extracellular exosome assembly;positive regulation of extracellular exosome …	immunological synapse;cytoplasm;microtubule organizing center;cytosol;focal adhesion;membrane;melanosome;myelin sheath;extracellular exosome;endoplasmic reticulum exit site;extracellular vesicle;	4.464	4.562	3.25	3.354	3.277	3.326	3.929	3.778	-0.831	-0.797	-0.954	-0.762	0	0	0	1
P11940	PABPC1	Polyadenylate-binding protein 1	nuclear-transcribed mRNA catabolic process, nonsense-mediated decay;nuclear-transcribed mRNA catabolic process, deadenylation-dependent decay;nuclear-transcribed mRNA poly(A) tail shortening;mRNA splicing, via spliceosome;mRNA polyadenylation;translation;translational initiation;gene expression;gene silencing by RNA;cellular protein metabolic process;positive regulation of translation;mRNA stabil…	nucleus;cytoplasm;cytosol;focal adhesion;cytoplasmic stress granule;membrane;ribonucleoprotein complex;cytoplasmic ribonucleoprotein granule;extracellular exosome;catalytic step 2 spliceosome;	4.21	4.294	3.378	3.504	3.222	3.331	3.934	3.849	-1.07	-1.02	-1.395	-1.237	0	0	0	1
P08238	HSP90AB1	Heat shock protein HSP 90-beta	placenta development;protein folding;response to unfolded protein;axon guidance;response to salt stress;virion attachment to host cell;positive regulation of protein binding;negative regulation of proteasomal ubiquitin-dependent protein catabolic process;positive regulation of protein import into nucleus, translocation;cellular response to heat;nucleotide-binding domain, leucine rich repeat conta…	nucleoplasm;cytoplasm;mitochondrion;cytosol;cell surface;membrane;inclusion body;basolateral plasma membrane;apical plasma membrane;brush border membrane;melanosome;extracellular exosome;COP9 signalosome;	2.764	2.938	2.894	3.036	2.703	2.801	3.198	3.08	-0.462	-0.411	-1	-0.872	0	0	0	1
P18206	VCL	Vinculin	morphogenesis of an epithelium;platelet degranulation;movement of cell or subcellular component;muscle contraction;cell adhesion;cell-matrix adhesion;blood coagulation;lamellipodium assembly;platelet activation;negative regulation of cell migration;adherens junction assembly;protein localization to cell surface;apical junction assembly;axon extension;platelet aggregation;epithelial cell-cell adhe…	extracellular region;cell;cytosol;cytoskeleton;plasma membrane;brush border;cell-cell junction;adherens junction;cell-cell adherens junction;zonula adherens;fascia adherens;focal adhesion;actin cytoskeleton;cell-substrate junction;costamere;protein complex;membrane raft;extracellular exosome;outer dense plaque of desmosome;inner dense plaque of desmosome;extracellular vesicle;terminal web;	3.409	3.567	3.117	3.272	2.897	3.009	3.81	3.724	-1.304	-1.234	-1.777	-1.596	0	0	0	1
O14980	XPO1	Exportin-1	ribosomal large subunit export from nucleus;ribosomal small subunit export from nucleus;negative regulation of transcription from RNA polymerase II promoter;mitotic cell cycle;protein export from nucleus;transforming growth factor beta receptor signaling pathway;small GTPase mediated signal transduction;gene expression;regulation of centrosome duplication;viral process;viral life cycle;negative r…	kinetochore;nucleus;nuclear envelope;annulate lamellae;nucleoplasm;nucleolus;cytoplasm;cytosol;Cajal body;membrane;ribonucleoprotein complex;nuclear membrane;intracellular membrane-bounded organelle;	3.675	3.841	3.321	3.621	2.949	3.058	3.725	3.611	-0.974	-0.854	-1.271	-0.938	0	0	0	1
Q92945	KHSRP	Far upstream element-binding protein 2	RNA splicing, via transesterification reactions;transcription, DNA-templated;regulation of transcription, DNA-templated;mRNA processing;mRNA catabolic process;RNA splicing;gene expression;mRNA transport;regulation of miRNA metabolic process;	nucleoplasm;cytosol;cytoplasmic stress granule;membrane;	3.405	3.447	3.728	3.867	2.867	2.97	3.279	3.181	-0.376	-0.294	-0.765	-0.776	0	0	0	1
Q9NZI8	IGF2BP1	Insulin-like growth factor 2 mRNA-binding protein 1	gene expression;regulation of mRNA stability involved in response to stress;negative regulation of translation;pallium cell proliferation in forebrain;regulation of cytokine biosynthetic process;mRNA transport;CRD-mediated mRNA stabilization;neuronal stem cell maintenance;	nucleus;cytoplasm;cytosol;cytoplasmic stress granule;lamellipodium;filopodium;axon;growth cone;ribonucleoprotein complex;dendritic spine;perinuclear region of cytoplasm;CRD-mediated mRNA stability complex;	2.795	2.945	4.026	4.162	2.541	2.608	2.928	2.837	-0.337	-0.261	-0.752	-0.59	0	0	0	1
P12956	XRCC6	X-ray repair cross-complementing protein 6	telomere maintenance;DNA ligation;DNA repair;double-strand break repair;double-strand break repair via nonhomologous end joining;DNA recombination;transcription, DNA-templated;viral process;positive regulation of type I interferon production;DNA duplex unwinding;innate immune response;negative regulation of transcription, DNA-templated;positive regulation of transcription, DNA-templated;positive …	nuclear telomere cap complex;nucleus;nucleoplasm;transcription factor complex;cytosol;membrane;Ku70:Ku80 complex;nonhomologous end joining complex;	2.633	2.906	4.085	4.251	2.761	2.82	2.957	2.85	-0.199	-0.173	-0.932	-0.627	0	0	0	1
P41252	IARS	Isoleucine--tRNA ligase, cytoplasmic	osteoblast differentiation;tRNA aminoacylation for protein translation;isoleucyl-tRNA aminoacylation;regulation of translational fidelity;gene expression;	nucleoplasm;cytoplasm;cytosol;membrane;extracellular exosome;	3.073	3.251	3.094	3.267	2.553	2.662	3.291	3.234	-0.644	-0.581	-0.811	-0.553	0	0	0	1
P60842	EIF4A1	Eukaryotic initiation factor 4A-I	nuclear-transcribed mRNA catabolic process, deadenylation-dependent decay;nuclear-transcribed mRNA poly(A) tail shortening;translation;translational initiation;gene expression;regulation of gene expression;RNA secondary structure unwinding;viral process;cytokine-mediated signaling pathway;organ regeneration;cellular protein metabolic process;	cytoplasm;cytosol;membrane;eukaryotic translation initiation factor 4F complex;extracellular exosome;nucleus;	3.007	3.207	2.978	3.084	2.696	2.789	3.329	3.234	-0.772	-0.678	-1.16	-0.978	0	0	0	1
Q14671	PUM1	Pumilio homolog 1	post-Golgi vesicle-mediated transport;spermatogenesis;adult locomotory behavior;posttranscriptional gene silencing;stem cell differentiation;regulation of cell cycle;regulation of gene silencing by miRNA;membrane organization;mRNA destabilization;positive regulation of RIG-I signaling pathway;positive regulation of gene silencing by miRNA;	cytoplasmic mRNA processing body;cytosol;cytoplasmic stress granule;	4.022	4.231	3.548	3.629	2.945	3.066	3.763	3.586	-0.872	-0.793	-0.918	-0.86	0	0	0	1
Q99613	EIF3C	Eukaryotic translation initiation factor 3 subunit C	formation of translation preinitiation complex;translation;translational initiation;regulation of translational initiation;gene expression;cellular protein metabolic process;	cytosol;eukaryotic translation initiation factor 3 complex;eukaryotic 43S preinitiation complex;eukaryotic 48S preinitiation complex;	3.107	3.155	3.448	3.516	2.499	2.582	3.265	3.203	-0.82	-0.754	-1.103	-0.969	0	0	0	1
Q9P2J5	LARS	Leucine--tRNA ligase, cytoplasmic	tRNA aminoacylation for protein translation;leucyl-tRNA aminoacylation;regulation of translational fidelity;gene expression;methionyl-tRNA aminoacylation;	nucleus;cytoplasm;cytosol;	3.002	3.273	3.428	3.667	2.68	2.729	3.285	3.211	-0.586	-0.534	-0.929	-0.638	0	0	0	1
P11142	HSPA8	Heat shock cognate 71 kDa protein	mRNA splicing, via spliceosome;transcription, DNA-templated;protein folding;post-Golgi vesicle-mediated transport;response to unfolded protein;synaptic transmission;neurotransmitter secretion;axon guidance;RNA splicing;gene expression;viral process;cellular response to heat;protein refolding;negative regulation of transcription, DNA-templated;ATP metabolic process;positive regulation of mRNA spli…	Prp19 complex;extracellular space;intracellular;nucleus;nucleoplasm;spliceosomal complex;nucleolus;cytosol;plasma membrane;focal adhesion;membrane;ribonucleoprotein complex;melanosome;myelin sheath;clathrin-sculpted gamma-aminobutyric acid transport vesicle membrane;extracellular exosome;blood microparticle;ubiquitin ligase complex;	3.025	3.235	2.922	3.1	2.838	2.913	3.505	3.441	-0.817	-0.767	-1.249	-1.086	0	0	0	1
P36578	RPL4	60S ribosomal protein L4	nuclear-transcribed mRNA catabolic process, nonsense-mediated decay;cytoplasmic translation;translation;translational initiation;translational elongation;translational termination;SRP-dependent cotranslational protein targeting to membrane;gene expression;viral process;viral life cycle;viral transcription;cellular protein metabolic process;	nucleus;nucleolus;cytoplasm;cytosol;focal adhesion;membrane;cytosolic large ribosomal subunit;ribonucleoprotein complex;extracellular exosome;	2.509	2.585	4.415	4.465	2.216	2.307	2.495	2.307	0.081	0.147	-0.151	0.005	0	0	0	1
P35658	NUP214	Nuclear pore complex protein Nup214	mitotic cell cycle;carbohydrate metabolic process;mRNA export from nucleus;protein import into nucleus;protein export from nucleus;mitotic nuclear envelope disassembly;hexose transport;gene expression;regulation of glucose transport;glucose transport;viral process;protein sumoylation;viral life cycle;viral transcription;cytokine-mediated signaling pathway;cellular response to heat;post-translatio…	nucleus;nuclear pore;nucleoplasm;cytosol;focal adhesion;intracellular membrane-bounded organelle;	3.692	3.812	3.275	3.414	2.962	3.078	3.563	3.484	-0.707	-0.671	-0.983	-0.797	0	0	0	1
O15078	CEP290	Centrosomal protein of 290 kDa	G2/M transition of mitotic cell cycle;mitotic cell cycle;organelle organization;establishment or maintenance of cell polarity;protein transport;regulation of cAMP metabolic process;hindbrain development;otic vesicle formation;cilium assembly;eye photoreceptor cell development;photoreceptor cell maintenance;positive regulation of transcription, DNA-templated;pronephros development;retina developme…	photoreceptor outer segment;nucleus;cytoplasm;centrosome;cytosol;membrane;photoreceptor connecting cilium;centriolar satellite;ciliary transition zone;TCTN-B9D complex;protein complex;gamma-tubulin complex;centrosome;	3.832	3.998	3.488	3.666	3.012	3.062	3.605	3.335	-0.394	-0.339	-0.731	-0.541	0	0	0	1
P49588	AARS	Alanine--tRNA ligase, cytoplasmic	hair follicle development;tRNA modification;tRNA aminoacylation for protein translation;alanyl-tRNA aminoacylation;regulation of translational fidelity;protein folding;tRNA processing;gene expression;cerebellar Purkinje cell layer development;endoplasmic reticulum unfolded protein response;response to amino acid;negative regulation of neuron apoptotic process;neuromuscular process controlling bal…	cytoplasm;cytosol;membrane;extracellular exosome;	3.422	3.623	3.3	3.436	2.912	3.031	3.624	3.549	-0.907	-0.819	-1.206	-0.996	0	0	0	1
P53992	SEC24C	Protein transport protein Sec24C	antigen processing and presentation of peptide antigen via MHC class I;intracellular protein transport;ER to Golgi vesicle-mediated transport;protein N-linked glycosylation via asparagine;antigen processing and presentation of exogenous peptide antigen via MHC class II;post-translational protein modification;cellular protein metabolic process;small molecule metabolic process;COPII vesicle coating…	Golgi membrane;endoplasmic reticulum membrane;cytosol;ER to Golgi transport vesicle membrane;COPII vesicle coat;perinuclear region of cytoplasm;	4.75	4.92	2.464	2.67	3.14	3.267	3.83	3.784	-0.633	-0.511	-0.482	-0.216	0	0	0	1
Q14683	SMC1A	Structural maintenance of chromosomes protein 1A	mitotic sister chromatid segregation;mitotic cell cycle;mRNA splicing, via spliceosome;DNA repair;mitotic spindle organization;sister chromatid cohesion;mitotic sister chromatid cohesion;mitotic cell cycle checkpoint;meiotic nuclear division;RNA splicing;response to radiation;gene expression;protein sumoylation;stem cell maintenance;negative regulation of DNA endoreduplication;signal transduction…	chromosome, centromeric region;kinetochore;condensed chromosome kinetochore;condensed nuclear chromosome;nucleus;nucleoplasm;chromosome;nucleolus;cytoplasm;cytosol;cohesin core heterodimer;meiotic cohesin complex;	2.836	3.042	3.553	3.772	2.835	2.899	3.175	3.037	-0.27	-0.224	-0.862	-0.691	0	0	0	1
O94979	SEC31A	Protein transport protein Sec31A	antigen processing and presentation of peptide antigen via MHC class I;ER to Golgi vesicle-mediated transport;protein transport;protein N-linked glycosylation via asparagine;antigen processing and presentation of exogenous peptide antigen via MHC class II;endoplasmic reticulum unfolded protein response;IRE1-mediated unfolded protein response;post-translational protein modification;cellular protei…	Golgi membrane;cytoplasm;endoplasmic reticulum;endoplasmic reticulum membrane;cytosol;ER to Golgi transport vesicle membrane;vesicle coat;COPII vesicle coat;ER to Golgi transport vesicle;intracellular membrane-bounded organelle;perinuclear region of cytoplasm;endoplasmic reticulum exit site;	4.085	4.282	2.504	2.658	3.033	3.161	3.549	3.514	-0.525	-0.427	-0.519	-0.369	0	0	0	1
Q9UPN4	CEP131	Centrosomal protein of 131 kDa	G2/M transition of mitotic cell cycle;mitotic cell cycle;organelle organization;multicellular organismal development;spermatogenesis;positive regulation of cell proliferation;regulation of centrosome duplication;cell differentiation;intraciliary transport involved in cilium morphogenesis;positive regulation of intracellular protein transport;	acrosomal vesicle;nucleus;nucleoplasm;centrosome;centriole;microtubule organizing center;cytosol;cilium;microtubule cytoskeleton;nuclear membrane;centriolar satellite;intracellular membrane-bounded organelle;intercellular bridge;centrosome;	3.953	3.835	3.36	3.358	2.946	3.003	3.37	3.057	-0.033	0.052	-0.193	-0.177	0	0	0	1
P56192	MARS	Methionine--tRNA ligase, cytoplasmic	tRNA aminoacylation for protein translation;methionyl-tRNA aminoacylation;gene expression;	cytoplasm;mitochondrion;cytosol;membrane;extracellular exosome;	3.077	3.369	3.284	3.55	2.615	2.713	3.285	3.191	-0.698	-0.61	-0.996	-0.672	0	0	0	1
P53396	ACLY	ATP-citrate synthase	acetyl-CoA metabolic process;citrate metabolic process;energy reserve metabolic process;fatty acid biosynthetic process;lipid biosynthetic process;coenzyme A metabolic process;triglyceride biosynthetic process;positive regulation of cellular metabolic process;long-chain fatty-acyl-CoA biosynthetic process;cellular lipid metabolic process;cellular carbohydrate metabolic process;small molecule meta…	nucleoplasm;cytoplasm;mitochondrion;cytosol;plasma membrane;citrate lyase complex;membrane;extracellular exosome;	3.01	3.249	2.942	3.217	2.599	2.672	3.278	3.15	-0.383	-0.35	-0.593	-0.316	0	0	0	1
P23588	EIF4B	Eukaryotic translation initiation factor 4B	nuclear-transcribed mRNA catabolic process, deadenylation-dependent decay;nuclear-transcribed mRNA poly(A) tail shortening;translation;translational initiation;regulation of translational initiation;insulin receptor signaling pathway;gene expression;cellular protein metabolic process;	cytosol;eukaryotic translation initiation factor 4F complex;	3.868	3.804	3.035	2.904	2.872	3.073	3.778	3.444	-0.649	-0.45	-0.807	-0.925	0	0	0	1
P53621	COPA	Coatomer subunit alpha	intracellular protein transport;retrograde vesicle-mediated transport, Golgi to ER;pancreatic juice secretion;COPI coating of Golgi vesicle;membrane organization;	extracellular space;cytoplasm;cytosol;membrane;COPI vesicle coat;extracellular exosome;	3.24	3.5	3.173	3.267	2.628	2.763	3.393	3.331	-0.558	-0.49	-0.602	-0.395	0	0	0	1
O76094	SRP72	Signal recognition particle subunit SRP72	translation;SRP-dependent cotranslational protein targeting to membrane;gene expression;response to drug;cellular protein metabolic process;	nucleolus;cytoplasm;endoplasmic reticulum;signal recognition particle, endoplasmic reticulum targeting;cytosol;plasma membrane;	1.812	1.934	4.327	4.376	1.662	1.667	1.411	1.306	-0.202	-0.173	-0.562	-0.46	0	0	0	1
P14618	PKM	Pyruvate kinase PKM	response to hypoxia;liver development;carbohydrate metabolic process;glucose metabolic process;ATP biosynthetic process;response to nutrient;response to gravity;programmed cell death;response to muscle inactivity;phosphorylation;organ regeneration;response to insulin;pyruvate biosynthetic process;skeletal muscle tissue regeneration;small molecule metabolic process;canonical glycolysis;	nucleus;cytoplasm;mitochondrion;cytosol;plasma membrane;cilium;extracellular matrix;vesicle;myelin sheath;extracellular exosome;extracellular vesicle;	2.542	2.869	2.724	2.976	2.483	2.511	3.047	2.992	-0.216	-0.196	-0.499	-0.231	0	0	0	1
P22102	GART	Trifunctional purine biosynthetic protein adenosine-3	brainstem development;purine nucleobase metabolic process;'de novo' IMP biosynthetic process;glycine metabolic process;purine nucleobase biosynthetic process;purine ribonucleoside monophosphate biosynthetic process;response to organic substance;response to inorganic substance;cerebellum development;cerebral cortex development;methylation;small molecule metabolic process;tetrahydrofolate biosynthe…	cytosol;extracellular exosome;	3.089	3.188	2.801	2.921	2.39	2.496	3.263	3.093	-0.473	-0.418	-0.554	-0.471	0	0	0	1
Q8NCM8	DYNC2H1	Cytoplasmic dynein 2 heavy chain 1	organelle organization;Golgi organization;determination of left/right symmetry;asymmetric protein localization;dorsal/ventral pattern formation;protein processing;antigen processing and presentation of exogenous peptide antigen via MHC class II;spinal cord motor neuron differentiation;embryonic limb morphogenesis;forebrain development;intraciliary retrograde transport;cilium assembly;positive reg…	Golgi apparatus;cytosol;microtubule;plasma membrane;axoneme;dynein complex;motile primary cilium;apical part of cell;extracellular exosome;primary cilium;ciliary tip;	3.1	3.397	3.097	3.328	2.575	2.627	3.37	3.257	-0.664	-0.59	-0.517	-0.314	0	0	0	1
P35221	CTNNA1	Catenin alpha-1	ovarian follicle development;actin filament organization;cell adhesion;establishment or maintenance of cell polarity;small GTPase mediated signal transduction;negative regulation of neuroblast proliferation;aging;male gonad development;gap junction assembly;axon regeneration;cell junction assembly;adherens junction organization;cellular protein localization;odontogenesis of dentin-containing toot…	acrosomal vesicle;cytosol;plasma membrane;cell-cell junction;zonula adherens;focal adhesion;intercalated disc;actin cytoskeleton;catenin complex;lamellipodium;	3.233	3.342	3.174	3.322	2.934	3.01	3.873	3.855	-1.502	-1.375	-2.025	-1.882	0	0	0	1
P52732	KIF11	Kinesin-like protein KIF11	microtubule-based movement;spindle organization;mitotic spindle organization;chromosome segregation;mitotic nuclear division;mitotic centrosome separation;blood coagulation;metabolic process;antigen processing and presentation of exogenous peptide antigen via MHC class II;regulation of mitotic centrosome separation;cell division;mitotic spindle assembly;	cytoplasm;spindle;cytosol;kinesin complex;microtubule;membrane;spindle pole;spindle microtubule;	3.73	3.895	3.419	3.633	2.953	3.02	3.86	3.752	-1.067	-1.04	-1.293	-1.047	0	0	0	1
Q8TEQ6	GEMIN5	Gem-associated protein 5	spliceosomal snRNP assembly;mRNA splicing, via spliceosome;protein complex assembly;gene expression;ncRNA metabolic process;	nucleus;nucleoplasm;cytoplasm;cytosol;membrane;nuclear body;SMN complex;SMN-Sm protein complex;Gemini of coiled bodies;	3.467	3.679	3.492	3.656	2.736	2.826	3.441	3.322	-0.743	-0.656	-0.874	-0.683	0	0	0	1
P60709	ACTB	Actin, cytoplasmic 1	retina homeostasis;chromatin organization;protein folding;movement of cell or subcellular component;small GTPase mediated signal transduction;axon guidance;blood coagulation;substantia nigra development;cell junction assembly;adherens junction organization;Fc-gamma receptor signaling pathway involved in phagocytosis;ATP-dependent chromatin remodeling;cellular protein metabolic process;innate immu…	nuclear chromatin;extracellular space;nucleoplasm;cytoplasm;cytosol;cytoskeleton;plasma membrane;focal adhesion;membrane;ribonucleoprotein complex;cortical cytoskeleton;NuA4 histone acetyltransferase complex;cytoplasmic ribonucleoprotein granule;myelin sheath;protein complex;extracellular exosome;MLL5-L complex;blood microparticle;dense body;	2.766	2.959	2.632	2.789	2.492	2.603	3.515	3.337	-0.713	-0.661	-0.822	-0.687	0	0	0	1
P78371	CCT2	T-complex protein 1 subunit beta	protein folding;binding of sperm to zona pellucida;cellular protein metabolic process;'de novo' posttranslational protein folding;chaperone-mediated protein complex assembly;toxin transport;	zona pellucida receptor complex;cytoplasm;cytosol;chaperonin-containing T-complex;microtubule;myelin sheath;cell body;extracellular exosome;	3.001	3.232	3.042	3.293	2.716	2.792	3.361	3.211	-0.443	-0.382	-0.827	-0.569	0	0	0	1
P50990	CCT8	T-complex protein 1 subunit theta	protein folding;binding of sperm to zona pellucida;cellular protein metabolic process;pore complex assembly;'de novo' posttranslational protein folding;toxin transport;	zona pellucida receptor complex;cytoplasm;centrosome;cytosol;chaperonin-containing T-complex;microtubule;aggresome;cell body;intermediate filament cytoskeleton;extracellular exosome;	2.898	3.084	2.998	3.169	2.676	2.765	3.248	3.144	-0.484	-0.444	-0.875	-0.641	0	0	0	1
P07437	TUBB	Tubulin beta chain	G2/M transition of mitotic cell cycle;mitotic cell cycle;movement of cell or subcellular component;organelle organization;microtubule-based process;metabolic process;cellular process;cytoskeleton-dependent intracellular transport;natural killer cell mediated cytotoxicity;spindle assembly;protein polymerization;cell division;	nucleus;nuclear envelope lumen;cytosol;cytoskeleton;microtubule;cytoplasmic ribonucleoprotein granule;cell body;extracellular exosome;	2.715	3.069	2.51	2.82	2.531	2.644	3.417	3.355	-0.97	-0.923	-1.44	-1.133	0	0	0	1
Q8IZH2	XRN1	5'-3' exoribonuclease 1	nuclear-transcribed mRNA catabolic process, deadenylation-dependent decay;nuclear-transcribed mRNA catabolic process;gene expression;rRNA catabolic process;exonucleolytic nuclear-transcribed mRNA catabolic process involved in deadenylation-dependent decay;nuclear mRNA surveillance;histone mRNA catabolic process;nucleic acid phosphodiester bond hydrolysis;	cytoplasmic mRNA processing body;nucleus;cytoplasm;Golgi apparatus;cytosol;plasma membrane;membrane;intermediate filament cytoskeleton;	3.409	3.656	3.636	3.779	2.79	2.887	3.462	3.376	-0.519	-0.453	-0.84	-0.562	0	0	0	1
P14923	JUP	Junction plakoglobin	desmosome assembly;cytoskeletal anchoring at plasma membrane;single organismal cell-cell adhesion;cell migration;cell junction assembly;adherens junction organization;adherens junction assembly;regulation of cell proliferation;positive regulation of protein import into nucleus;regulation of cell fate specification;skin development;cell-cell junction organization;vascular endothelial growth factor…	nucleus;cytoplasm;cytosol;cytoskeleton;intermediate filament;plasma membrane;cell-cell junction;cell-cell adherens junction;zonula adherens;focal adhesion;cytoplasmic side of plasma membrane;intercalated disc;catenin complex;Z disc;desmosome;protein-DNA complex;extracellular exosome;gamma-catenin-TCF7L2 complex;hemidesmosome;	2.742	2.913	2.266	2.501	2.24	2.243	3.425	3.35	-1.214	-1.148	-1.404	-1.257	0	0	0	1
Q14684	RRP1B	Ribosomal RNA processing protein 1 homolog B	rRNA processing;negative regulation of phosphatase activity;	euchromatin;heterochromatin;nucleus;nucleolus;cytosol;preribosome, small subunit precursor;	2.518	2.549	3.927	3.956	2.49	2.604	2.762	2.599	-0.179	-0.121	-0.76	-0.702	0	0	0	1
Q02878	RPL6	60S ribosomal protein L6	ribosomal large subunit assembly;nuclear-transcribed mRNA catabolic process, nonsense-mediated decay;cytoplasmic translation;regulation of transcription, DNA-templated;translation;translational initiation;translational elongation;translational termination;SRP-dependent cotranslational protein targeting to membrane;gene expression;viral process;viral life cycle;viral transcription;cellular protein…	nucleus;cytosol;focal adhesion;membrane;cytosolic large ribosomal subunit;cytoplasmic ribonucleoprotein granule;	2.764	2.815	4.476	4.703	2.448	2.495	2.506	2.463	-0.074	-0.03	-0.25	-0.154	0	0	0	1
P78344	EIF4G2	Eukaryotic translation initiation factor 4 gamma 2	translational initiation;regulation of translational initiation;cell cycle arrest;cell death;cytokine-mediated signaling pathway;	cytosol;membrane;eukaryotic translation initiation factor 4F complex;	3.354	3.637	3.348	3.532	2.959	3.096	3.783	3.718	-1.19	-1.056	-1.564	-1.376	0	0	0	1
P11586	MTHFD1	C-1-tetrahydrofolate synthase, cytoplasmic	histidine biosynthetic process;neural tube closure;purine nucleotide biosynthetic process;methionine metabolic process;one-carbon metabolic process;vitamin metabolic process;water-soluble vitamin metabolic process;heart development;serine family amino acid metabolic process;serine family amino acid biosynthetic process;methionine biosynthetic process;10-formyltetrahydrofolate biosynthetic process…	mitochondrion;cytosol;membrane;extracellular exosome;	2.928	3.064	2.827	2.991	2.504	2.545	3.28	3.103	-0.535	-0.485	-0.761	-0.595	0	0	0	1
O95487	SEC24B	Protein transport protein Sec24B	neural tube closure;antigen processing and presentation of peptide antigen via MHC class I;outflow tract morphogenesis;intracellular protein transport;ER to Golgi vesicle-mediated transport;vesicle-mediated transport;protein N-linked glycosylation via asparagine;antigen processing and presentation of exogenous peptide antigen via MHC class II;cochlear nucleus development;aorta morphogenesis;post-…	Golgi membrane;endoplasmic reticulum membrane;cytosol;ER to Golgi transport vesicle membrane;membrane;COPII vesicle coat;perinuclear region of cytoplasm;	3.965	4.235	2.594	2.851	2.783	2.836	3.361	3.31	-0.59	-0.505	-0.562	-0.206	0	0	0	1
Q9Y2L1	DIS3	Exosome complex exonuclease RRP44	nuclear-transcribed mRNA catabolic process, deadenylation-dependent decay;rRNA processing;mRNA catabolic process;gene expression;rRNA catabolic process;positive regulation of GTPase activity;exonucleolytic nuclear-transcribed mRNA catabolic process involved in deadenylation-dependent decay;CUT catabolic process;nucleic acid phosphodiester bond hydrolysis;RNA phosphodiester bond hydrolysis, exonuc…	nuclear exosome (RNase complex);cytoplasmic exosome (RNase complex);exosome (RNase complex);nucleoplasm;cytosol;membrane;nucleolus;	3.003	3.229	3.379	3.547	2.689	2.822	3.145	3.036	-0.38	-0.305	-0.734	-0.512	0	0	0	1
Q15021	NCAPD2	Condensin complex subunit 1	mitotic cell cycle;mitotic chromosome condensation;meiotic chromosome condensation;cell division;chromosome separation;	condensed chromosome, centromeric region;condensed chromosome;condensin complex;condensin core heterodimer;nuclear condensin complex;nucleus;nucleoplasm;cytoplasm;cytosol;membrane;nuclear chromosome;cytoplasm;	3.287	3.561	3.706	3.945	2.839	3	3.476	3.438	-0.681	-0.608	-0.969	-0.7	0	0	0	1
Q14444	CAPRIN1	Caprin-1	negative regulation of translation;positive regulation of dendrite morphogenesis;positive regulation of dendritic spine morphogenesis;	cytoplasmic mRNA processing body;cytoplasm;cytosol;integral component of plasma membrane;cytoplasmic stress granule;membrane;dendrite;	4.338	4.48	3.732	3.928	3.457	3.545	4.104	4.081	-1.176	-1.145	-1.689	-1.476	0	0	0	1
P23396	RPS3	40S ribosomal protein S3	nuclear-transcribed mRNA catabolic process, nonsense-mediated decay;DNA repair;transcription, DNA-templated;translation;translational initiation;translational elongation;translational termination;regulation of translation;SRP-dependent cotranslational protein targeting to membrane;apoptotic process;cellular response to DNA damage stimulus;mitotic nuclear division;gene expression;viral process;vir…	nucleus;nucleolus;cytoplasm;mitochondrial inner membrane;spindle;cytosol;focal adhesion;membrane;cytosolic small ribosomal subunit;ribonucleoprotein complex;ruffle membrane;extracellular exosome;NF-kappaB complex;	3.031	3.254	4.533	4.791	2.353	2.494	2.813	2.692	-0.708	-0.62	-0.14	0.078	0	0	0	1
Q9UHI6	DDX20	Probable ATP-dependent RNA helicase DDX20	negative regulation of transcription from RNA polymerase II promoter;spliceosomal tri-snRNP complex assembly;spliceosomal snRNP assembly;RNA processing;gene expression;RNA secondary structure unwinding;ncRNA metabolic process;positive regulation of apoptotic process;oogenesis;regulation of steroid biosynthetic process;	nucleus;nucleoplasm;cytoplasm;cytosol;cytoskeleton;membrane;transcriptional repressor complex;SMN complex;SMN-Sm protein complex;Gemini of coiled bodies;	4.013	4.274	3.865	4.015	2.846	2.989	3.649	3.577	-0.835	-0.796	-0.757	-0.553	0	0	0	1
Q14974	KPNB1	Importin subunit beta-1	protein import into nucleus, translocation;apoptotic DNA fragmentation;protein import into nucleus;NLS-bearing protein import into nucleus;ribosomal protein import into nucleus;apoptotic process;cellular component disassembly involved in execution phase of apoptosis;programmed cell death;viral process;viral life cycle;cytokine-mediated signaling pathway;small molecule metabolic process;intracellu…	nuclear envelope;nuclear pore;nucleoplasm;cytoplasm;cytosol;membrane;nuclear membrane;extracellular exosome;endoplasmic reticulum tubular network;	3.499	3.795	3.504	3.784	3.127	3.207	3.763	3.71	-0.925	-0.837	-1.385	-0.989	0	0	0	1
P18124	RPL7	60S ribosomal protein L7	nuclear-transcribed mRNA catabolic process, nonsense-mediated decay;maturation of LSU-rRNA from tricistronic rRNA transcript (SSU-rRNA, 5.8S rRNA, LSU-rRNA);cytoplasmic translation;rRNA processing;translation;translational initiation;translational elongation;translational termination;SRP-dependent cotranslational protein targeting to membrane;gene expression;viral process;viral life cycle;viral t…	nucleus;nucleolus;cytoplasm;cytosol;polysome;focal adhesion;membrane;cytosolic large ribosomal subunit;ribonucleoprotein complex;extracellular exosome;	2.934	3.137	4.551	4.669	2.655	2.71	2.938	2.872	-0.264	-0.202	-0.515	-0.301	0	0	0	1
Q9UDY2	TJP2	Tight junction protein ZO-2	apoptotic process;cellular component disassembly involved in execution phase of apoptosis;response to organic substance;programmed cell death;hippo signaling;nucleotide phosphorylation;intestinal absorption;establishment of endothelial intestinal barrier;regulation of membrane permeability;	nucleoplasm;cytoplasm;cytosol;plasma membrane;adherens junction;bicellular tight junction;cell junction;	3.343	3.446	2.575	2.591	2.608	2.757	3.755	3.544	-1.32	-1.207	-1.633	-1.539	0	0	0	1
P13010	XRCC5	X-ray repair cross-complementing protein 5	telomere maintenance;DNA repair;double-strand break repair;double-strand break repair via nonhomologous end joining;DNA recombination;transcription, DNA-templated;cell proliferation;viral process;positive regulation of type I interferon production;DNA duplex unwinding;innate immune response;negative regulation of transcription, DNA-templated;positive regulation of neurogenesis;hematopoietic stem …	nuclear telomere cap complex;nuclear chromosome, telomeric region;nucleus;nucleoplasm;nucleolus;cytosol;plasma membrane;membrane;Ku70:Ku80 complex;nonhomologous end joining complex;	2.717	2.964	3.805	3.931	2.527	2.633	2.993	2.977	-0.295	-0.256	-0.754	-0.516	0	0	0	1
O95347	SMC2	Structural maintenance of chromosomes protein 2	mitotic cell cycle;mitotic chromosome condensation;meiotic chromosome condensation;meiotic chromosome segregation;cell division;kinetochore organization;	nuclear chromosome;condensed chromosome;condensin complex;nucleus;nucleoplasm;cytoplasm;cytosol;extracellular exosome;	2.934	3.098	3.358	3.535	2.798	2.842	3.416	3.296	-0.512	-0.558	-1.076	-0.878	0	0	0	1
P35222	CTNNB1	Catenin beta-1	negative regulation of transcription from RNA polymerase II promoter;embryonic axis specification;patterning of blood vessels;branching involved in ureteric bud morphogenesis;in utero embryonic development;gastrulation with mouth forming second;cell fate specification;endodermal cell fate commitment;neuron migration;epithelial to mesenchymal transition;neural plate development;positive regulation…	spindle pole;nucleus;nucleoplasm;transcription factor complex;nuclear euchromatin;cytoplasm;centrosome;cytosol;plasma membrane;cell-cell junction;adherens junction;cell-cell adherens junction;fascia adherens;bicellular tight junction;focal adhesion;cell cortex;membrane;basolateral plasma membrane;lateral plasma membrane;catenin complex;Z disc;lamellipodium;cell junction;beta-catenin destruction c…	3.171	3.277	2.729	2.839	2.789	2.895	3.881	3.813	-1.812	-1.623	-1.951	-1.745	0	0	0	1
P15311	EZR	Ezrin	intestinal D-glucose absorption;sphingosine-1-phosphate signaling pathway;cytoskeletal anchoring at plasma membrane;leukocyte cell-cell adhesion;axon guidance;regulation of cell shape;positive regulation of gene expression;protein kinase A signaling;membrane to membrane docking;microvillus assembly;actin cytoskeleton reorganization;receptor internalization;regulation of microvillus length;positiv…	ruffle;uropod;extracellular space;nucleolus;cytoplasm;endosome;cytosol;actin filament;plasma membrane;microvillus;brush border;focal adhesion;actin cytoskeleton;membrane;basolateral plasma membrane;apical plasma membrane;extrinsic component of membrane;filopodium;T-tubule;cortical cytoskeleton;microvillus membrane;vesicle;ruffle membrane;ciliary basal body;cell projection;myelin sheath;cell body;…	2.473	2.661	3.204	3.327	2.62	2.687	3.15	3.033	-0.633	-0.619	-1.454	-1.244	0	0	0	1
P12268	IMPDH2	Inosine-5'-monophosphate dehydrogenase 2	purine nucleobase metabolic process;GMP biosynthetic process;purine ribonucleoside monophosphate biosynthetic process;small molecule metabolic process;lymphocyte proliferation;protein homotetramerization;nucleobase-containing small molecule metabolic process;oxidation-reduction process;retina development in camera-type eye;cellular response to interleukin-4;	nucleus;cytoplasm;peroxisomal membrane;cytosol;membrane;extracellular exosome;	2.888	3.132	2.31	2.593	2.536	2.611	3.563	3.447	-0.66	-0.62	-0.879	-0.673	0	0	0	1
P68104	EEF1A1	Elongation factor 1-alpha 1	transcription, DNA-templated;regulation of transcription, DNA-templated;translation;translational elongation;gene expression;cellular protein metabolic process;cellular response to epidermal growth factor stimulus;	extracellular space;nucleus;nucleolus;cytoplasm;cytosol;eukaryotic translation elongation factor 1 complex;membrane;cortical actin cytoskeleton;ruffle membrane;myelin sheath;extracellular exosome;nucleus;	2.464	2.628	2.625	2.851	2.363	2.415	2.83	2.705	-0.241	-0.241	-0.474	-0.156	0	0	0	1
Q13283	G3BP1	Ras GTPase-activating protein-binding protein 1	transport;Ras protein signal transduction;DNA duplex unwinding;negative regulation of canonical Wnt signaling pathway;nucleic acid phosphodiester bond hydrolysis;	nucleus;cytoplasm;cytosol;plasma membrane;focal adhesion;cytoplasmic stress granule;	3.349	3.553	3.398	3.623	3.004	3.154	3.763	3.659	-1.251	-1.125	-1.695	-1.613	0	0	0	1
P30153	PPP2R1A	Serine/threonine-protein phosphatase 2A 65 kDa regulatory subunit A alpha isoform	G2/M transition of mitotic cell cycle;nuclear-transcribed mRNA catabolic process, nonsense-mediated decay;inactivation of MAPK activity;mitotic cell cycle;regulation of DNA replication;regulation of transcription, DNA-templated;protein complex assembly;protein dephosphorylation;ceramide metabolic process;apoptotic process;organelle organization;chromosome segregation;mitotic nuclear envelope reas…	protein phosphatase type 2A complex;chromosome, centromeric region;nucleus;mitochondrion;cytosol;microtubule cytoskeleton;membrane;extracellular exosome;	3.055	3.288	2.769	3.078	2.7	2.831	3.425	3.312	-1.041	-0.944	-1.452	-1.128	0	0	0	1
Q92973	TNPO1	Transportin-1	protein import into nucleus, translocation;organelle organization;gene expression;viral process;	nucleus;cytoplasm;cytosol;extracellular exosome;primary cilium;	3.668	3.92	3.098	3.399	2.939	2.992	3.632	3.574	-1.044	-1.031	-1.316	-1.049	0	0	0	1
Q9C0C2	TNKS1BP1	182 kDa tankyrase-1-binding protein	nuclear-transcribed mRNA catabolic process, deadenylation-dependent decay;nuclear-transcribed mRNA poly(A) tail shortening;telomere maintenance via telomerase;gene expression;	nucleus;nucleoplasm;nuclear telomeric heterochromatin;cytoplasm;cytosol;cytoskeleton;plasma membrane;CCR4-NOT complex;	3.848	3.882	3.136	3.31	2.875	3.069	3.763	3.546	-1.162	-1.113	-1.52	-1.249	0	0	0	1
P62424	RPL7A	60S ribosomal protein L7a	nuclear-transcribed mRNA catabolic process, nonsense-mediated decay;translation;translational initiation;translational elongation;translational termination;SRP-dependent cotranslational protein targeting to membrane;gene expression;viral process;viral life cycle;viral transcription;ribosome biogenesis;cellular protein metabolic process;	nucleus;nucleolus;cytoplasm;cytosol;focal adhesion;membrane;cytosolic large ribosomal subunit;polysomal ribosome;extracellular exosome;	2.525	2.611	4.143	4.196	2.345	2.425	2.452	2.237	-0.02	-0.006	-0.305	-0.273	0	0	0	1
P54577	YARS	Tyrosine--tRNA ligase, cytoplasmic	tRNA aminoacylation for protein translation;tyrosyl-tRNA aminoacylation;apoptotic process;signal transduction;gene expression;isoleucyl-tRNA aminoacylation;	extracellular space;nucleus;cytoplasm;cytosol;	2.737	2.871	3.313	3.432	2.692	2.752	3.044	2.947	-0.374	-0.325	-0.885	-0.7	0	0	0	1
P39023	RPL3	60S ribosomal protein L3	ribosomal large subunit assembly;nuclear-transcribed mRNA catabolic process, nonsense-mediated decay;translation;translational initiation;translational elongation;translational termination;SRP-dependent cotranslational protein targeting to membrane;gene expression;viral process;viral life cycle;viral transcription;cellular protein metabolic process;cellular response to interleukin-4;	nucleus;nucleoplasm;nucleolus;cytoplasm;cytosol;focal adhesion;cytosolic large ribosomal subunit;extracellular exosome;	2.385	2.504	3.942	4.101	2.593	2.65	2.608	2.561	-0.052	-0.037	-0.777	-0.531	0	0	0	1
Q13085	ACACA	Acetyl-CoA carboxylase 1	tissue homeostasis;acetyl-CoA metabolic process;energy reserve metabolic process;fatty acid biosynthetic process;vitamin metabolic process;water-soluble vitamin metabolic process;biotin metabolic process;carnitine shuttle;triglyceride biosynthetic process;positive regulation of cellular metabolic process;long-chain fatty-acyl-CoA biosynthetic process;cellular lipid metabolic process;multicellular…	nucleolus;cytoplasm;mitochondrion;cytosol;actin cytoskeleton;extracellular exosome;	3.004	3.323	2.206	2.326	2.567	2.552	3.19	3.104	-0.631	-0.6	-0.668	-0.34	0	0	0	1
P50991	CCT4	T-complex protein 1 subunit delta	protein folding;binding of sperm to zona pellucida;cellular protein metabolic process;'de novo' posttranslational protein folding;toxin transport;	zona pellucida receptor complex;nucleoplasm;cytoplasm;centrosome;cytosol;chaperonin-containing T-complex;microtubule;melanosome;cell body;extracellular exosome;	2.829	3.117	3.141	3.308	2.502	2.598	3.212	3.113	-0.561	-0.504	-1.067	-0.772	0	0	0	1
Q9H2U1	DHX36	ATP-dependent RNA helicase DHX36	ossification;transcription, DNA-templated;RNA processing;response to virus;RNA secondary structure unwinding;positive regulation of telomere maintenance;positive regulation of type I interferon production;response to exogenous dsRNA;innate immune response;positive regulation of transcription from RNA polymerase II promoter;	chromosome, telomeric region;nucleus;cytoplasm;cytosol;extracellular exosome;	3.118	3.264	3.368	3.49	2.676	2.733	3.09	3.072	-0.464	-0.405	-0.659	-0.459	0	0	0	1
Q96Q15	SMG1	Serine/threonine-protein kinase SMG1	nuclear-transcribed mRNA catabolic process, nonsense-mediated decay;double-strand break repair via homologous recombination;mRNA export from nucleus;response to stress;gene expression;peptidyl-serine phosphorylation;protein autophosphorylation;phosphatidylinositol phosphorylation;	nucleus;cytoplasm;cytosol;	3.18	3.309	3.121	3.253	2.631	2.733	3.366	3.206	-0.691	-0.571	-0.84	-0.636	0	0	0	1
Q8TEW0	PARD3	Partitioning defective 3 homolog	microtubule cytoskeleton organization;apical constriction;protein complex assembly;protein targeting to membrane;cell cycle;establishment or maintenance of cell polarity;transforming growth factor beta receptor signaling pathway;protein kinase C-activating G-protein coupled receptor signaling pathway;axonogenesis;asymmetric cell division;negative regulation of peptidyl-threonine phosphorylation;m…	spindle;cytosol;plasma membrane;cell-cell junction;cell-cell adherens junction;bicellular tight junction;cell cortex;endomembrane system;cell junction;internode region of axon;neuronal cell body;protein complex;axonal growth cone;apical part of cell;	3.045	3.041	2.461	2.422	2.129	2.368	3.327	3.032	-0.998	-0.816	-1.293	-1.316	0	0	0	1
O43175	PHGDH	D-3-phosphoglycerate dehydrogenase	glutamine metabolic process;glycine metabolic process;L-serine biosynthetic process;threonine metabolic process;brain development;cellular amino acid biosynthetic process;gamma-aminobutyric acid metabolic process;regulation of gene expression;taurine metabolic process;spinal cord development;glial cell development;neural tube development;neuron projection development;cellular nitrogen compound me…	cytosol;myelin sheath;extracellular exosome;	3.056	3.242	2.845	3.015	2.871	2.91	3.645	3.554	-0.877	-0.839	-1.154	-0.994	0	0	0	1
P17987	TCP1	T-complex protein 1 subunit alpha	protein folding;tubulin complex assembly;binding of sperm to zona pellucida;translocation of peptides or proteins into host cell cytoplasm;cellular protein metabolic process;'de novo' posttranslational protein folding;toxin transport;regulation of macrophage apoptotic process;	pericentriolar material;acrosomal vesicle;zona pellucida receptor complex;nuclear heterochromatin;Golgi apparatus;centrosome;cytosol;chaperonin-containing T-complex;microtubule;myelin sheath;cell body;extracellular exosome;	2.977	3.141	2.855	3.111	2.556	2.653	3.271	3.178	-0.411	-0.3	-0.694	-0.46	0	0	0	1
P26196	DDX6	Probable ATP-dependent RNA helicase DDX6	nuclear-transcribed mRNA catabolic process, deadenylation-dependent decay;regulation of translation;gene expression;RNA secondary structure unwinding;viral RNA genome packaging;stem cell maintenance;cytoplasmic mRNA processing body assembly;exonucleolytic nuclear-transcribed mRNA catabolic process involved in deadenylation-dependent decay;negative regulation of neuron differentiation;	cytoplasmic mRNA processing body;cytoplasm;cytosol;cytoplasmic stress granule;membrane;RISC complex;intracellular membrane-bounded organelle;	3.248	3.407	3.539	3.697	2.694	2.765	3.402	3.351	-0.911	-0.806	-1.405	-1.186	0	0	0	1
Q15717	ELAVL1	ELAV-like protein 1	multicellular organismal development;gene expression;positive regulation of translation;mRNA stabilization;3'-UTR-mediated mRNA stabilization;regulation of stem cell maintenance;	nucleus;nucleoplasm;cytoplasm;cytosol;membrane;	2.951	3.133	3.782	3.905	2.764	2.846	3.188	3.065	-0.411	-0.395	-0.997	-0.836	0	0	0	1
O14964	HGS	Hepatocyte growth factor-regulated tyrosine kinase substrate	protein targeting to lysosome;post-Golgi vesicle-mediated transport;signal transduction;epidermal growth factor receptor signaling pathway;negative regulation of cell proliferation;endosome to lysosome transport;membrane invagination;positive regulation of gene expression;endosomal transport;negative regulation of epidermal growth factor receptor signaling pathway;regulation of protein catabolic …	cytoplasm;endosome;early endosome;cytosol;secretory granule;early endosome membrane;multivesicular body membrane;intracellular membrane-bounded organelle;extracellular exosome;	4.361	4.32	2.92	2.849	2.966	3.07	3.643	3.341	-0.339	-0.293	-0.321	-0.339	0	0	0	1
P49368	CCT3	T-complex protein 1 subunit gamma	protein folding;binding of sperm to zona pellucida;cellular protein metabolic process;pore complex assembly;'de novo' posttranslational protein folding;toxin transport;	zona pellucida receptor complex;cytoplasm;cytosol;chaperonin-containing T-complex;cytoskeleton;microtubule;plasma membrane;myelin sheath;cell body;extracellular exosome;	2.849	3.073	3.25	3.43	2.802	2.893	3.332	3.221	-0.675	-0.586	-1.11	-0.849	0	0	0	1
P26640	VARS	Valine--tRNA ligase	tRNA aminoacylation for protein translation;valyl-tRNA aminoacylation;regulation of translational fidelity;gene expression;	mitochondrion;cytosol;cytosol;	2.838	3.023	2.687	2.927	2.578	2.586	3.184	3.062	-0.519	-0.441	-0.613	-0.379	0	0	0	1
Q9UHB9	SRP68	Signal recognition particle subunit SRP68	translation;SRP-dependent cotranslational protein targeting to membrane;gene expression;response to drug;cellular protein metabolic process;protein targeting to ER;	nucleolus;cytoplasm;endoplasmic reticulum;signal recognition particle, endoplasmic reticulum targeting;cytosol;ribosome;focal adhesion;	3.068	3.185	3.389	3.555	2.625	2.715	3.259	3.364	-0.747	-0.618	-1.146	-0.976	0	0	0	1
P60228	EIF3E	Eukaryotic translation initiation factor 3 subunit E	nuclear-transcribed mRNA catabolic process, nonsense-mediated decay;formation of translation preinitiation complex;translation;translational initiation;regulation of translational initiation;gene expression;cellular protein metabolic process;negative regulation of translational initiation;	nucleus;nucleoplasm;cytoplasm;cytosol;eukaryotic translation initiation factor 3 complex;membrane;eukaryotic 43S preinitiation complex;eukaryotic 48S preinitiation complex;extracellular exosome;chromatin;PML body;	3.298	3.601	3.189	3.427	2.996	3.145	3.735	3.677	-1.36	-1.281	-1.657	-1.448	0	0	0	1
P62258	YWHAE	14-3-3 protein epsilon	G2/M transition of mitotic cell cycle;mitotic cell cycle;neuron migration;regulation of heart rate by hormone;transcription initiation from RNA polymerase II promoter;protein targeting;apoptotic process;organelle organization;small GTPase mediated signal transduction;gene expression;programmed cell death;viral process;substantia nigra development;hippocampus development;cerebral cortex developmen…	mitochondrion;cytosol;kinesin complex;focal adhesion;membrane;axon;cytoplasmic vesicle membrane;melanosome;extracellular exosome;	3.085	3.194	2.961	3.079	2.932	3.028	3.727	3.56	-0.86	-0.8	-1.364	-1.191	0	0	0	1
P61247	RPS3A	40S ribosomal protein S3a	nuclear-transcribed mRNA catabolic process, nonsense-mediated decay;translation;translational initiation;translational elongation;translational termination;SRP-dependent cotranslational protein targeting to membrane;gene expression;viral process;viral life cycle;viral transcription;cell differentiation;negative regulation of apoptotic process;cellular protein metabolic process;	nucleus;nucleolus;cytoplasm;cytosol;focal adhesion;cytosolic small ribosomal subunit;ribonucleoprotein complex;extracellular exosome;	2.606	2.737	4.033	4.19	2.467	2.596	2.995	2.826	-0.597	-0.552	-1.014	-0.852	0	0	0	1
P55884	EIF3B	Eukaryotic translation initiation factor 3 subunit B	formation of translation preinitiation complex;translation;translational initiation;regulation of translational initiation;gene expression;cellular protein metabolic process;	nucleoplasm;cytoplasm;cytosol;eukaryotic translation initiation factor 3 complex;eukaryotic 43S preinitiation complex;eukaryotic 48S preinitiation complex;extracellular exosome;eukaryotic translation initiation factor 3 complex, eIF3m;	3.027	3.256	3.678	3.945	2.704	2.812	3.367	3.292	-0.723	-0.583	-1.146	-0.908	0	0	0	1
P04406	GAPDH	Glyceraldehyde-3-phosphate dehydrogenase	microtubule cytoskeleton organization;carbohydrate metabolic process;glucose metabolic process;gluconeogenesis;negative regulation of translation;peptidyl-cysteine S-trans-nitrosylation;small molecule metabolic process;protein stabilization;neuron apoptotic process;oxidation-reduction process;canonical glycolysis;cellular response to interferon-gamma;	nucleus;cytoplasm;lipid particle;cytosol;plasma membrane;microtubule cytoskeleton;membrane;ribonucleoprotein complex;nuclear membrane;vesicle;intracellular membrane-bounded organelle;perinuclear region of cytoplasm;extracellular exosome;GAIT complex;	2.373	2.659	2.616	2.941	2.285	2.296	2.847	2.755	0.012	0.056	-0.687	-0.386	0	0	0	1
P06733	ENO1	Alpha-enolase	negative regulation of transcription from RNA polymerase II promoter;carbohydrate metabolic process;glucose metabolic process;gluconeogenesis;transcription, DNA-templated;response to virus;negative regulation of cell growth;small molecule metabolic process;negative regulation of transcription, DNA-templated;canonical glycolysis;	phosphopyruvate hydratase complex;extracellular space;nucleus;cytoplasm;cytosol;plasma membrane;membrane;M band;extracellular exosome;	2.375	2.662	3.137	3.241	2.543	2.572	2.924	2.834	0.042	0.042	-0.677	-0.43	0	0	0	1
Q9Y3F4	STRAP	Serine-threonine kinase receptor-associated protein	negative regulation of transcription from RNA polymerase II promoter;spliceosomal snRNP assembly;transforming growth factor beta receptor signaling pathway;negative regulation of epithelial cell migration;negative regulation of epithelial to mesenchymal transition;maintenance of gastrointestinal epithelium;negative regulation of transforming growth factor beta receptor signaling pathway;negative …	nucleus;nucleoplasm;cytoplasm;cytosol;plasma membrane;SMN complex;SMN-Sm protein complex;	3.621	3.71	3.441	3.635	3.112	3.229	3.867	3.784	-0.953	-0.884	-1.286	-1.158	0	0	0	1
Q9NTI5	PDS5B	Sister chromatid cohesion protein PDS5 homolog B	mitotic cell cycle;mitotic sister chromatid cohesion;cell proliferation;negative regulation of cell proliferation;regulation of cell proliferation;cell division;	chromosome, centromeric region;chromatin;nucleus;nucleoplasm;chromosome;cytosol;	2.759	3.006	3.433	3.658	2.636	2.735	3.135	3.005	-0.258	-0.196	-0.901	-0.605	0	0	0	1
Q15366	PCBP2	Poly(rC)-binding protein 2	mRNA splicing, via spliceosome;RNA splicing;gene expression;mRNA metabolic process;negative regulation of type I interferon production;proteasome-mediated ubiquitin-dependent protein catabolic process;innate immune response;negative regulation of defense response to virus;defense response to virus;	nucleus;nucleoplasm;cytoplasm;cytosol;focal adhesion;membrane;ribonucleoprotein complex;extracellular exosome;	3.708	3.812	3.539	3.644	3.016	3.077	3.578	3.561	-0.708	-0.638	-0.954	-0.907	0	0	0	1
P42356	PI4KA	Phosphatidylinositol 4-kinase alpha	phospholipid metabolic process;phosphatidylinositol biosynthetic process;signal transduction;small molecule metabolic process;phosphatidylinositol phosphorylation;phosphatidylinositol-mediated signaling;	cytoplasm;cytosol;plasma membrane;focal adhesion;membrane;Golgi-associated vesicle membrane;extracellular exosome;	3.387	3.509	2.834	3.17	2.692	2.826	3.39	3.195	-0.887	-0.767	-0.904	-0.695	0	0	0	1
Q92783	STAM	Signal transducing adapter molecule 1	intracellular protein transport;signal transduction;epidermal growth factor receptor signaling pathway;positive regulation of signal transduction;endosomal transport;negative regulation of epidermal growth factor receptor signaling pathway;membrane organization;positive regulation of exosomal secretion;regulation of extracellular exosome assembly;	cytosol;early endosome membrane;	3.941	4.374	2.974	3.401	3.08	3.12	3.714	3.763	-1.069	-1	-1.11	-0.752	0	0	0	1
Q9NSV4	DIAPH3	Protein diaphanous homolog 3	small GTPase mediated signal transduction;spermatogenesis;actin cytoskeleton organization;	nucleus;cytosol;	3.755	3.988	3.588	3.743	2.953	2.996	3.667	3.517	-0.721	-0.658	-0.948	-0.675	0	0	0	1
P54136	RARS	Arginine--tRNA ligase, cytoplasmic	tRNA aminoacylation for protein translation;arginyl-tRNA aminoacylation;gene expression;	nucleoplasm;cytoplasm;mitochondrion;cytosol;membrane;aminoacyl-tRNA synthetase multienzyme complex;extracellular exosome;	3.335	3.653	3.282	3.549	2.818	2.859	3.548	3.512	-0.789	-0.758	-1.145	-0.838	0	0	0	1
Q9NRA8	EIF4ENIF1	Eukaryotic translation initiation factor 4E transporter	protein transport;negative regulation of translation;stem cell maintenance;negative regulation of neuron differentiation;	cytoplasmic mRNA processing body;nucleus;cytoplasm;cytosol;membrane;PML body;nuclear speck;intracellular membrane-bounded organelle;	3.781	3.922	3.295	3.548	2.833	2.95	3.639	3.504	-0.906	-0.828	-1.299	-1.007	0	0	0	1
Q92974	ARHGEF2	Rho guanine nucleotide exchange factor 2	establishment of mitotic spindle orientation;cell morphogenesis;intracellular protein transport;actin filament organization;negative regulation of microtubule depolymerization;mitotic nuclear division;small GTPase mediated signal transduction;positive regulation of interleukin-6 production;positive regulation of tumor necrosis factor production;regulation of Rho protein signal transduction;regula…	cytoplasm;Golgi apparatus;spindle;cytosol;cytoskeleton;microtubule;bicellular tight junction;focal adhesion;cytoplasmic membrane-bounded vesicle;vesicle;ruffle membrane;neuronal cell body;dendritic shaft;protein complex;neuronal postsynaptic density;	3.266	3.387	3.149	3.244	2.749	2.761	3.21	3.141	-0.339	-0.235	-0.818	-0.698	0	0	0	1
Q93009	USP7	Ubiquitin carboxyl-terminal hydrolase 7	transcription-coupled nucleotide-excision repair;multicellular organismal development;maintenance of DNA methylation;viral process;histone deubiquitination;protein deubiquitination;negative regulation of NF-kappaB transcription factor activity;proteasome-mediated ubiquitin-dependent protein catabolic process;regulation of sequence-specific DNA binding transcription factor activity;regulation of p…	nucleus;cytoplasm;cytosol;nuclear body;PML body;	3.07	3.215	3.206	3.526	2.669	2.724	3.329	3.151	-0.461	-0.43	-1.035	-0.691	0	0	0	1
P40227	CCT6A	T-complex protein 1 subunit zeta	protein folding;binding of sperm to zona pellucida;cellular protein metabolic process;'de novo' posttranslational protein folding;toxin transport;	acrosomal vesicle;zona pellucida receptor complex;cytoplasm;cytosol;chaperonin-containing T-complex;microtubule;cell body;extracellular exosome;	2.829	3.003	3.068	3.252	2.553	2.635	3.259	3.153	-0.483	-0.41	-0.921	-0.731	0	0	0	1
P53618	COPB1	Coatomer subunit beta	intracellular protein transport;retrograde vesicle-mediated transport, Golgi to ER;intra-Golgi vesicle-mediated transport;viral process;COPI coating of Golgi vesicle;membrane organization;	Golgi membrane;cytoplasm;endoplasmic reticulum-Golgi intermediate compartment;Golgi apparatus;Golgi-associated vesicle;cytosol;plasma membrane;membrane;COPI vesicle coat;intracellular membrane-bounded organelle;	3.166	3.408	2.921	3.276	2.55	2.636	3.538	3.404	-0.765	-0.643	-0.863	-0.647	0	0	0	1
Q9UJU6	DBNL	Drebrin-like protein	immune system process;receptor-mediated endocytosis;apoptotic process;cellular component disassembly involved in execution phase of apoptosis;activation of JUN kinase activity;synapse assembly;programmed cell death;Rac protein signal transduction;neuron projection morphogenesis;podosome assembly;ruffle assembly;	Golgi membrane;ruffle;podosome;cytoplasm;cytosol;plasma membrane;cell cortex;postsynaptic density;lamellipodium;cell junction;dendrite;clathrin-coated vesicle membrane;extracellular exosome;	3.379	3.496	2.854	2.793	2.989	3.053	3.71	3.448	-1.156	-0.852	-1.419	-1.422	0	0	0	1
P62701	RPS4X	40S ribosomal protein S4, X isoform	nuclear-transcribed mRNA catabolic process, nonsense-mediated decay;translation;translational initiation;translational elongation;translational termination;SRP-dependent cotranslational protein targeting to membrane;multicellular organismal development;positive regulation of cell proliferation;gene expression;viral process;viral life cycle;viral transcription;cellular protein metabolic process;po…	cytosol;ribosome;polysome;focal adhesion;small ribosomal subunit;membrane;cytosolic small ribosomal subunit;ribonucleoprotein complex;cytoplasmic ribonucleoprotein granule;extracellular exosome;	2.599	2.643	3.665	3.826	2.651	2.657	2.877	2.637	-0.548	-0.45	-0.776	-0.749	0	0	0	1
P20073	ANXA7	Annexin A7	cellular calcium ion homeostasis;autophagy;hemostasis;cell proliferation;regulation of cell shape;response to salt stress;cellular water homeostasis;negative regulation of gene expression;response to organic cyclic compound;epithelial cell differentiation;social behavior;response to calcium ion;membrane fusion;	nucleus;nuclear envelope;endoplasmic reticulum membrane;cytosol;plasma membrane;membrane;extracellular exosome;chromaffin granule membrane;	4.397	4.545	2.781	2.947	3.165	3.25	3.894	3.782	-0.76	-0.629	-0.707	-0.587	0	0	0	1
P62750	RPL23A	60S ribosomal protein L23a	ribosomal large subunit assembly;nuclear-transcribed mRNA catabolic process, nonsense-mediated decay;translation;translational initiation;translational elongation;translational termination;SRP-dependent cotranslational protein targeting to membrane;cell proliferation;gene expression;viral process;viral life cycle;viral transcription;cellular protein metabolic process;	nucleus;nucleolus;cytoplasm;cytosol;cytosolic large ribosomal subunit;extracellular exosome;TORC2 complex;	-0.335	-0.316	4.236	4.216	0.363	0.343	0.295	0.159	-0.176	-0.153	-0.73	-0.679	0	0	0	1
P06748	NPM1	Nucleophosmin	DNA repair;nucleosome assembly;intracellular protein transport;nucleocytoplasmic transport;response to stress;centrosome cycle;signal transduction;cell aging;protein localization;negative regulation of cell proliferation;negative regulation of centrosome duplication;viral process;regulation of endodeoxyribonuclease activity;CENP-A containing nucleosome assembly;ribosome assembly;negative regulati…	nucleus;nucleoplasm;nucleolus;cytoplasm;centrosome;cytosol;focal adhesion;membrane;ribonucleoprotein complex;spindle pole centrosome;	2.476	2.692	3.953	4.169	2.793	2.862	3.105	3.084	-0.384	-0.358	-1.19	-0.873	0	0	0	1
Q66GS9	CEP135	Centrosomal protein of 135 kDa	G2/M transition of mitotic cell cycle;mitotic cell cycle;organelle organization;centriole replication;centriole-centriole cohesion;	centrosome;centriole;cytosol;	3.444	3.651	3.287	3.447	2.791	2.898	3.464	3.342	-0.626	-0.528	-1.011	-0.812	0	0	0	1
O75665	OFD1	Oral-facial-digital syndrome 1 protein	G2/M transition of mitotic cell cycle;mitotic cell cycle;organelle organization;axoneme assembly;cilium morphogenesis;epithelial cilium movement involved in determination of left/right asymmetry;mitotic nuclear division;centriole replication;mitotic spindle assembly;	nucleus;centrosome;centriole;cytosol;cilium;microtubule cytoskeleton;membrane;centriolar satellite;ciliary basal body;	3.831	4.164	3.269	3.433	3.178	3.215	3.441	3.298	-0.344	-0.255	-0.566	-0.261	0	0	0	1
Q9BV73	CEP250	Centrosome-associated protein CEP250	G2/M transition of mitotic cell cycle;mitotic cell cycle;organelle organization;protein localization;centriole-centriole cohesion;regulation of centriole-centriole cohesion;protein localization to organelle;nonmotile primary cilium assembly;	centrosome;centriole;microtubule organizing center;cytosol;cilium;spindle pole centrosome;protein complex;perinuclear region of cytoplasm;extracellular exosome;centriole;	3.289	3.521	2.938	3.152	2.505	2.637	3.013	2.739	-0.288	-0.173	-0.445	-0.366	0	0	0	1
Q8TD19	NEK9	Serine/threonine-protein kinase Nek9	mitotic cell cycle;protein phosphorylation;mitotic nuclear division;mitotic nuclear envelope disassembly;cell division;	nucleus;cytosol;	3.974	4.247	3.575	3.702	2.878	2.939	3.718	3.635	-0.908	-0.853	-0.795	-0.622	0	0	0	1
P00558	PGK1	Phosphoglycerate kinase 1	carbohydrate metabolic process;glucose metabolic process;gluconeogenesis;phosphorylation;epithelial cell differentiation;small molecule metabolic process;canonical glycolysis;	cytosol;membrane;membrane raft;extracellular exosome;	2.336	2.61	3.217	3.482	2.652	2.71	2.992	2.885	-0.232	-0.202	-0.912	-0.637	0	0	0	1
Q9UQE7	SMC3	Structural maintenance of chromosomes protein 3	mitotic cell cycle;regulation of DNA replication;DNA repair;mitotic spindle organization;sister chromatid cohesion;mitotic sister chromatid cohesion;mitotic nuclear division;meiotic nuclear division;signal transduction;protein sumoylation;stem cell maintenance;negative regulation of DNA endoreduplication;post-translational protein modification;cellular protein metabolic process;cell division;	chromosome, centromeric region;chromatin;lateral element;spindle pole;basement membrane;nucleus;nucleoplasm;chromosome;cytoplasm;cytosol;cohesin complex;cohesin core heterodimer;nuclear matrix;meiotic cohesin complex;nuclear meiotic cohesin complex;	2.684	2.776	2.985	3.175	2.385	2.628	3.093	2.921	-0.455	-0.286	-1.081	-0.844	0	0	0	1
Q9UPY3	DICER1	Endoribonuclease Dicer	negative regulation of transcription from RNA polymerase II promoter;angiogenesis;apoptotic DNA fragmentation;post-embryonic development;zygote asymmetric cell division;gene expression;negative regulation of Schwann cell proliferation;positive regulation of gene expression;regulation of muscle cell apoptotic process;positive regulation of Schwann cell differentiation;myoblast differentiation invo…	nucleus;cytoplasm;endoplasmic reticulum-Golgi intermediate compartment;cytosol;axon;dendrite;growth cone;ARC complex;micro-ribonucleoprotein complex;RISC-loading complex;RISC complex;	3.249	3.183	3.032	2.925	2.356	2.412	3.079	2.988	-0.633	-0.52	-0.64	-0.512	0	0	0	1
Q9UBU9	NXF1	Nuclear RNA export factor 1	mRNA export from nucleus;gene expression;viral process;	nucleus;nucleoplasm;cytosol;nuclear speck;transcription export complex;	2.768	2.992	3.388	3.636	2.625	2.639	3.024	3.053	-0.449	-0.433	-1.088	-0.801	0	0	0	1
Q02790	FKBP4	Peptidyl-prolyl cis-trans isomerase FKBP4	protein peptidyl-prolyl isomerization;protein folding;steroid hormone receptor complex assembly;copper ion transport;embryo implantation;negative regulation of neuron projection development;androgen receptor signaling pathway;prostate gland development;negative regulation of microtubule polymerization or depolymerization;negative regulation of microtubule polymerization;protein complex localizati…	nucleoplasm;cytoplasm;mitochondrion;endoplasmic reticulum membrane;cytosol;microtubule;neuronal cell body;axonal growth cone;perinuclear region of cytoplasm;extracellular exosome;	3.075	3.125	2.714	2.765	2.622	2.829	3.451	3.289	-0.793	-0.66	-1.084	-1.069	0	0	0	1
P31689	DNAJA1	DnaJ homolog subfamily A member 1	protein folding;response to unfolded protein;spermatogenesis;response to heat;sperm motility;androgen receptor signaling pathway;negative regulation of protein ubiquitination;protein refolding;DNA damage response, detection of DNA damage;positive regulation of apoptotic process;negative regulation of apoptotic process;negative regulation of JUN kinase activity;regulation of protein transport;prot…	nucleus;mitochondrion;cytosol;membrane;perinuclear region of cytoplasm;extracellular exosome;cytoplasmic side of endoplasmic reticulum membrane;ubiquitin ligase complex;	3.539	3.879	3.011	3.221	3.064	3.197	3.641	3.561	-0.87	-0.807	-1.069	-0.916	0	0	0	1
P55786	NPEPPS	Puromycin-sensitive aminopeptidase	protein polyubiquitination;antigen processing and presentation of peptide antigen via MHC class I;proteolysis;peptide catabolic process;cellular response to hypoxia;positive regulation of protein targeting to mitochondrion;	nucleus;cytosol;extracellular exosome;	2.936	3.177	3.043	3.344	2.531	2.667	3.395	3.262	-0.57	-0.493	-0.868	-0.564	0	0	0	1
Q92598	HSPH1	Heat shock protein 105 kDa	receptor-mediated endocytosis;response to unfolded protein;cellular response to heat;positive regulation of MHC class I biosynthetic process;positive regulation of transcription from RNA polymerase II promoter;chaperone mediated protein folding requiring cofactor;positive regulation of NK T cell activation;positive regulation of protein tyrosine kinase activity;regulation of cellular response to …	extracellular region;nucleoplasm;cytoplasm;cytosol;microtubule;extracellular exosome;endocytic vesicle lumen;	3.206	3.417	2.926	3.149	2.612	2.686	3.469	3.394	-0.856	-0.791	-1.113	-0.838	0	0	0	1
Q15691	MAPRE1	Microtubule-associated protein RP/EB family member 1	G2/M transition of mitotic cell cycle;mitotic cell cycle;organelle organization;mitotic nuclear division;small GTPase mediated signal transduction;cell proliferation;negative regulation of microtubule polymerization;protein localization to microtubule;cell division;positive regulation of microtubule plus-end binding;	cytoplasm;Golgi apparatus;centrosome;cytosol;microtubule;cytoplasmic microtubule;cortical microtubule cytoskeleton;cell projection membrane;microtubule plus-end;spindle;	3.706	3.884	3.362	3.483	3.238	3.34	3.764	3.675	-0.777	-0.732	-1.235	-1.063	0	0	0	1
P12277	CKB	Creatine kinase B-type	creatine metabolic process;phosphorylation;substantia nigra development;cellular chloride ion homeostasis;cellular nitrogen compound metabolic process;small molecule metabolic process;	extracellular space;mitochondrion;cytosol;myelin sheath;extracellular exosome;	2.772	2.951	2.596	2.612	2.427	2.564	3.304	3.132	-0.727	-0.673	-1.25	-0.959	0	0	0	1
P29401	TKT	Transketolase	carbohydrate metabolic process;xylulose biosynthetic process;pentose-phosphate shunt;energy reserve metabolic process;pentose-phosphate shunt, non-oxidative branch;regulation of growth;small molecule metabolic process;glyceraldehyde-3-phosphate biosynthetic process;	nucleus;nucleoplasm;peroxisome;cytosol;vesicle;myelin sheath;extracellular exosome;	2.779	2.973	3.119	3.301	2.539	2.482	3.024	2.916	-0.345	-0.279	-0.549	-0.334	0	0	0	1
P13861	PRKAR2A	cAMP-dependent protein kinase type II-alpha regulatory subunit	renal water homeostasis;energy reserve metabolic process;water transport;signal transduction;epidermal growth factor receptor signaling pathway;activation of phospholipase C activity;blood coagulation;fibroblast growth factor receptor signaling pathway;activation of protein kinase A activity;intracellular signal transduction;small molecule metabolic process;innate immune response;neurotrophin TRK…	cytoplasm;centrosome;cytosol;plasma membrane;focal adhesion;cAMP-dependent protein kinase complex;membrane;AMP-activated protein kinase complex;plasma membrane raft;extracellular exosome;ciliary base;	3.629	3.899	3.044	3.229	3.065	3.138	3.335	3.266	-0.002	0.03	-0.372	-0.183	0	0	0	1
P62917	RPL8	60S ribosomal protein L8	nuclear-transcribed mRNA catabolic process, nonsense-mediated decay;cytoplasmic translation;translation;translational initiation;translational elongation;translational termination;SRP-dependent cotranslational protein targeting to membrane;gene expression;viral process;viral life cycle;viral transcription;cellular protein metabolic process;	nucleolus;cytoplasm;cytosol;focal adhesion;membrane;cytosolic large ribosomal subunit;	1.417	1.34	3.541	3.46	1.698	1.738	1.824	1.784	-0.007	0.056	-0.222	-0.357	0	0	0	1
Q96QK1	VPS35	Vacuolar protein sorting-associated protein 35	intracellular protein transport;retrograde transport, endosome to Golgi;transcytosis;negative regulation of late endosome to lysosome transport;retrograde transport, endosome to plasma membrane;	lysosomal membrane;endosome;early endosome;late endosome;cytosol;retromer complex;extracellular exosome;tubular endosome;neuronal postsynaptic density;	2.927	3.337	2.854	3.195	2.621	2.74	3.601	3.416	-0.931	-0.774	-1.381	-1.008	0	0	0	1
Q8TCU4	ALMS1	Alstrom syndrome protein 1	G2/M transition of mitotic cell cycle;mitotic cell cycle;organelle organization;endosomal transport;regulation of stress fiber assembly;	spindle pole;nucleus;nucleoplasm;cytoplasm;centrosome;cytosol;cilium;centriole;	3.445	3.375	2.993	3.078	2.457	2.435	2.83	2.513	-0.347	-0.256	-0.278	-0.233	0	0	0	1
Q8N3U4	STAG2	Cohesin subunit SA-2	mitotic cell cycle;transcription from RNA polymerase II promoter;sister chromatid cohesion;mitotic nuclear division;protein sumoylation;stem cell maintenance;negative regulation of DNA endoreduplication;post-translational protein modification;cellular protein metabolic process;positive regulation of transcription from RNA polymerase II promoter;cell division;meiotic cell cycle;	chromosome, centromeric region;chromatin;nucleus;nucleoplasm;chromosome;nucleolus;cytosol;plasma membrane;actin cytoskeleton;membrane;intermediate filament cytoskeleton;	2.659	3.107	3.683	3.846	2.594	2.67	3.102	2.99	-0.401	-0.32	-0.815	-0.597	0	0	0	1
Q96F86	EDC3	Enhancer of mRNA-decapping protein 3	nuclear-transcribed mRNA catabolic process, deadenylation-dependent decay;gene expression;exonucleolytic nuclear-transcribed mRNA catabolic process involved in deadenylation-dependent decay;	cytoplasmic mRNA processing body;cytosol;membrane;	3.613	3.626	3.082	3.193	2.939	2.953	3.786	3.581	-0.997	-0.931	-1.305	-1.071	0	0	0	1
P52292	KPNA2	Importin subunit alpha-1	regulation of DNA recombination;DNA metabolic process;NLS-bearing protein import into nucleus;viral process;cytokine-mediated signaling pathway;	nucleoplasm;cytoplasm;cytosol;membrane;	3.736	3.883	3.293	3.601	2.655	2.884	3.625	3.684	-1.24	-1.091	-1.395	-1.136	0	0	0	1
Q86US8	SMG6	Telomerase-binding protein EST1A	nuclear-transcribed mRNA catabolic process, nonsense-mediated decay;telomere maintenance;mRNA export from nucleus;gene expression;regulation of dephosphorylation;RNA phosphodiester bond hydrolysis, endonucleolytic;	chromosome, telomeric region;nucleus;telomerase holoenzyme complex;nucleolus;cytoplasm;cytosol;exon-exon junction complex;	3.567	3.624	3.209	3.456	2.713	2.82	3.474	3.319	-0.664	-0.528	-0.84	-0.703	0	0	0	1
P55010	EIF5	Eukaryotic translation initiation factor 5	translation;translational initiation;regulation of translational initiation;gene expression;cellular protein metabolic process;	cytoplasm;cytosol;plasma membrane;nucleus;	3.636	3.723	3.371	3.664	3.171	3.35	3.689	3.643	-0.851	-0.76	-1.3	-1.083	0	0	0	1
P46060	RANGAP1	Ran GTPase-activating protein 1	mitotic cell cycle;signal transduction;small GTPase mediated signal transduction;positive regulation of GTPase activity;negative regulation of protein export from nucleus;response to axon injury;cellular response to peptide hormone stimulus;	condensed chromosome kinetochore;spindle pole;nuclear pore;cytoplasm;cytosol;dendrite;nuclear membrane;nuclear pore cytoplasmic filaments;perinuclear region of cytoplasm;mitotic spindle;kinetochore;	3.569	3.814	3.137	3.422	2.954	3.079	3.687	3.59	-0.919	-0.798	-1.358	-1.123	0	0	0	1
Q14C86	GAPVD1	GTPase-activating protein and VPS9 domain-containing protein 1	endocytosis;signal transduction;positive regulation of GTPase activity;regulation of protein transport;	endosome;cytosol;membrane;	3.708	3.861	3.079	3.243	2.904	3.108	3.881	3.709	-1.072	-0.933	-1.204	-1.095	0	0	0	1
Q14258	TRIM25	E3 ubiquitin/ISG15 ligase TRIM25	DNA repair;protein monoubiquitination;viral process;cytokine-mediated signaling pathway;translesion synthesis;negative regulation of type I interferon production;ERAD pathway;protein ubiquitination involved in ubiquitin-dependent protein catabolic process;positive regulation of I-kappaB kinase/NF-kappaB signaling;innate immune response;regulation of viral entry into host cell;negative regulation …	nucleoplasm;cytoplasm;cytosol;	3.581	3.698	3.935	4.031	3.001	2.962	3.483	3.537	-0.645	-0.684	-1.031	-0.717	0	0	0	1
P15880	RPS2	40S ribosomal protein S2	nuclear-transcribed mRNA catabolic process, nonsense-mediated decay;translation;translational initiation;translational elongation;translational termination;SRP-dependent cotranslational protein targeting to membrane;gene expression;viral process;viral life cycle;viral transcription;cellular protein metabolic process;positive regulation of transferase activity;	nucleus;nucleoplasm;cytoplasm;cytosol;focal adhesion;membrane;cytosolic small ribosomal subunit;extracellular exosome;nucleolus;	2.904	3.157	3.872	4.084	2.916	2.984	3.172	2.964	-0.467	-0.449	-0.715	-0.552	0	0	0	1
P00338	LDHA	L-lactate dehydrogenase A chain	response to hypoxia;lactate metabolic process;pyruvate metabolic process;glycolytic process;response to nutrient;response to glucose;NAD metabolic process;substantia nigra development;cellular response to extracellular stimulus;response to drug;response to hydrogen peroxide;positive regulation of apoptotic process;response to estrogen;cellular metabolic process;small molecule metabolic process;po…	nucleus;mitochondrion;cytosol;membrane;sperm fibrous sheath;extracellular exosome;	2.691	2.837	2.951	3.106	2.601	2.673	3.409	3.206	-0.315	-0.194	-0.516	-0.442	0	0	0	1
Q92615	LARP4B	La-related protein 4B	positive regulation of translation;	nucleolus;cytoplasm;cytosol;cytoplasmic stress granule;membrane;polysomal ribosome;	3.502	3.734	3.469	3.796	3.082	3.101	3.699	3.542	-0.839	-0.842	-1.333	-1.025	0	0	0	1
Q99832	CCT7	T-complex protein 1 subunit eta	protein folding;binding of sperm to zona pellucida;cellular protein metabolic process;'de novo' posttranslational protein folding;toxin transport;	zona pellucida receptor complex;cytoplasm;mitochondrion;cytosol;chaperonin-containing T-complex;microtubule;cell body;extracellular exosome;	2.835	3.017	3.107	3.328	2.797	2.873	3.341	3.211	-0.371	-0.336	-0.522	-0.366	0	0	0	1
P62495	ETF1	Eukaryotic peptide chain release factor subunit 1	nuclear-transcribed mRNA catabolic process, nonsense-mediated decay;translation;translational termination;regulation of translational termination;protein methylation;gene expression;cellular protein metabolic process;	cytoplasm;cytosol;translation release factor complex;nucleus;	2.716	3.057	3.182	3.375	2.64	2.686	3.3	3.248	-0.724	-0.628	-1.281	-0.971	0	0	0	1
P26641	EEF1G	Elongation factor 1-gamma	translation;translational elongation;response to virus;gene expression;cellular protein metabolic process;	nucleus;cytoplasm;cytosol;membrane;extracellular exosome;endoplasmic reticulum;	2.949	3.035	3.679	3.841	2.744	2.778	3.206	3.151	-0.47	-0.365	-0.787	-0.683	0	0	0	1
P57678	GEMIN4	Gem-associated protein 4	spliceosomal snRNP assembly;rRNA processing;gene expression;ncRNA metabolic process;	nucleoplasm;nucleolus;cytoplasm;cytosol;membrane;small nuclear ribonucleoprotein complex;SMN complex;SMN-Sm protein complex;extracellular exosome;Gemini of coiled bodies;	3.497	3.789	3.22	3.404	2.556	2.689	3.554	3.403	-0.797	-0.645	-0.788	-0.563	0	0	0	1
Q15075	EEA1	Early endosome antigen 1	endocytosis;vesicle fusion;synaptic vesicle to endosome fusion;early endosome to late endosome transport;	cytoplasm;early endosome;cytosol;serine-pyruvate aminotransferase complex;membrane;extrinsic component of plasma membrane;cytoplasmic vesicle;early endosome membrane;axonal spine;extracellular exosome;	3.18	3.39	3.153	3.361	2.992	3.031	3.798	3.408	-0.805	-0.844	-1.394	-1.25	0	0	0	1
Q9UKV8	AGO2	Protein argonaute-2	transcription, DNA-templated;translation;translational initiation;epidermal growth factor receptor signaling pathway;Notch signaling pathway;fibroblast growth factor receptor signaling pathway;post-embryonic development;gene expression;RNA secondary structure unwinding;miRNA metabolic process;posttranscriptional gene silencing;gene silencing by RNA;pre-miRNA processing;siRNA loading onto RISC inv…	cytoplasmic mRNA processing body;nucleus;nucleoplasm;cytoplasm;cytosol;polysome;mRNA cap binding complex;membrane;RISC complex;dendrite;ribonucleoprotein complex;micro-ribonucleoprotein complex;RISC-loading complex;	3.183	3.265	2.919	3.021	2.349	2.457	3.203	3.129	-0.749	-0.69	-0.944	-0.849	0	0	0	1
P22234	PAICS	Multifunctional protein ADE2	purine nucleobase metabolic process;'de novo' IMP biosynthetic process;purine nucleobase biosynthetic process;purine ribonucleoside monophosphate biosynthetic process;small molecule metabolic process;nucleobase-containing small molecule metabolic process;	cytosol;membrane;extracellular exosome;	3.237	3.432	2.786	3.1	2.971	2.95	3.624	3.598	-1.025	-0.913	-1.178	-0.966	0	0	0	1
O95239	KIF4A	Chromosome-associated kinesin KIF4A	mitotic cytokinesis;organelle organization;microtubule-based movement;axon guidance;blood coagulation;anterograde axon cargo transport;metabolic process;antigen processing and presentation of exogenous peptide antigen via MHC class II;mitotic spindle midzone assembly;	nucleoplasm;chromosome;cytoplasm;cytosol;kinesin complex;spindle microtubule;membrane;nuclear matrix;midbody;	3.001	3.067	3.14	3.414	2.455	2.535	3.108	2.891	-0.296	-0.168	-0.541	-0.603	0	0	0	1
P07195	LDHB	L-lactate dehydrogenase B chain	carbohydrate metabolic process;lactate metabolic process;pyruvate metabolic process;NAD metabolic process;cellular metabolic process;small molecule metabolic process;oxidation-reduction process;	cytoplasm;mitochondrion;cytosol;membrane;myelin sheath;membrane raft;extracellular exosome;	2.766	2.934	3.28	3.441	2.714	2.81	3.256	3.186	-0.012	0.055	-0.415	-0.199	0	0	0	1
P14868	DARS	Aspartate--tRNA ligase, cytoplasmic	translation;tRNA aminoacylation for protein translation;aspartyl-tRNA aminoacylation;protein complex assembly;gene expression;	cytoplasm;cytosol;membrane;extracellular exosome;	2.83	2.797	2.888	2.863	2.403	2.488	2.912	2.693	-0.359	-0.25	-0.611	-0.508	0	0	0	1
Q10567	AP1B1	AP-1 complex subunit beta-1	intracellular protein transport;post-Golgi vesicle-mediated transport;viral process;antigen processing and presentation of exogenous peptide antigen via MHC class II;regulation of defense response to virus by virus;membrane organization;	Golgi membrane;lysosomal membrane;cytosol;clathrin adaptor complex;cytoplasmic vesicle membrane;clathrin-coated endocytic vesicle membrane;trans-Golgi network membrane;	3.389	3.533	3.176	3.312	2.884	3.087	3.726	3.571	-0.915	-0.828	-1.296	-1.017	0	0	0	1
P63244	RACK1	Receptor of activated protein C kinase 1	osteoblast differentiation;positive regulation of protein phosphorylation;activation of cysteine-type endopeptidase activity involved in apoptotic process;cell cycle;gastrulation;negative regulation of gene expression;viral process;negative regulation of translation;negative regulation of Wnt signaling pathway;negative regulation of cell growth;positive regulation of cell migration;positive regul…	phagocytic cup;nucleus;cytoplasm;mitochondrion;cytosol;cytoskeleton;small ribosomal subunit;dendrite;midbody;neuronal cell body;perikaryon;perinuclear region of cytoplasm;extracellular exosome;IRE1-RACK1-PP2A complex;	3.122	3.272	3.083	3.209	2.642	2.776	3.401	3.299	-0.819	-0.735	-0.81	-0.612	0	0	0	1
P40429	RPL13A	60S ribosomal protein L13a	nuclear-transcribed mRNA catabolic process, nonsense-mediated decay;translation;translational initiation;translational elongation;translational termination;SRP-dependent cotranslational protein targeting to membrane;gene expression;viral process;negative regulation of translation;viral life cycle;viral transcription;cellular protein metabolic process;cellular response to interferon-gamma;negative…	nucleus;nucleolus;cytoplasm;cytosol;focal adhesion;large ribosomal subunit;membrane;cytosolic large ribosomal subunit;ribonucleoprotein complex;GAIT complex;	2.56	2.629	4.127	4.123	2.643	2.743	2.88	2.631	0.028	0.093	-0.74	-0.554	0	0	0	1
O43303	CCP110	Centriolar coiled-coil protein of 110 kDa	G2/M transition of mitotic cell cycle;mitotic cell cycle;organelle organization;centriole replication;cell projection organization;regulation of cytokinesis;centrosome duplication;	centrosome;centriole;cytosol;protein complex;	3.404	3.416	3.171	3.281	2.473	2.499	3.235	3.108	-0.537	-0.453	-0.646	-0.484	0	0	0	1
P62753	RPS6	40S ribosomal protein S6	G1/S transition of mitotic cell cycle;nuclear-transcribed mRNA catabolic process, nonsense-mediated decay;placenta development;T cell proliferation involved in immune response;rRNA processing;translation;translational initiation;translational elongation;translational termination;SRP-dependent cotranslational protein targeting to membrane;activation-induced cell death of T cells;mitotic nuclear di…	nucleus;nucleolus;cytoplasm;cytosol;polysome;small ribosomal subunit;membrane;cytosolic small ribosomal subunit;dendrite;ribonucleoprotein complex;cytoplasmic ribonucleoprotein granule;cell body;perinuclear region of cytoplasm;	2.12	2.193	3.993	3.978	1.982	2.039	2.415	2.283	-0.311	-0.285	-0.528	-0.503	0	0	0	1
P46781	RPS9	40S ribosomal protein S9	nuclear-transcribed mRNA catabolic process, nonsense-mediated decay;translation;translational initiation;translational elongation;translational termination;SRP-dependent cotranslational protein targeting to membrane;positive regulation of cell proliferation;gene expression;viral process;viral life cycle;viral transcription;cellular protein metabolic process;positive regulation of translational fi…	nucleus;nucleolus;cytoplasm;cytosol;ribosome;focal adhesion;membrane;cytosolic small ribosomal subunit;ribonucleoprotein complex;extracellular exosome;	2.733	2.919	3.454	3.845	2.921	2.98	3.103	2.956	-0.372	-0.284	-0.951	-0.695	0	0	0	1
Q15003	NCAPH	Condensin complex subunit 2	mitotic cell cycle;mitotic chromosome condensation;cell division;	condensin complex;nucleus;cytoplasm;cytosol;membrane;	3.461	3.404	3.888	4.102	2.71	2.867	3.411	3.09	-0.476	-0.364	-0.771	-0.769	0	0	0	1
P23526	AHCY	Adenosylhomocysteinase	sulfur amino acid metabolic process;response to hypoxia;chronic inflammatory response to antigenic stimulus;one-carbon metabolic process;xenobiotic metabolic process;response to nutrient;S-adenosylhomocysteine catabolic process;methylation;S-adenosylmethionine cycle;cellular nitrogen compound metabolic process;circadian sleep/wake cycle;small molecule metabolic process;homocysteine biosynthetic p…	nucleus;cytoplasm;cytosol;melanosome;neuron projection;extracellular exosome;	2.964	3.133	2.856	3.086	2.789	2.837	3.476	3.358	-0.736	-0.64	-0.896	-0.672	0	0	0	1
Q8TDY2	RB1CC1	RB1-inducible coiled-coil protein 1	autophagosome assembly;liver development;positive regulation of protein phosphorylation;transcription, DNA-templated;regulation of transcription, DNA-templated;cell cycle;JNK cascade;heart development;regulation of autophagy;positive regulation of cell size;negative regulation of extrinsic apoptotic signaling pathway;	cytoplasm;cytosol;nuclear membrane;pre-autophagosomal structure membrane;ATG1/UKL1 kinase complex;	3.51	3.679	3.191	3.4	2.643	2.805	3.522	3.259	-0.709	-0.669	-0.662	-0.533	0	0	0	1
P46777	RPL5	60S ribosomal protein L5	ribosomal large subunit assembly;nuclear-transcribed mRNA catabolic process, nonsense-mediated decay;rRNA processing;translation;translational initiation;translational elongation;translational termination;SRP-dependent cotranslational protein targeting to membrane;gene expression;viral process;viral life cycle;viral transcription;ribosomal large subunit biogenesis;cellular protein metabolic proce…	nucleus;nucleolus;cytoplasm;cytosol;focal adhesion;membrane;cytosolic large ribosomal subunit;ribonucleoprotein complex;extracellular exosome;	2.317	2.373	4.124	4.141	2.484	2.544	2.583	2.461	-0.145	-0.064	-0.717	-0.626	0	0	0	1
P62241	RPS8	40S ribosomal protein S8	nuclear-transcribed mRNA catabolic process, nonsense-mediated decay;maturation of SSU-rRNA from tricistronic rRNA transcript (SSU-rRNA, 5.8S rRNA, LSU-rRNA);translation;translational initiation;translational elongation;translational termination;SRP-dependent cotranslational protein targeting to membrane;gene expression;viral process;viral life cycle;viral transcription;cellular protein metabolic …	nucleus;cytoplasm;cytosol;focal adhesion;membrane;cytosolic small ribosomal subunit;ribonucleoprotein complex;extracellular exosome;	1.666	1.857	3.959	4.182	2.017	2.047	2.114	2.031	-0.232	-0.167	-0.896	-0.674	0	0	0	1
P35573	AGL	Glycogen debranching enzyme	carbohydrate metabolic process;glycogen biosynthetic process;glycogen catabolic process;glucose metabolic process;response to nutrient;small molecule metabolic process;response to glucocorticoid;	nucleus;nucleoplasm;cytoplasm;cytosol;inclusion body;sarcoplasmic reticulum;isoamylase complex;	2.904	2.799	2.526	2.603	2.076	2.339	3.097	2.642	-0.502	-0.242	-0.347	-0.5	0	0	0	1
P07737	PFN1	Profilin-1	neural tube closure;platelet degranulation;regulation of transcription from RNA polymerase II promoter;blood coagulation;positive regulation of epithelial cell migration;actin cytoskeleton organization;platelet activation;negative regulation of actin filament polymerization;positive regulation of actin filament polymerization;negative regulation of actin filament bundle assembly;positive regulati…	nucleus;cytoplasm;cytosol;cytoskeleton;focal adhesion;cell cortex;membrane;extracellular exosome;blood microparticle;	3.274	3.58	2.73	3.008	3.019	3.1	3.687	3.675	-1.312	-1.196	-1.618	-1.376	0	0	0	1
Q9NZN8	CNOT2	CCR4-NOT transcription complex subunit 2	negative regulation of transcription from RNA polymerase II promoter;nuclear-transcribed mRNA catabolic process, deadenylation-dependent decay;nuclear-transcribed mRNA poly(A) tail shortening;trophectodermal cell differentiation;transcription, DNA-templated;regulation of transcription from RNA polymerase II promoter;regulation of translation;gene expression;positive regulation of cytoplasmic mRNA…	nucleus;cytoplasm;cytosol;membrane;CCR4-NOT complex;	3.729	3.61	2.875	2.813	2.626	2.709	3.599	3.468	-0.87	-0.828	-1.064	-1.062	0	0	0	1
Q8NDV7	TNRC6A	Trinucleotide repeat-containing gene 6A protein	epidermal growth factor receptor signaling pathway;Notch signaling pathway;fibroblast growth factor receptor signaling pathway;cellular response to starvation;gene expression;posttranscriptional gene silencing;gene silencing by miRNA;negative regulation of translation involved in gene silencing by miRNA;Fc-epsilon receptor signaling pathway;innate immune response;neurotrophin TRK receptor signali…	cytoplasmic mRNA processing body;nucleoplasm;cytosol;micro-ribonucleoprotein complex;	3.288	3.364	3.033	3.061	2.634	2.702	3.217	3.138	-0.731	-0.574	-0.817	-0.702	0	0	0	1
P26639	TARS	Threonine--tRNA ligase, cytoplasmic	translation;tRNA aminoacylation for protein translation;threonyl-tRNA aminoacylation;gene expression;	cytoplasm;cytosol;actin cytoskeleton;extracellular exosome;	2.837	3.136	3.021	3.231	2.613	2.589	3.333	3.165	-0.505	-0.424	-0.953	-0.674	0	0	0	1
O75475	PSIP1	PC4 and SFRS1-interacting protein	mRNA 5'-splice site recognition;transcription, DNA-templated;regulation of transcription, DNA-templated;response to oxidative stress;response to heat;viral process;positive regulation of transcription from RNA polymerase II promoter;establishment of integrated proviral latency;	nucleus;nucleoplasm;nuclear heterochromatin;cytosol;nuclear periphery;transcriptionally active chromatin;nucleolus;	2.892	3.124	3.578	3.686	2.881	2.939	3.254	3.165	-0.784	-0.753	-1.497	-1.371	0	0	0	1
O43684	BUB3	Mitotic checkpoint protein BUB3	mitotic sister chromatid segregation;mitotic cell cycle;mitotic spindle assembly checkpoint;small GTPase mediated signal transduction;attachment of spindle microtubules to kinetochore;anaphase-promoting complex-dependent proteasomal ubiquitin-dependent protein catabolic process;cell division;meiotic cell cycle;negative regulation of ubiquitin-protein ligase activity involved in mitotic cell cycle…	kinetochore;condensed chromosome kinetochore;nucleoplasm;cytosol;	3.736	3.763	3.388	3.415	2.85	3.114	3.664	3.475	-0.725	-0.585	-0.867	-0.666	0	0	0	1
P35998	PSMC2	26S proteasome regulatory subunit 7	G1/S transition of mitotic cell cycle;protein polyubiquitination;mitotic cell cycle;osteoblast differentiation;stimulatory C-type lectin receptor signaling pathway;antigen processing and presentation of peptide antigen via MHC class I;antigen processing and presentation of exogenous peptide antigen via MHC class I, TAP-dependent;ubiquitin-dependent protein catabolic process;regulation of cellular…	proteasome complex;cytoplasmic mRNA processing body;nucleus;nucleoplasm;cytoplasm;cytosol;proteasome regulatory particle, base subcomplex;membrane;proteasome accessory complex;nuclear proteasome complex;cytosolic proteasome complex;	2.791	3.006	2.488	2.679	2.258	2.267	3.324	3.053	-0.715	-0.633	-0.834	-0.533	0	0	0	1
P29692	EEF1D	Elongation factor 1-delta	transcription, DNA-templated;regulation of transcription, DNA-templated;translation;translational elongation;signal transduction;mRNA transcription;gene expression;regulation of cell death;positive regulation of I-kappaB kinase/NF-kappaB signaling;cellular protein metabolic process;cellular response to ionizing radiation;	nucleus;nucleolus;cytoplasm;cytosol;eukaryotic translation elongation factor 1 complex;nucleus;endoplasmic reticulum;	3.278	3.466	2.776	2.795	2.843	2.987	3.83	3.699	-1.112	-1.024	-1.495	-1.474	0	0	0	1
P62081	RPS7	40S ribosomal protein S7	nuclear-transcribed mRNA catabolic process, nonsense-mediated decay;neural tube closure;rRNA processing;translation;translational initiation;translational elongation;translational termination;SRP-dependent cotranslational protein targeting to membrane;gene expression;viral process;viral life cycle;viral transcription;cell differentiation;ribosomal small subunit biogenesis;cellular protein metabol…	nucleus;nucleolus;cytoplasm;microtubule organizing center;cytosol;ribosome;focal adhesion;membrane;cytosolic small ribosomal subunit;ribonucleoprotein complex;90S preribosome;small-subunit processome;extracellular exosome;	2.634	2.778	4.321	4.561	2.605	2.695	2.938	2.865	-0.368	-0.358	-0.764	-0.548	0	0	0	1
P50395	GDI2	Rab GDP dissociation inhibitor beta	signal transduction;small GTPase mediated signal transduction;protein transport;vesicle-mediated transport;positive regulation of GTPase activity;regulation of small GTPase mediated signal transduction;	cytoplasm;Golgi apparatus;cytosol;focal adhesion;membrane;vesicle;myelin sheath;extracellular exosome;	3.144	3.42	2.883	3.114	2.638	2.738	3.531	3.483	-0.927	-0.828	-1.294	-1.066	0	0	0	1
Q5BJF6	ODF2	Outer dense fiber protein 2	G2/M transition of mitotic cell cycle;mitotic cell cycle;organelle organization;multicellular organismal development;spermatid development;regulation of cilium assembly;	spindle pole;outer dense fiber;nucleus;centrosome;centriole;cytosol;microtubule;ciliary basal body;primary cilium;primary cilium;	3.718	3.82	2.955	2.985	2.759	2.871	3.18	2.833	-0.151	-0.128	-0.527	-0.191	0	0	0	1
O95453	PARN	Poly(A)-specific ribonuclease PARN	nuclear-transcribed mRNA catabolic process, nonsense-mediated decay;nuclear-transcribed mRNA catabolic process, deadenylation-dependent decay;nuclear-transcribed mRNA poly(A) tail shortening;female gamete generation;RNA modification;gene expression;nucleic acid phosphodiester bond hydrolysis;RNA phosphodiester bond hydrolysis, exonucleolytic;	nucleus;nucleolus;cytoplasm;cytosol;	3.006	3.225	3.653	3.827	2.655	2.702	3.055	2.956	-0.532	-0.467	-0.887	-0.651	0	0	0	1
Q86TB9	PATL1	Protein PAT1 homolog 1	nuclear-transcribed mRNA catabolic process, deadenylation-dependent decay;deadenylation-dependent decapping of nuclear-transcribed mRNA;gene expression;cytoplasmic mRNA processing body assembly;exonucleolytic nuclear-transcribed mRNA catabolic process involved in deadenylation-dependent decay;	cytoplasmic mRNA processing body;cytosol;PML body;nuclear speck;intracellular membrane-bounded organelle;CCR4-NOT complex;	3.869	4.038	3.622	3.751	3.119	3.228	3.875	3.671	-0.927	-0.864	-1.319	-1.026	0	0	0	1
Q9NUQ3	TXLNG	Gamma-taxilin	transcription, DNA-templated;regulation of transcription, DNA-templated;cell cycle;regulation of cell cycle process;regulation of bone mineralization;regulation of cell cycle;	cytosol;nuclear membrane;	3.569	3.693	3.893	3.829	2.591	2.691	3.333	3.068	-0.637	-0.656	-0.855	-0.716	0	0	0	1
P62906	RPL10A	60S ribosomal protein L10a	nuclear-transcribed mRNA catabolic process, nonsense-mediated decay;translation;translational initiation;translational elongation;translational termination;SRP-dependent cotranslational protein targeting to membrane;anatomical structure morphogenesis;gene expression;viral process;viral life cycle;viral transcription;cellular protein metabolic process;	nucleus;nucleolus;cytoplasm;mitochondrion;cytosol;focal adhesion;membrane;cytosolic large ribosomal subunit;extracellular exosome;	2.508	2.736	4.137	4.356	2.825	2.823	2.946	2.873	-0.286	-0.252	-0.996	-0.811	0	0	0	1
Q9H0H5	RACGAP1	Rac GTPase-activating protein 1	mitotic cytokinesis;actomyosin contractile ring assembly;microtubule-based movement;small GTPase mediated signal transduction;spermatogenesis;neuroblast proliferation;blood coagulation;sulfate transport;embryo development;antigen processing and presentation of exogenous peptide antigen via MHC class II;positive regulation of cytokinesis;positive regulation of GTPase activity;regulation of small G…	acrosomal vesicle;nucleus;nucleoplasm;cytosol;microtubule;midbody;extrinsic component of cytoplasmic side of plasma membrane;cleavage furrow;spindle midzone;extracellular exosome;mitotic spindle;centralspindlin complex;	3.17	3.391	3.428	3.444	3.003	3.14	3.428	3.335	-0.893	-0.796	-1.474	-1.281	0	0	0	1
Q86X55	CARM1	Histone-arginine methyltransferase CARM1	regulation of growth plate cartilage chondrocyte proliferation;chromatin organization;transcription, DNA-templated;regulation of transcription, DNA-templated;aging;positive regulation of cell proliferation;pathogenesis;viral process;histone methylation;peptidyl-arginine methylation, to asymmetrical-dimethyl arginine;intracellular estrogen receptor signaling pathway;negative regulation of protein …	nucleus;nucleoplasm;cytoplasm;cytosol;	2.985	3.402	2.359	2.578	2.708	2.805	3.713	3.596	-0.788	-0.78	-0.919	-0.562	0	0	0	1
P30626	SRI	Sorcin	action potential;proteolysis;transport;calcium ion transport;intracellular sequestering of iron ion;regulation of striated muscle contraction;signal transduction;heart development;muscle organ development;regulation of heart contraction;negative regulation of heart rate;regulation of cell communication by electrical coupling;regulation of release of sequestered calcium ion into cytosol by sarcopl…	nucleoplasm;cytoplasm;mitochondrion;endoplasmic reticulum membrane;smooth endoplasmic reticulum;cytosol;membrane;sarcoplasmic reticulum;Z disc;T-tubule;sarcoplasmic reticulum membrane;axon terminus;dendritic spine neck;extracellular exosome;chromaffin granule membrane;	3.709	3.823	2.882	3.054	3.023	3.118	3.88	3.739	-0.931	-0.86	-1.022	-0.846	0	0	0	1
O94986	CEP152	Centrosomal protein of 152 kDa	G2/M transition of mitotic cell cycle;mitotic cell cycle;organelle organization;centriole replication;cell projection organization;centrosome duplication;de novo centriole assembly;	nucleoplasm;centrosome;cytosol;deuterosome;	3.152	3.395	2.02	2.266	2.497	2.517	3.13	2.958	-0.224	-0.171	-0.294	-0.092	0	0	0	1
P04075	ALDOA	Fructose-bisphosphate aldolase A	platelet degranulation;carbohydrate metabolic process;fructose metabolic process;glucose metabolic process;gluconeogenesis;glycolytic process;ATP biosynthetic process;striated muscle contraction;actin filament organization;blood coagulation;regulation of cell shape;platelet activation;fructose 1,6-bisphosphate metabolic process;small molecule metabolic process;muscle cell cellular homeostasis;pro…	extracellular region;extracellular space;nucleus;cytosol;actin cytoskeleton;membrane;platelet alpha granule lumen;M band;I band;extracellular exosome;	3.098	3.228	2.435	2.364	2.7	2.811	3.432	3.213	-0.808	-0.708	-1.183	-1.08	0	0	0	1
P19525	EIF2AK2	Interferon-induced, double-stranded RNA-activated protein kinase	activation of MAPKK activity;positive regulation of cytokine production;transcription, DNA-templated;translation;protein phosphorylation;negative regulation of cell proliferation;response to virus;regulation of translational initiation by eIF2 alpha phosphorylation;negative regulation of translation;peptidyl-tyrosine phosphorylation;modulation by virus of host morphology or physiology;modulation …	nucleus;cytoplasm;cytosol;ribosome;membrane;perinuclear region of cytoplasm;	3.005	3.26	3.44	3.744	2.81	2.867	3.198	3.17	-0.681	-0.635	-1.206	-0.912	0	0	0	1
O75821	EIF3G	Eukaryotic translation initiation factor 3 subunit G	formation of translation preinitiation complex;translation;translational initiation;regulation of translational initiation;gene expression;cellular protein metabolic process;	cytoplasm;cytosol;eukaryotic translation initiation factor 3 complex;eukaryotic 43S preinitiation complex;eukaryotic 48S preinitiation complex;perinuclear region of cytoplasm;nucleus;	3.057	3.236	3.358	3.692	2.555	2.664	3.418	3.308	-0.855	-0.816	-1.21	-1.002	0	0	0	1
Q06124	PTPN11	Tyrosine-protein phosphatase non-receptor type 11	DNA damage checkpoint;activation of MAPK activity;triglyceride metabolic process;epidermal growth factor receptor signaling pathway;integrin-mediated signaling pathway;axon guidance;brain development;heart development;blood coagulation;insulin receptor signaling pathway;fibroblast growth factor receptor signaling pathway;hormone-mediated signaling pathway;cytokine-mediated signaling pathway;plate…	nucleus;cytoplasm;mitochondrion;cytosol;protein complex;	3.171	3.513	2.811	2.906	2.57	2.605	3.3	3.126	-0.812	-0.679	-1.022	-0.97	0	0	0	1
P25054	APC	Adenomatous polyposis coli protein	mitotic cytokinesis;kidney development;hair follicle development;protein complex assembly;apoptotic process;cellular component disassembly involved in execution phase of apoptosis;cellular response to DNA damage stimulus;negative regulation of microtubule depolymerization;cell cycle arrest;metaphase/anaphase transition of mitotic cell cycle;mitotic spindle assembly checkpoint;cell adhesion;axonog…	kinetochore;nucleus;nucleoplasm;cytoplasm;centrosome;cytosol;cytoplasmic microtubule;plasma membrane;bicellular tight junction;lateral plasma membrane;catenin complex;lamellipodium;beta-catenin destruction complex;ruffle membrane;microtubule plus-end;axonal growth cone;plasma membrane;cell-cell adherens junction;	3.424	3.276	2.971	2.811	2.453	3	3.234	2.809	-0.182	0.008	-0.134	-0.255	0	0	0	1
Q9BZI7	UPF3B	Regulator of nonsense transcripts 3B	nuclear-transcribed mRNA catabolic process, nonsense-mediated decay;mRNA splicing, via spliceosome;transcription from RNA polymerase II promoter;termination of RNA polymerase II transcription;mRNA export from nucleus;RNA splicing;gene expression;mRNA 3'-end processing;positive regulation of translation;	nucleus;nucleoplasm;cytoplasm;cytosol;exon-exon junction complex;exon-exon junction complex;	3.38	3.565	3.306	3.576	2.944	2.998	3.63	3.531	-0.958	-0.929	-1.591	-1.345	0	0	0	1
P23921	RRM1	Ribonucleoside-diphosphate reductase large subunit	mitotic cell cycle;pyrimidine nucleobase metabolic process;DNA replication;male gonad development;deoxyribonucleotide biosynthetic process;response to ionizing radiation;nucleobase-containing small molecule interconversion;cell proliferation in forebrain;small molecule metabolic process;protein heterotetramerization;nucleobase-containing small molecule metabolic process;oxidation-reduction proces…	nuclear envelope;nucleoplasm;cytoplasm;cytosol;cell projection;neuronal cell body;extracellular exosome;	2.896	3.183	2.764	2.75	2.234	2.341	3.001	2.739	-0.438	-0.407	-0.555	-0.453	0	0	0	1
P50570	DNM2	Dynamin-2	G2/M transition of mitotic cell cycle;G-protein coupled receptor internalization;regulation of transcription, DNA-templated;post-Golgi vesicle-mediated transport;Golgi to plasma membrane transport;endocytosis;receptor-mediated endocytosis;signal transduction;spermatogenesis;response to light stimulus;positive regulation of lamellipodium assembly;antigen processing and presentation of exogenous pe…	Golgi membrane;phagocytic cup;photoreceptor inner segment;nucleus;cytoplasm;endosome;Golgi apparatus;trans-Golgi network;centrosome;cytosol;microtubule;plasma membrane;coated pit;focal adhesion;postsynaptic density;lamellipodium;midbody;endocytic vesicle membrane;ruffle membrane;postsynaptic membrane;clathrin-coated endocytic vesicle;perinuclear region of cytoplasm;extracellular exosome;growth co…	2.851	3.167	2.863	3.144	2.694	2.757	3.402	3.331	-1.068	-0.969	-1.417	-1.097	0	0	0	1
Q9NPI6	DCP1A	mRNA-decapping enzyme 1A	nuclear-transcribed mRNA catabolic process, nonsense-mediated decay;nuclear-transcribed mRNA catabolic process, deadenylation-dependent decay;gene expression;exonucleolytic nuclear-transcribed mRNA catabolic process involved in deadenylation-dependent decay;	cytoplasmic mRNA processing body;nucleus;cytosol;membrane;	3.305	3.569	3.082	3.402	2.725	2.746	3.569	3.552	-1.154	-0.978	-1.452	-1.201	0	0	0	1
P18621	RPL17	60S ribosomal protein L17	nuclear-transcribed mRNA catabolic process, nonsense-mediated decay;cytoplasmic translation;translation;translational initiation;translational elongation;translational termination;SRP-dependent cotranslational protein targeting to membrane;gene expression;viral process;viral life cycle;viral transcription;cellular protein metabolic process;	nucleus;cytosol;cytosolic large ribosomal subunit;	2.335	2.487	4.23	4.402	2.348	2.385	2.738	2.619	-0.349	-0.311	-0.902	-0.698	0	0	0	1
P62316	SNRPD2	Small nuclear ribonucleoprotein Sm D2	spliceosomal complex assembly;spliceosomal snRNP assembly;mRNA splicing, via spliceosome;RNA splicing;gene expression;ncRNA metabolic process;	nucleoplasm;spliceosomal complex;U1 snRNP;U4 snRNP;U12-type spliceosomal complex;cytosol;small nuclear ribonucleoprotein complex;methylosome;pICln-Sm protein complex;SMN-Sm protein complex;extracellular exosome;catalytic step 2 spliceosome;	2.695	2.785	3.987	4.177	2.677	2.706	2.87	2.746	-0.243	-0.237	-0.785	-0.65	0	0	0	1
P62269	RPS18	40S ribosomal protein S18	nuclear-transcribed mRNA catabolic process, nonsense-mediated decay;translation;translational initiation;translational elongation;translational termination;SRP-dependent cotranslational protein targeting to membrane;gene expression;viral process;viral life cycle;viral transcription;cellular protein metabolic process;	nucleus;cytoplasm;cytosol;ribosome;focal adhesion;small ribosomal subunit;membrane;cytosolic small ribosomal subunit;extracellular exosome;	2.576	2.758	3.323	3.522	2.993	3.036	3.584	3.41	-0.128	-0.102	-1.442	-1.155	0	0	0	1
Q9BPX3	NCAPG	Condensin complex subunit 3	mitotic cell cycle;mitotic chromosome condensation;cell division;	condensin complex;nucleus;cytoplasm;centrosome;cytosol;actin cytoskeleton;membrane;	3.439	3.627	3.708	4.003	2.905	2.98	3.467	3.393	-0.701	-0.614	-0.965	-0.708	0	0	0	1
Q13546	RIPK1	Receptor-interacting serine/threonine-protein kinase 1	positive regulation of protein phosphorylation;toll-like receptor signaling pathway;MyD88-independent toll-like receptor signaling pathway;apoptotic process;activation of cysteine-type endopeptidase activity involved in apoptotic process;cell surface receptor signaling pathway;activation of JUN kinase activity;regulation of necrotic cell death;programmed cell death;positive regulation of type I i…	cytoplasm;mitochondrion;cytosol;death-inducing signaling complex;receptor complex;membrane raft;ripoptosome;	3.751	4.057	2.844	3.219	2.768	2.835	3.562	3.469	-0.952	-0.867	-1.135	-0.75	0	0	0	1
P30041	PRDX6	Peroxiredoxin-6	response to reactive oxygen species;response to oxidative stress;phospholipid catabolic process;hydrogen peroxide catabolic process;oxidation-reduction process;	extracellular space;cytoplasm;lysosome;cytosol;membrane;cytoplasmic membrane-bounded vesicle;extracellular exosome;	2.834	3.057	2.957	3.205	2.636	2.802	3.487	3.502	-0.96	-0.911	-1.362	-1.143	0	0	0	1
P27635	RPL10	60S ribosomal protein L10	ribosomal large subunit assembly;nuclear-transcribed mRNA catabolic process, nonsense-mediated decay;translation;translational initiation;translational elongation;translational termination;SRP-dependent cotranslational protein targeting to membrane;gene expression;viral process;viral life cycle;viral transcription;cellular protein metabolic process;	endoplasmic reticulum;cytosol;membrane;cytosolic large ribosomal subunit;	2.434	2.591	3.444	3.73	2.853	2.931	2.884	2.645	-0.038	0.005	-0.987	-0.887	0	0	0	1
O15371	EIF3D	Eukaryotic translation initiation factor 3 subunit D	formation of translation preinitiation complex;formation of cytoplasmic translation initiation complex;translation;translational initiation;regulation of translational initiation;gene expression;cellular protein metabolic process;	cytosol;eukaryotic translation initiation factor 3 complex;membrane;eukaryotic 43S preinitiation complex;eukaryotic 48S preinitiation complex;eukaryotic translation initiation factor 3 complex, eIF3m;	2.965	3.083	3.545	3.84	2.645	2.661	3.238	3.155	-0.638	-0.577	-0.941	-0.773	0	0	0	1
O00178	GTPBP1	GTP-binding protein 1	immune response;signal transduction;metabolic process;positive regulation of mRNA catabolic process;	cytoplasmic exosome (RNase complex);cytosol;membrane;	2.949	3.11	3.426	3.759	2.713	2.734	3.098	2.975	-0.526	-0.475	-0.877	-0.558	0	0	0	1
P30419	NMT1	Glycylpeptide N-tetradecanoyltransferase 1	in utero embryonic development;apoptotic process;phototransduction, visible light;programmed cell death;viral process;rhodopsin mediated signaling pathway;N-terminal peptidyl-glycine N-myristoylation;regulation of rhodopsin mediated signaling pathway;intrinsic apoptotic signaling pathway;positive regulation of protein insertion into mitochondrial membrane involved in apoptotic signaling pathway;	cytoplasm;cytosol;plasma membrane;actin cytoskeleton;extrinsic component of membrane;cell junction;	2.845	2.931	3.952	4.143	2.39	2.444	2.794	2.768	-0.232	-0.254	-0.491	-0.224	0	0	0	1
Q99543	DNAJC2	DnaJ homolog subfamily C member 2	DNA replication;transcription, DNA-templated;chromatin modification;cellular response to heat;positive regulation of transcription, DNA-templated;'de novo' cotranslational protein folding;regulation of cellular response to heat;negative regulation of DNA biosynthetic process;	nucleus;nucleoplasm;cytoplasm;cytosol;nuclear membrane;	3.102	3.406	3.29	3.484	2.633	2.717	3.181	3.075	-0.542	-0.34	-0.776	-0.774	0	0	0	1
P49674	CSNK1E	Casein kinase I isoform epsilon	G2/M transition of mitotic cell cycle;mitotic cell cycle;DNA repair;protein phosphorylation;endocytosis;organelle organization;signal transduction;circadian rhythm;regulation of cell shape;Wnt signaling pathway;peptidyl-serine phosphorylation;negative regulation of Wnt signaling pathway;positive regulation of proteasomal ubiquitin-dependent protein catabolic process;circadian regulation of gene e…	nucleus;cytoplasm;cytosol;ribonucleoprotein complex;	3.068	3.323	3.149	3.48	2.646	2.829	3.311	3.016	-0.388	-0.293	-0.561	-0.583	0	0	0	1
P46109	CRKL	Crk-like protein	activation of MAPKK activity;blood vessel development;JNK cascade;Ras protein signal transduction;heart development;positive regulation of cell proliferation;organ morphogenesis;anterior/posterior pattern specification;intracellular signal transduction;neurotrophin TRK receptor signaling pathway;thymus development;parathyroid gland development;	endosome;cytosol;extracellular exosome;	3.682	3.986	3.016	3.292	3.083	3.16	3.863	3.834	-1.161	-1.092	-1.464	-1.117	0	0	0	1
Q96HC4	PDLIM5	PDZ and LIM domain protein 5	regulation of synapse assembly;regulation of dendritic spine morphogenesis;	cytosol;postsynaptic density;actin cytoskeleton;membrane;Z disc;cell junction;neuron projection;postsynaptic membrane;	4.249	4.15	3.492	3.687	2.898	2.943	3.739	3.554	-1.099	-1.002	-1.256	-1.082	0	0	0	1
P62937	PPIA	Peptidyl-prolyl cis-trans isomerase A	protein peptidyl-prolyl isomerization;platelet degranulation;RNA-dependent DNA replication;protein folding;blood coagulation;viral process;viral life cycle;uncoating of virus;virion assembly;viral release from host cell;platelet activation;entry into host cell;lipid particle organization;regulation of viral genome replication;positive regulation of viral genome replication;positive regulation of …	extracellular region;extracellular space;nucleus;cytosol;focal adhesion;membrane;extracellular exosome;	2.881	3.232	2.691	2.873	2.935	2.953	3.673	3.66	-1.041	-1.03	-1.648	-1.363	0	0	0	1
O15067	PFAS	Phosphoribosylformylglycinamidine synthase	purine nucleobase metabolic process;purine nucleotide biosynthetic process;'de novo' IMP biosynthetic process;glutamine metabolic process;ribonucleoside monophosphate biosynthetic process;purine ribonucleoside monophosphate biosynthetic process;small molecule metabolic process;nucleobase-containing small molecule metabolic process;	cytoplasm;cytosol;extracellular exosome;	2.914	2.988	2.734	2.949	2.296	2.465	2.916	2.772	-0.209	-0.049	-0.156	-0.115	0	0	0	1
Q9Y678	COPG1	Coatomer subunit gamma-1	intracellular protein transport;retrograde vesicle-mediated transport, Golgi to ER;COPI coating of Golgi vesicle;establishment of Golgi localization;membrane organization;organelle transport along microtubule;	Golgi membrane;cytosol;COPI vesicle coat;	3.145	3.296	2.845	3.117	2.503	2.587	3.304	3.331	-0.749	-0.654	-1.007	-0.825	0	0	0	1
P35611	ADD1	Alpha-adducin	cell morphogenesis;in utero embryonic development;cell volume homeostasis;apoptotic process;cellular component disassembly involved in execution phase of apoptosis;programmed cell death;hemoglobin metabolic process;actin cytoskeleton organization;erythrocyte differentiation;endoplasmic reticulum unfolded protein response;positive regulation of protein binding;multicellular organism growth;IRE1-me…	nucleus;nucleoplasm;cytosol;plasma membrane;focal adhesion;F-actin capping protein complex;intermediate filament cytoskeleton;	3.104	3.167	3.055	3.05	2.52	2.611	3.537	3.261	-0.719	-0.751	-1.293	-1.204	0	0	0	1
P34932	HSPA4	Heat shock 70 kDa protein 4	response to unfolded protein;protein import into mitochondrial outer membrane;chaperone-mediated protein complex assembly;	cytosol;extracellular exosome;	2.564	2.802	2.911	3.094	2.557	2.624	3.563	3.342	-0.572	-0.506	-1.02	-0.725	0	0	0	1
Q9HAV4	XPO5	Exportin-5	protein export from nucleus;gene expression;pre-miRNA export from nucleus;positive regulation of RNA interference;	nucleus;nucleoplasm;cytoplasm;cytosol;RNA nuclear export complex;	3.392	3.611	3.446	3.657	2.725	2.744	3.382	3.358	-0.678	-0.59	-0.885	-0.6	0	0	0	1
P62993	GRB2	Growth factor receptor-bound protein 2	epidermal growth factor receptor signaling pathway;small GTPase mediated signal transduction;Ras protein signal transduction;cell-cell signaling;axon guidance;aging;blood coagulation;insulin receptor signaling pathway;fibroblast growth factor receptor signaling pathway;positive regulation of signal transduction;viral process;platelet activation;positive regulation of actin filament polymerization…	nucleus;nucleoplasm;nucleolus;cytoplasm;endosome;Golgi apparatus;cytosol;plasma membrane;cell-cell junction;COP9 signalosome;vesicle membrane;extracellular exosome;Grb2-EGFR complex;	3.547	3.659	2.883	3.018	2.808	2.727	3.524	3.561	-1.08	-0.947	-1.373	-1.241	0	0	0	1
P08243	ASNS	Asparagine synthetase [glutamine-hydrolyzing]	liver development;asparagine biosynthetic process;glutamine metabolic process;cellular amino acid biosynthetic process;response to light stimulus;response to mechanical stimulus;response to toxic substance;endoplasmic reticulum unfolded protein response;response to methotrexate;response to follicle-stimulating hormone;cellular response to hormone stimulus;cellular nitrogen compound metabolic proc…	cytosol;	3.154	3.483	2.762	2.916	2.636	2.698	3.405	3.261	-0.848	-0.792	-0.897	-0.629	0	0	0	1
P46976	GYG1	Glycogenin-1	carbohydrate metabolic process;glycogen biosynthetic process;glycogen catabolic process;glucose metabolic process;small molecule metabolic process;	cytosol;membrane;lysosomal lumen;extracellular exosome;	3.103	3.271	2.638	2.799	2.671	2.67	3.148	2.999	0.095	0.097	-0.176	0.007	0	0	0	1
P11274	BCR	Breakpoint cluster region protein	negative regulation of cellular extravasation;protein phosphorylation;signal transduction;small GTPase mediated signal transduction;brain development;peptidyl-tyrosine phosphorylation;actin cytoskeleton organization;response to lipopolysaccharide;regulation of Rho protein signal transduction;inner ear morphogenesis;regulation of vascular permeability;negative regulation of neutrophil degranulatio…	cytosol;postsynaptic density;membrane;cell junction;protein complex;postsynaptic membrane;extracellular exosome;	3.207	3.435	2.849	3.034	2.552	2.85	3.3	3.198	-0.732	-0.602	-0.91	-0.791	0	0	0	1
O75175	CNOT3	CCR4-NOT transcription complex subunit 3	nuclear-transcribed mRNA catabolic process, deadenylation-dependent decay;nuclear-transcribed mRNA poly(A) tail shortening;trophectodermal cell differentiation;transcription, DNA-templated;regulation of transcription, DNA-templated;regulation of translation;gene expression;gene silencing by RNA;regulation of stem cell maintenance;	cytoplasmic mRNA processing body;nucleus;cytosol;CCR4-NOT complex;	3.714	3.924	3.418	3.613	2.993	3.114	3.97	3.94	-1.378	-1.307	-1.597	-1.36	0	0	0	1
P49959	MRE11	Double-strand break repair protein MRE11	regulation of mitotic recombination;double-strand break repair via homologous recombination;DNA repair;base-excision repair;double-strand break repair;double-strand break repair via nonhomologous end joining;DNA recombination;cellular response to DNA damage stimulus;telomere maintenance via telomerase;sister chromatid cohesion;mitotic G2 DNA damage checkpoint;synapsis;reciprocal meiotic recombina…	chromatin;nuclear chromatin;condensed nuclear chromosome;nucleus;nucleoplasm;cytosol;Mre11 complex;site of double-strand break;perinuclear region of cytoplasm;chromosome, telomeric region;	3.047	3.247	2.785	3.055	2.63	2.741	3.445	3.286	-0.848	-0.687	-1.326	-1.013	0	0	0	1
Q16543	CDC37	Hsp90 co-chaperone Cdc37	regulation of cyclin-dependent protein serine/threonine kinase activity;protein folding;protein targeting;posttranscriptional regulation of gene expression;protein stabilization;regulation of interferon-gamma-mediated signaling pathway;regulation of type I interferon-mediated signaling pathway;activation of mitophagy in response to mitochondrial depolarization;	cytoplasm;cytosol;ruffle membrane;extracellular exosome;HSP90-CDC37 chaperone complex;	3.693	3.975	3.194	3.45	3.182	3.272	4.004	3.753	-1.206	-1.117	-1.612	-1.399	0	0	0	1
P19174	PLCG1	1-phosphatidylinositol 4,5-bisphosphate phosphodiesterase gamma-1	activation of MAPKK activity;in utero embryonic development;signal transduction;epidermal growth factor receptor signaling pathway;activation of phospholipase C activity;axon guidance;blood coagulation;fibroblast growth factor receptor signaling pathway;phospholipid catabolic process;positive regulation of epithelial cell migration;viral process;cell migration;cytokine-mediated signaling pathway;…	ruffle;cytoplasm;cytosol;plasma membrane;cell-cell junction;COP9 signalosome;lamellipodium;cell projection;	3.21	3.47	2.864	2.875	2.629	2.698	3.357	3.227	-0.729	-0.679	-0.886	-0.85	0	0	0	1
O14641	DVL2	Segment polarity protein dishevelled homolog DVL-2	neural tube closure;positive regulation of protein phosphorylation;outflow tract morphogenesis;transcription from RNA polymerase II promoter;small GTPase mediated signal transduction;segment specification;heart development;Wnt signaling pathway;convergent extension involved in neural plate elongation;cellular protein localization;hippo signaling;non-canonical Wnt signaling pathway;positive regula…	nucleus;cytoplasm;cytosol;plasma membrane;cytoplasmic vesicle;apical part of cell;clathrin-coated endocytic vesicle;	3.787	3.589	2.984	3.073	2.561	2.727	3.676	2.855	-0.639	-0.664	-0.692	-0.86	0	0	0	1
P46778	RPL21	60S ribosomal protein L21	nuclear-transcribed mRNA catabolic process, nonsense-mediated decay;translation;translational initiation;translational elongation;translational termination;SRP-dependent cotranslational protein targeting to membrane;gene expression;viral process;viral life cycle;viral transcription;cellular protein metabolic process;	nucleolus;cytoplasm;cytosol;membrane;cytosolic large ribosomal subunit;	2.678	2.95	3.986	3.986	2.525	2.546	2.964	2.89	-0.313	-0.274	-0.797	-0.571	0	0	0	1
O60318	MCM3AP	Germinal-center associated nuclear protein	immune system process;DNA replication;protein import into nucleus;mRNA transport;	nucleus;nuclear pore;nucleoplasm;cytoplasm;cytosol;nuclear membrane;	3.063	3.164	2.742	2.965	2.574	2.83	3.107	3.008	-0.66	-0.499	-0.992	-0.662	0	0	0	1
O15234	CASC3	Protein CASC3	nuclear-transcribed mRNA catabolic process, nonsense-mediated decay;mRNA processing;regulation of translation;intracellular mRNA localization;RNA splicing;gene expression;mRNA transport;	cytosol;nuclear speck;ribonucleoprotein complex;exon-exon junction complex;perinuclear region of cytoplasm;	3.42	3.525	2.125	2.089	2.256	2.413	3.247	2.853	-0.285	-0.181	-0.446	-0.535	0	0	0	1
P05388	RPLP0	60S acidic ribosomal protein P0	nuclear-transcribed mRNA catabolic process, nonsense-mediated decay;translation;translational initiation;translational elongation;translational termination;SRP-dependent cotranslational protein targeting to membrane;gene expression;viral process;viral life cycle;viral transcription;ribosome biogenesis;cellular protein metabolic process;	nucleus;cytoplasm;cytosol;focal adhesion;membrane;cytosolic large ribosomal subunit;ribonucleoprotein complex;cytoplasmic ribonucleoprotein granule;extracellular exosome;	2.622	2.845	2.873	3.31	2.584	2.747	3.012	2.968	-0.334	-0.23	-0.699	-0.416	0	0	0	1
O43264	ZW10	Centromere/kinetochore protein zw10 homolog	mitotic sister chromatid segregation;establishment of mitotic spindle orientation;mitotic cell cycle;protein complex assembly;ER to Golgi vesicle-mediated transport;Golgi organization;mitotic metaphase plate congression;mitotic cell cycle checkpoint;regulation of exit from mitosis;meiotic nuclear division;small GTPase mediated signal transduction;protein transport;protein localization to kinetoch…	kinetochore;condensed chromosome kinetochore;spindle pole;nucleus;cytoplasm;endoplasmic reticulum;endoplasmic reticulum membrane;kinetochore microtubule;cytosol;membrane;Dsl1p complex;RZZ complex;	3.364	3.634	3.117	3.394	2.687	2.82	3.517	3.405	-0.886	-0.867	-1.178	-0.924	0	0	0	1
P0CG47	UBB	Polyubiquitin-B	G1/S transition of mitotic cell cycle;G2/M transition of mitotic cell cycle;negative regulation of transcription from RNA polymerase II promoter;activation of MAPK activity;protein polyubiquitination;mitotic cell cycle;stimulatory C-type lectin receptor signaling pathway;toll-like receptor signaling pathway;antigen processing and presentation of peptide antigen via MHC class I;antigen processing …	extracellular space;nucleus;nucleoplasm;mitochondrion;cytosol;plasma membrane;endosome membrane;endocytic vesicle membrane;neuron projection;neuronal cell body;extracellular exosome;	2.909	3.077	2.62	2.832	2.48	2.604	3.042	3.078	-0.776	-0.679	-0.676	-0.526	0	0	0	1
P62277	RPS13	40S ribosomal protein S13	nuclear-transcribed mRNA catabolic process, nonsense-mediated decay;translation;translational initiation;translational elongation;translational termination;SRP-dependent cotranslational protein targeting to membrane;gene expression;viral process;viral life cycle;viral transcription;negative regulation of RNA splicing;cellular protein metabolic process;	nucleus;nucleolus;cytosol;ribosome;focal adhesion;membrane;cytosolic small ribosomal subunit;extracellular exosome;	2.576	2.84	3.535	3.781	3.028	3.087	3.252	3.18	-0.67	-0.564	-1.484	-1.144	0	0	0	1
Q86UW6	N4BP2	NEDD4-binding protein 2	phosphorylation;nucleic acid phosphodiester bond hydrolysis;	cytosol;	3.672	3.941	3.338	3.819	2.915	2.991	3.465	3.27	-0.531	-0.471	-0.651	-0.466	0	0	0	1
Q15287	RNPS1	RNA-binding protein with serine-rich domain 1	nuclear-transcribed mRNA catabolic process, nonsense-mediated decay;regulation of alternative mRNA splicing, via spliceosome;mRNA splicing, via spliceosome;transcription, DNA-templated;transcription from RNA polymerase II promoter;termination of RNA polymerase II transcription;mRNA export from nucleus;RNA splicing;gene expression;mRNA 3'-end processing;positive regulation of apoptotic process;neg…	nucleus;nucleoplasm;cytoplasm;cytosol;nuclear speck;ASAP complex;exon-exon junction complex;	1.759	1.971	2.11	2.268	1.865	1.838	2.338	2.242	-0.019	-0.015	-0.178	-0.051	0	0	0	1
Q15056	EIF4H	Eukaryotic translation initiation factor 4H	translation;translational initiation;regulation of translational initiation;gene expression;viral process;sexual reproduction;cellular protein metabolic process;developmental growth;	cytosol;membrane;eukaryotic translation initiation factor 4F complex;perinuclear region of cytoplasm;	2.908	3.021	2.755	2.725	2.425	2.711	3.535	3.606	-1.165	-0.932	-1.44	-1.495	0	0	0	1
P33993	MCM7	DNA replication licensing factor MCM7	G1/S transition of mitotic cell cycle;mitotic cell cycle;DNA replication;DNA unwinding involved in DNA replication;DNA replication initiation;DNA strand elongation involved in DNA replication;cellular response to DNA damage stimulus;cell proliferation;regulation of phosphorylation;response to drug;cellular response to epidermal growth factor stimulus;cellular response to xenobiotic stimulus;	chromatin;nucleoplasm;cytoplasm;cytosol;membrane;MCM complex;	2.75	2.883	2.668	2.998	2.457	2.443	2.962	2.967	-0.449	-0.447	-0.707	-0.373	0	0	0	1
P61313	RPL15	60S ribosomal protein L15	nuclear-transcribed mRNA catabolic process, nonsense-mediated decay;cytoplasmic translation;translation;translational initiation;translational elongation;translational termination;SRP-dependent cotranslational protein targeting to membrane;gene expression;viral process;viral life cycle;viral transcription;cellular protein metabolic process;	nucleus;cytosol;ribosome;cytosolic large ribosomal subunit;extracellular exosome;	2.695	2.774	3.78	3.849	2.755	2.845	2.868	2.66	-0.105	-0.051	-0.634	-0.538	0	0	0	1
O00443	PIK3C2A	Phosphatidylinositol 4-phosphate 3-kinase C2 domain-containing subunit alpha	adaptive immune response;protein phosphorylation;phospholipid metabolic process;phosphatidylinositol biosynthetic process;exocytosis;endocytosis;inflammatory response;epidermal growth factor receptor signaling pathway;insulin receptor signaling pathway;phosphatidylinositol 3-kinase signaling;vascular smooth muscle contraction;platelet activation;phosphatidylinositol-3-phosphate biosynthetic proce…	nucleus;cytoplasm;Golgi apparatus;cytosol;plasma membrane;phosphatidylinositol 3-kinase complex;membrane;clathrin-coated vesicle;vesicle;extracellular exosome;	3.634	3.822	2.931	3.256	2.759	2.888	3.51	3.535	-0.749	-0.718	-0.9	-0.588	0	0	0	1
O95817	BAG3	BAG family molecular chaperone regulator 3	protein folding;brain development;extrinsic apoptotic signaling pathway via death domain receptors;negative regulation of striated muscle cell apoptotic process;spinal cord development;cellular response to heat;negative regulation of apoptotic process;protein stabilization;cellular response to mechanical stimulus;extrinsic apoptotic signaling pathway in absence of ligand;regulation of cellular re…	cytoplasm;cytosol;plasma membrane;Z disc;neuron projection;	3.226	3.017	2.227	2.135	2.365	2.472	3.302	2.89	-0.726	-0.567	-0.773	-0.9	0	0	0	1
P00918	CA2	Carbonic anhydrase 2	kidney development;morphogenesis of an epithelium;one-carbon metabolic process;response to pH;response to zinc ion;bicarbonate transport;positive regulation of synaptic transmission, GABAergic;positive regulation of cellular pH reduction;angiotensin-activated signaling pathway;odontogenesis of dentin-containing tooth;response to estrogen;regulation of anion transport;small molecule metabolic proc…	extracellular space;cytoplasm;cytosol;plasma membrane;microvillus;basolateral plasma membrane;axon;myelin sheath;apical part of cell;extracellular exosome;	2.29	2.459	2.633	2.969	2.46	2.524	2.805	2.74	-0.104	-0.067	-0.787	-0.627	0	0	0	1
Q8IZD4	DCP1B	mRNA-decapping enzyme 1B	nuclear-transcribed mRNA catabolic process, nonsense-mediated decay;nuclear-transcribed mRNA catabolic process, deadenylation-dependent decay;deadenylation-dependent decapping of nuclear-transcribed mRNA;gene expression;deadenylation-independent decapping of nuclear-transcribed mRNA;exonucleolytic nuclear-transcribed mRNA catabolic process involved in deadenylation-dependent decay;regulation of c…	cytoplasmic mRNA processing body;nucleus;cytoplasm;cytosol;membrane;intracellular membrane-bounded organelle;	2.804	3.058	3.355	3.885	2.218	2.271	2.983	2.806	-0.718	-0.663	-1.125	-0.836	0	0	0	1
O14936	CASK	Peripheral plasma membrane protein CASK	negative regulation of cell-matrix adhesion;protein phosphorylation;cell adhesion;synaptic transmission;neurotransmitter secretion;negative regulation of keratinocyte proliferation;extracellular matrix organization;positive regulation of transcription from RNA polymerase II promoter;nucleotide phosphorylation;negative regulation of wound healing;calcium ion import;positive regulation of calcium i…	basement membrane;nuclear lamina;nucleolus;cytoplasm;cytosol;plasma membrane;cell-cell junction;focal adhesion;actin cytoskeleton;basolateral plasma membrane;nuclear matrix;vesicle;presynaptic membrane;ciliary membrane;basement membrane;	2.898	3.078	3.319	3.706	2.701	2.785	3.131	3.167	-1.068	-0.928	-1.329	-1.14	0	0	0	1
Q9UNF0	PACSIN2	Protein kinase C and casein kinase substrate in neurons protein 2	actin cytoskeleton organization;regulation of endocytosis;protein localization to endosome;negative regulation of endocytosis;cell projection morphogenesis;caveola assembly;caveolin-mediated endocytosis;membrane tubulation;	nucleoplasm;cytoplasm;endosome;early endosome;cytosol;cytoskeleton;caveola;cell-cell junction;focal adhesion;extrinsic component of membrane;cytoplasmic vesicle membrane;membrane-bounded vesicle;ruffle membrane;intracellular membrane-bounded organelle;recycling endosome membrane;extracellular exosome;	3.436	3.524	2.982	3.12	3.082	3.162	3.724	3.569	-1.18	-1.091	-1.844	-1.595	0	0	0	1
Q06323	PSME1	Proteasome activator complex subunit 1	G1/S transition of mitotic cell cycle;protein polyubiquitination;mitotic cell cycle;stimulatory C-type lectin receptor signaling pathway;antigen processing and presentation of peptide antigen via MHC class I;antigen processing and presentation of exogenous peptide antigen via MHC class I, TAP-dependent;regulation of cellular amino acid metabolic process;apoptotic process;DNA damage response, sign…	proteasome complex;nucleoplasm;cytoplasm;cytosol;proteasome activator complex;extracellular exosome;	3.148	3.412	2.563	2.922	2.751	2.859	3.551	3.386	-1.36	-1.144	-1.727	-1.364	0	0	0	1
Q32MZ4	LRRFIP1	Leucine-rich repeat flightless-interacting protein 1	transcription, DNA-templated;regulation of transcription from RNA polymerase II promoter;positive regulation of type I interferon production;innate immune response;negative regulation of transcription, DNA-templated;	nucleus;cytoplasm;cytosol;cytoskeleton;plasma membrane;	3.17	3.49	3.444	3.353	2.526	2.711	3.528	3.344	-0.875	-0.71	-1.232	-1.063	0	0	0	1
P50502	ST13	Hsc70-interacting protein	protein folding;protein homooligomerization;negative regulation of protein refolding;chaperone cofactor-dependent protein refolding;	cytoplasm;cytosol;protein complex;extracellular exosome;	3.586	3.869	2.803	3.038	3.444	3.499	3.985	4.016	-1.366	-1.276	-1.816	-1.638	0	0	0	1
P63241	EIF5A	Eukaryotic translation initiation factor 5A-1	mRNA export from nucleus;translational frameshifting;protein export from nucleus;nucleocytoplasmic transport;apoptotic process;positive regulation of cell proliferation;peptidyl-lysine modification to peptidyl-hypusine;post-translational protein modification;cellular protein metabolic process;positive regulation of translational elongation;positive regulation of translational termination;nucleocy…	nucleus;annulate lamellae;nuclear pore;cytoplasm;endoplasmic reticulum membrane;cytosol;membrane;extracellular exosome;	3.259	3.399	3.213	3.421	2.899	2.976	3.531	3.438	-0.781	-0.748	-1.253	-1.082	0	0	0	1
O75131	CPNE3	Copine-3	protein phosphorylation;lipid metabolic process;phospholipid metabolic process;vesicle-mediated transport;small molecule metabolic process;glycerophospholipid biosynthetic process;cellular response to calcium ion;	nucleus;cytoplasm;cytosol;plasma membrane;extracellular exosome;	3.322	3.549	3.034	3.241	2.931	2.948	3.497	3.361	-0.813	-0.747	-1.05	-0.917	0	0	0	1
P26373	RPL13	60S ribosomal protein L13	nuclear-transcribed mRNA catabolic process, nonsense-mediated decay;translation;translational initiation;translational elongation;translational termination;SRP-dependent cotranslational protein targeting to membrane;gene expression;viral process;viral life cycle;viral transcription;cellular protein metabolic process;	nucleus;nucleolus;cytoplasm;cytosol;membrane;cytosolic large ribosomal subunit;cytosolic ribosome;	2.146	2.324	4.005	4.074	2.341	2.37	2.632	2.511	-0.238	-0.215	-0.915	-0.659	0	0	0	1
P52209	PGD	6-phosphogluconate dehydrogenase, decarboxylating	carbohydrate metabolic process;pentose-phosphate shunt;pentose-phosphate shunt, oxidative branch;pentose biosynthetic process;D-gluconate metabolic process;small molecule metabolic process;oxidation-reduction process;	nucleus;cytosol;extracellular exosome;	3.154	3.258	2.849	2.993	2.782	2.984	3.532	3.497	-0.911	-0.859	-1.154	-1.078	0	0	0	1
O60884	DNAJA2	DnaJ homolog subfamily A member 2	positive regulation of cell proliferation;response to heat;carbon tetrachloride metabolic process;protein refolding;	nucleus;cytosol;membrane;extracellular exosome;	3.018	3.12	2.603	2.755	2.583	2.535	3.272	3.017	-0.681	-0.646	-1.143	-0.892	0	0	0	1
P30260	CDC27	Cell division cycle protein 27 homolog	mitotic cell cycle;metaphase/anaphase transition of mitotic cell cycle;mitotic spindle assembly checkpoint;cell proliferation;anaphase-promoting complex-dependent proteasomal ubiquitin-dependent protein catabolic process;negative regulation of ubiquitin-protein ligase activity involved in mitotic cell cycle;positive regulation of ubiquitin-protein ligase activity involved in regulation of mitotic…	nucleus;nucleoplasm;anaphase-promoting complex;cytoplasm;centrosome;spindle;cytosol;spindle microtubule;	3.25	3.365	3.562	3.673	2.823	2.919	3.359	3.223	-0.517	-0.442	-0.783	-0.619	0	0	0	1
Q16555	DPYSL2	Dihydropyrimidinase-related protein 2	response to amphetamine;nucleobase-containing compound metabolic process;endocytosis;cytoskeleton organization;signal transduction;nervous system development;axon guidance;positive regulation of glutamate secretion;spinal cord development;olfactory bulb development;regulation of axon extension;response to cocaine;response to drug;synaptic vesicle transport;	mitochondrion;cytosol;dendrite;growth cone;neuronal cell body;terminal bouton;myelin sheath;extracellular exosome;microtubule;membrane;	3.042	3.214	2.886	2.907	2.654	2.705	3.499	3.453	-0.723	-0.783	-1.242	-0.982	0	0	0	1
P35606	COPB2	Coatomer subunit beta'	intracellular protein transport;retrograde vesicle-mediated transport, Golgi to ER;intra-Golgi vesicle-mediated transport;COPI coating of Golgi vesicle;membrane organization;toxin transport;	cytosol;COPI vesicle coat;	3.023	3.15	2.739	2.924	2.624	2.62	3.283	3.275	-0.422	-0.45	-0.496	-0.331	0	0	0	1
P24534	EEF1B2	Elongation factor 1-beta	translation;translational elongation;gene expression;cellular protein metabolic process;	cytoplasm;cytosol;eukaryotic translation elongation factor 1 complex;nucleus;endoplasmic reticulum;	3.679	3.867	3.094	3.323	3.257	3.432	4.06	3.9	-1.468	-1.359	-2.045	-1.688	0	0	0	1
P50748	KNTC1	Kinetochore-associated protein 1	mitotic cell cycle;protein complex assembly;mitotic nuclear division;mitotic cell cycle checkpoint;regulation of exit from mitosis;small GTPase mediated signal transduction;cell division;	condensed chromosome kinetochore;spindle pole;nucleus;cytoplasm;kinetochore microtubule;cytosol;plasma membrane;actin cytoskeleton;RZZ complex;	3.122	3.207	2.704	2.821	2.433	2.547	3.383	3.267	-0.884	-0.77	-0.727	-0.532	0	0	0	1
P62899	RPL31	60S ribosomal protein L31	nuclear-transcribed mRNA catabolic process, nonsense-mediated decay;cytoplasmic translation;translation;translational initiation;translational elongation;translational termination;SRP-dependent cotranslational protein targeting to membrane;gene expression;viral process;viral life cycle;viral transcription;cellular protein metabolic process;	cytosol;focal adhesion;membrane;cytosolic large ribosomal subunit;extracellular exosome;	2.043	2.035	4.144	3.968	1.95	2.023	2.684	2.373	0.016	0.176	-0.338	-0.35	0	0	0	1
P12081	HARS	Histidine--tRNA ligase, cytoplasmic	translation;tRNA aminoacylation for protein translation;histidyl-tRNA aminoacylation;gene expression;mitochondrial translation;	cytoplasm;mitochondrion;cytosol;	3.003	3.084	3.556	3.732	2.824	2.909	3.233	3.112	-0.397	-0.285	-0.983	-0.692	0	0	0	1
P06493	CDK1	Cyclin-dependent kinase 1	G1/S transition of mitotic cell cycle;regulation of transcription involved in G1/S transition of mitotic cell cycle;G2/M transition of mitotic cell cycle;MAPK cascade;activation of MAPKK activity;activation of MAPK activity;microtubule cytoskeleton organization;mitotic cell cycle;toll-like receptor signaling pathway;MyD88-dependent toll-like receptor signaling pathway;MyD88-independent toll-like …	nucleus;nucleoplasm;cytoplasm;mitochondrion;centrosome;cytosol;spindle microtubule;membrane;midbody;extracellular exosome;mitotic spindle;	2.975	3.165	2.735	2.871	2.66	2.718	3.396	3.363	-0.756	-0.633	-1.055	-0.854	0	0	0	1
Q9P258	RCC2	Protein RCC2	mitotic cell cycle;endosome organization;mitotic nuclear division;integrin-mediated signaling pathway;small GTPase mediated signal transduction;regulation of fibroblast migration;positive regulation of G2/M transition of mitotic cell cycle;regulation of cell migration;negative regulation of GTPase activity;establishment of protein localization;focal adhesion assembly;cell division;negative regula…	nucleolus;cytosol;microtubule;plasma membrane;midbody;early endosome membrane;chromosome, centromeric core domain;mitotic spindle midzone;membrane;	2.932	2.847	3.244	3.149	2.317	2.526	3.198	2.837	-0.375	-0.3	-0.611	-0.478	0	0	0	1
O15111	CHUK	Inhibitor of nuclear factor kappa-B kinase subunit alpha	morphogenesis of an epithelial sheet;stimulatory C-type lectin receptor signaling pathway;toll-like receptor signaling pathway;MyD88-dependent toll-like receptor signaling pathway;MyD88-independent toll-like receptor signaling pathway;skeletal muscle contraction;protein phosphorylation;inflammatory response;immune response;epidermal growth factor receptor signaling pathway;I-kappaB kinase/NF-kapp…	nucleoplasm;cytoplasm;cytosol;IkappaB kinase complex;cytoplasmic side of plasma membrane;CD40 receptor complex;intracellular membrane-bounded organelle;	2.934	3.251	2.941	3.159	2.152	2.365	3.004	2.78	-0.993	-0.926	-1.096	-0.779	0	0	0	1
Q9UNE7	STUB1	E3 ubiquitin-protein ligase CHIP	protein polyubiquitination;DNA repair;ubiquitin-dependent protein catabolic process;misfolded or incompletely synthesized protein catabolic process;transforming growth factor beta receptor signaling pathway;negative regulation of transforming growth factor beta receptor signaling pathway;ubiquitin-dependent SMAD protein catabolic process;endoplasmic reticulum unfolded protein response;positive re…	ubiquitin ligase complex;nucleoplasm;cytoplasm;endoplasmic reticulum;cytosol;plasma membrane;ubiquitin conjugating enzyme complex;nuclear inclusion body;intermediate filament cytoskeleton;extracellular exosome;	2.858	3.101	2.503	2.712	2.501	2.49	3.393	3.19	-0.89	-0.745	-1.493	-1.194	0	0	0	1
O00505	KPNA3	Importin subunit alpha-4	protein complex assembly;NLS-bearing protein import into nucleus;cytokine-mediated signaling pathway;viral entry into host cell;viral penetration into host nucleus;	nuclear pore;nucleoplasm;cytosol;	3.77	3.941	3.15	3.476	3.068	3.092	3.682	3.887	-1.26	-1.102	-1.436	-1.078	0	0	0	1
Q9NYJ8	TAB2	TGF-beta-activated kinase 1 and MAP3K7-binding protein 2	activation of MAPK activity;stimulatory C-type lectin receptor signaling pathway;toll-like receptor signaling pathway;MyD88-dependent toll-like receptor signaling pathway;MyD88-independent toll-like receptor signaling pathway;I-kappaB kinase/NF-kappaB signaling;JNK cascade;heart development;toll-like receptor 2 signaling pathway;toll-like receptor 3 signaling pathway;toll-like receptor 4 signalin…	cytosol;plasma membrane;endosome membrane;	3.297	3.337	2.47	2.396	2.335	2.545	3.325	2.696	-0.197	-0.066	-0.392	-0.611	0	0	0	1
Q29RF7	PDS5A	Sister chromatid cohesion protein PDS5 homolog A	mitotic cell cycle;mitotic sister chromatid cohesion;negative regulation of DNA replication;cell division;	chromosome, centromeric region;chromatin;nucleoplasm;chromosome;cytosol;plasma membrane;	2.733	3.07	3.219	3.469	2.549	2.661	3.174	3.107	-0.576	-0.495	-1.095	-0.786	0	0	0	1
P49915	GMPS	GMP synthase [glutamine-hydrolyzing]	purine nucleobase metabolic process;GMP biosynthetic process;glutamine metabolic process;purine nucleobase biosynthetic process;purine ribonucleoside monophosphate biosynthetic process;small molecule metabolic process;nucleobase-containing small molecule metabolic process;	cytoplasm;cytosol;	2.851	3.043	2.755	2.964	2.492	2.565	3.332	3.182	-0.501	-0.425	-0.871	-0.676	0	0	0	1
P15531	NME1	Nucleoside diphosphate kinase A	purine nucleotide metabolic process;nucleoside diphosphate phosphorylation;GTP biosynthetic process;pyrimidine nucleotide metabolic process;UTP biosynthetic process;CTP biosynthetic process;DNA metabolic process;endocytosis;nervous system development;negative regulation of cell proliferation;nucleoside triphosphate biosynthetic process;nucleobase-containing small molecule interconversion;cell dif…	intracellular;nucleus;cytoplasm;cytosol;membrane;ruffle membrane;extracellular exosome;	2.836	3.106	3.055	3.209	2.802	2.967	3.301	3.129	-0.332	-0.183	-0.724	-0.541	0	0	0	1
P46783	RPS10	40S ribosomal protein S10	ribosomal small subunit assembly;nuclear-transcribed mRNA catabolic process, nonsense-mediated decay;translation;translational initiation;translational elongation;translational termination;SRP-dependent cotranslational protein targeting to membrane;gene expression;viral process;viral life cycle;viral transcription;cellular protein metabolic process;	nucleolus;cytoplasm;cytosol;ribosome;focal adhesion;membrane;cytosolic small ribosomal subunit;extracellular exosome;	2.942	3.031	3.026	3.131	2.569	2.652	3.431	3.377	-1.02	-0.904	-1.219	-1.206	0	0	0	1
P62266	RPS23	40S ribosomal protein S23	nuclear-transcribed mRNA catabolic process, nonsense-mediated decay;translation;translational initiation;translational elongation;translational termination;SRP-dependent cotranslational protein targeting to membrane;gene expression;viral process;viral life cycle;viral transcription;cellular protein metabolic process;	nucleolus;cytoplasm;cytosol;ribosome;membrane;cytosolic small ribosomal subunit;	1.927	2.073	3.049	3.109	2.009	2.072	2.266	1.932	-0.121	-0.104	-0.595	-0.406	0	0	0	1
O15294	OGT	UDP-N-acetylglucosamine--peptide N-acetylglucosaminyltransferase 110 kDa subunit	regulation of glycolytic process;chromatin organization;protein O-linked glycosylation;apoptotic process;signal transduction;response to nutrient;positive regulation of granulocyte differentiation;negative regulation of protein ubiquitination;response to insulin;circadian regulation of gene expression;regulation of Rac protein signal transduction;positive regulation of catalytic activity;histone …	histone acetyltransferase complex;nucleus;nucleoplasm;cytoplasm;mitochondrion;microtubule organizing center;cytosol;plasma membrane;MLL5-L complex;	3.406	3.532	3.353	3.556	2.722	2.777	3.369	3.299	-0.672	-0.644	-0.887	-0.597	0	0	0	1
Q9Y2Z0	SUGT1	Protein SGT1 homolog	mitotic nuclear division;regulation of protein stability;nucleotide-binding domain, leucine rich repeat containing receptor signaling pathway;positive regulation by host of symbiont catalytic activity;innate immune response;	ubiquitin ligase complex;kinetochore;nucleus;cytoplasm;cytosol;	3.884	3.95	3.032	3.093	3.304	3.411	3.963	3.918	-1.016	-0.912	-1.412	-1.286	0	0	0	1
O43776	NARS	Asparagine--tRNA ligase, cytoplasmic	tRNA aminoacylation for protein translation;asparaginyl-tRNA aminoacylation;gene expression;	cytoplasm;mitochondrion;cytosol;extracellular exosome;	2.52	2.903	2.937	3.275	2.458	2.467	3.078	3.011	-0.579	-0.481	-0.888	-0.739	0	0	0	1
P62314	SNRPD1	Small nuclear ribonucleoprotein Sm D1	spliceosomal complex assembly;spliceosomal snRNP assembly;mRNA splicing, via spliceosome;positive regulation of defense response to virus by host;RNA splicing;gene expression;ncRNA metabolic process;activation of mitophagy in response to mitochondrial depolarization;	nucleus;nucleoplasm;U1 snRNP;U4 snRNP;U12-type spliceosomal complex;cytosol;small nuclear ribonucleoprotein complex;methylosome;pICln-Sm protein complex;SMN-Sm protein complex;catalytic step 2 spliceosome;	2.618	2.763	3.93	4.126	2.822	2.849	3.142	3.076	-0.21	-0.072	-0.907	-0.614	0	0	0	1
Q92540	SMG7	Protein SMG7	nuclear-transcribed mRNA catabolic process, nonsense-mediated decay;mRNA export from nucleus;gene expression;regulation of dephosphorylation;	nucleus;cytoplasm;cytosol;intermediate filament cytoskeleton;	4.061	4.019	3.255	3.141	2.947	3.044	3.598	3.433	-0.779	-0.682	-0.69	-0.792	0	0	0	1
Q14677	CLINT1	Clathrin interactor 1	post-Golgi vesicle-mediated transport;endocytosis;membrane organization;	nucleoplasm;Golgi apparatus;cytosol;membrane;clathrin-coated vesicle;intracellular membrane-bounded organelle;perinuclear region of cytoplasm;	3.308	3.246	2.396	2.582	2.919	3.099	3.726	3.393	-0.522	-0.369	-0.827	-0.997	0	0	0	1
Q15181	PPA1	Inorganic pyrophosphatase	tRNA aminoacylation for protein translation;phosphate-containing compound metabolic process;gene expression;diphosphate metabolic process;	cytoplasm;cytosol;extracellular exosome;	2.885	3.136	2.629	2.845	2.855	2.955	3.538	3.289	-0.817	-0.805	-1.449	-1.194	0	0	0	1
P53990	IST1	IST1 homolog	cytokinesis;positive regulation of defense response to virus by host;protein localization;abscission;viral release from host cell;establishment of protein localization;positive regulation of proteolysis;viral capsid secondary envelopment;positive regulation of collateral sprouting;cell division;activation of mitophagy in response to mitochondrial depolarization;	endoplasmic reticulum-Golgi intermediate compartment;centrosome;cytosol;cytoplasmic membrane-bounded vesicle;midbody;extracellular exosome;Flemming body;	3.725	3.864	3.093	3.256	2.897	3.038	4.021	3.68	-1.045	-0.977	-1.344	-1.242	0	0	0	1
P61353	RPL27	60S ribosomal protein L27	nuclear-transcribed mRNA catabolic process, nonsense-mediated decay;translation;translational initiation;translational elongation;translational termination;SRP-dependent cotranslational protein targeting to membrane;gene expression;viral process;viral life cycle;viral transcription;cellular protein metabolic process;	nucleus;cytosol;ribosome;focal adhesion;membrane;cytosolic large ribosomal subunit;ribonucleoprotein complex;extracellular exosome;	1.531	1.683	3.956	4.019	2.099	2.162	2.29	2.177	-0.155	-0.096	-0.83	-0.765	0	0	0	1
Q9Y6K9	IKBKG	NF-kappa-B essential modulator	activation of MAPK activity;B cell homeostasis;stimulatory C-type lectin receptor signaling pathway;toll-like receptor signaling pathway;MyD88-dependent toll-like receptor signaling pathway;MyD88-independent toll-like receptor signaling pathway;transcription, DNA-templated;apoptotic process;inflammatory response;immune response;cellular response to DNA damage stimulus;I-kappaB kinase/NF-kappaB si…	ubiquitin ligase complex;spindle pole;intracellular;nucleus;cytoplasm;cytosol;IkappaB kinase complex;mitotic spindle;IkappaB kinase complex;	3.308	3.497	3.206	3.353	2.937	2.928	3.595	3.426	-1.072	-1.012	-1.469	-1.169	0	0	0	1
Q9HAU5	UPF2	Regulator of nonsense transcripts 2	nuclear-transcribed mRNA catabolic process, nonsense-mediated decay;liver development;mRNA export from nucleus;gene expression;organ regeneration;	nucleus;cytoplasm;cytosol;exon-exon junction complex;perinuclear region of cytoplasm;	3.36	3.555	3.803	3.997	3.037	3.113	3.498	3.51	-0.825	-0.725	-1.278	-0.985	0	0	0	1
Q9Y2I1	NISCH	Nischarin	glucose metabolic process;apoptotic process;G-protein coupled receptor signaling pathway;regulation of blood pressure;Rac protein signal transduction;actin cytoskeleton organization;negative regulation of cell migration;regulation of synaptic transmission, GABAergic;norepinephrine secretion;	early endosome;cytosol;plasma membrane;membrane;recycling endosome;	3.476	3.583	2.909	3.108	2.611	2.616	3.422	3.295	-0.744	-0.716	-0.858	-0.688	0	0	0	1
Q13464	ROCK1	Rho-associated protein kinase 1	apical constriction;protein phosphorylation;apoptotic process;cellular component disassembly involved in execution phase of apoptosis;smooth muscle contraction;leukocyte cell-cell adhesion;signal transduction;small GTPase mediated signal transduction;Rho protein signal transduction;axon guidance;programmed cell death;negative regulation of angiogenesis;membrane to membrane docking;actin cytoskele…	Golgi membrane;ruffle;centriole;cytosol;cytoskeleton;plasma membrane;lamellipodium;bleb;	3.613	3.654	3.359	3.456	2.757	2.895	3.712	3.49	-0.95	-0.929	-1.374	-1.206	0	0	0	1
P62244	RPS15A	40S ribosomal protein S15a	nuclear-transcribed mRNA catabolic process, nonsense-mediated decay;translation;translational initiation;translational elongation;translational termination;SRP-dependent cotranslational protein targeting to membrane;positive regulation of cell proliferation;response to virus;gene expression;viral process;viral life cycle;viral transcription;cellular protein metabolic process;positive regulation o…	cytoplasm;cytosol;membrane;cytosolic small ribosomal subunit;extracellular exosome;	2.817	3.061	3.798	4.043	2.952	2.97	3.341	3.229	-0.579	-0.561	-1.248	-0.953	0	0	0	1
P28482	MAPK1	Mitogen-activated protein kinase 1	MAPK cascade;activation of MAPKK activity;activation of MAPK activity;MAPK import into nucleus;toll-like receptor signaling pathway;MyD88-dependent toll-like receptor signaling pathway;MyD88-independent toll-like receptor signaling pathway;transcription, DNA-templated;protein phosphorylation;apoptotic process;chemotaxis;response to stress;cellular response to DNA damage stimulus;cell cycle;signal…	nucleus;nucleoplasm;cytoplasm;mitochondrion;early endosome;late endosome;Golgi apparatus;microtubule organizing center;cytosol;cytoskeleton;caveola;focal adhesion;microtubule cytoskeleton;axon;pseudopodium;dendrite cytoplasm;perikaryon;protein complex;extracellular exosome;mitotic spindle;	3.211	3.316	2.743	2.786	2.512	2.806	3.549	3.393	-0.901	-0.794	-1.193	-1.049	0	0	0	1
Q8IYB3	SRRM1	Serine/arginine repetitive matrix protein 1	RNA splicing, via transesterification reactions;mRNA splicing, via spliceosome;transcription from RNA polymerase II promoter;termination of RNA polymerase II transcription;mRNA export from nucleus;RNA splicing;gene expression;mRNA 3'-end processing;	nucleus;nucleoplasm;cytosol;nuclear matrix;nuclear speck;catalytic step 2 spliceosome;	1.053	0.93	0.553	0.431	1.167	1.228	1.437	0.765	-0.144	0.239	-0.642	-0.777	0	0	0	1
P61011	SRP54	Signal recognition particle 54 kDa protein	translation;SRP-dependent cotranslational protein targeting to membrane;SRP-dependent cotranslational protein targeting to membrane, translocation;SRP-dependent cotranslational protein targeting to membrane, signal sequence recognition;gene expression;response to drug;cellular protein metabolic process;protein targeting to ER;	nucleus;nucleolus;cytoplasm;signal recognition particle, endoplasmic reticulum targeting;cytosol;nuclear speck;nucleolus;	2.618	3.03	3.33	3.642	2.57	2.605	2.981	2.997	-0.554	-0.502	-1.182	-0.748	0	0	0	1
Q9Y285	FARSA	Phenylalanine--tRNA ligase alpha subunit	tRNA aminoacylation for protein translation;phenylalanyl-tRNA aminoacylation;gene expression;	cytoplasm;cytosol;phenylalanine-tRNA ligase complex;membrane;	2.741	3.074	2.994	3.165	2.397	2.445	2.691	2.632	-0.204	-0.155	-0.708	-0.556	0	0	0	1
Q86YT6	MIB1	E3 ubiquitin-protein ligase MIB1	blood vessel development;in utero embryonic development;somitogenesis;neural tube formation;heart looping;endocytosis;Notch signaling pathway;protein ubiquitination;negative regulation of neuron differentiation;positive regulation of endocytosis;	cytoplasm;centrosome;cytosol;plasma membrane;postsynaptic density;cytoplasmic vesicle;	3.284	3.421	3.042	3.178	2.45	2.506	3.122	2.88	-0.492	-0.464	-0.626	-0.436	0	0	0	1
P32969	RPL9	60S ribosomal protein L9	nuclear-transcribed mRNA catabolic process, nonsense-mediated decay;cytoplasmic translation;translation;translational initiation;translational elongation;translational termination;SRP-dependent cotranslational protein targeting to membrane;gene expression;viral process;viral life cycle;viral transcription;cellular protein metabolic process;	nucleus;nucleolus;cytoplasm;cytosol;ribosome;focal adhesion;membrane;cytosolic large ribosomal subunit;	2.515	2.904	3.955	4.287	2.896	2.87	2.939	2.924	-0.299	-0.28	-0.971	-0.616	0	0	0	1
Q13347	EIF3I	Eukaryotic translation initiation factor 3 subunit I	formation of translation preinitiation complex;translation;translational initiation;regulation of translational initiation;gene expression;cellular protein metabolic process;	cytosol;eukaryotic translation initiation factor 3 complex;eukaryotic 43S preinitiation complex;eukaryotic 48S preinitiation complex;extracellular exosome;eukaryotic translation initiation factor 3 complex, eIF3m;	2.675	2.77	2.936	2.977	2.735	2.846	3.547	3.434	-0.846	-0.683	-1.209	-1.102	0	0	0	1
O95429	BAG4	BAG family molecular chaperone regulator 4	protein folding;cell surface receptor signaling pathway;positive regulation of fibroblast migration;positive regulation of actin filament polymerization;positive regulation of peptidyl-serine phosphorylation;tumor necrosis factor-mediated signaling pathway;cellular response to heat;intracellular signal transduction;negative regulation of apoptotic process;positive regulation of cell adhesion;posi…	nucleus;cytosol;plasma membrane;	4.435	4.607	3.244	3.3	3.396	3.44	3.811	3.534	-0.495	-0.353	-0.449	-0.395	0	0	0	1
P11802	CDK4	Cyclin-dependent kinase 4	G1/S transition of mitotic cell cycle;mitotic cell cycle;lens development in camera-type eye;chromatin organization;protein phosphorylation;signal transduction;circadian rhythm;positive regulation of cell proliferation;response to toxic substance;response to lead ion;regulation of gene expression;positive regulation of G2/M transition of mitotic cell cycle;organ regeneration;response to testoster…	cyclin-dependent protein kinase holoenzyme complex;chromatin;nucleus;nucleoplasm;transcription factor complex;nucleolus;cytosol;bicellular tight junction;nuclear membrane;perinuclear region of cytoplasm;	3.128	3.331	3.025	3.308	2.66	2.747	3.42	3.222	-0.814	-0.719	-1.122	-0.896	0	0	0	1
P41240	CSK	Tyrosine-protein kinase CSK	regulation of cytokine production;morphogenesis of an epithelium;protein phosphorylation;transmembrane receptor protein tyrosine kinase signaling pathway;epidermal growth factor receptor signaling pathway;brain development;blood coagulation;negative regulation of cell proliferation;negative regulation of low-density lipoprotein particle clearance;cell migration;cell differentiation;platelet activ…	cytoplasm;cytosol;plasma membrane;cell-cell junction;extrinsic component of cytoplasmic side of plasma membrane;membrane raft;extracellular exosome;	3.061	3.414	2.909	3.237	2.754	3.039	3.753	3.598	-1.047	-0.943	-1.462	-1.24	0	0	0	1
P22681	CBL	E3 ubiquitin-protein ligase CBL	regulation of transcription, DNA-templated;cell surface receptor signaling pathway;epidermal growth factor receptor signaling pathway;transforming growth factor beta receptor signaling pathway;fibroblast growth factor receptor signaling pathway;positive regulation of phosphatidylinositol 3-kinase signaling;protein ubiquitination;negative regulation of epidermal growth factor receptor signaling pa…	nucleus;cytoplasm;cytosol;plasma membrane;flotillin complex;	3.15	3.33	3.032	3.166	2.573	2.699	3.311	3.203	-0.807	-0.72	-1.162	-0.96	0	0	0	1
P51812	RPS6KA3	Ribosomal protein S6 kinase alpha-3	skeletal system development;toll-like receptor signaling pathway;MyD88-dependent toll-like receptor signaling pathway;MyD88-independent toll-like receptor signaling pathway;protein phosphorylation;cell cycle;signal transduction;synaptic transmission;axon guidance;central nervous system development;positive regulation of cell growth;response to lipopolysaccharide;toll-like receptor 2 signaling pat…	nucleoplasm;cytoplasm;cytosol;	3.089	3.142	2.745	2.973	2.798	2.91	3.574	3.488	-0.846	-0.713	-1.148	-0.964	0	0	0	1
Q9UJV9	DDX41	Probable ATP-dependent RNA helicase DDX41	mRNA splicing, via spliceosome;RNA processing;apoptotic process;multicellular organismal development;RNA secondary structure unwinding;regulation of type I interferon production;positive regulation of type I interferon production;cellular response to interferon-beta;innate immune response;positive regulation of transcription from RNA polymerase II promoter;defense response to virus;	endoplasmic reticulum;cytosol;membrane;catalytic step 2 spliceosome;	2.856	2.862	3.143	3.139	2.306	2.337	2.902	2.417	-0.091	-0.015	-0.492	-0.633	0	0	0	1
Q09161	NCBP1	Nuclear cap-binding protein subunit 1	nuclear-transcribed mRNA catabolic process, nonsense-mediated decay;spliceosomal snRNP assembly;mRNA splicing, via spliceosome;transcription from RNA polymerase II promoter;transcription elongation from RNA polymerase II promoter;termination of RNA polymerase II transcription;7-methylguanosine mRNA capping;mRNA export from nucleus;regulation of translational initiation;histone mRNA metabolic proc…	nucleus;nucleoplasm;cytoplasm;mitochondrion;cytosol;mRNA cap binding complex;nuclear cap binding complex;ribonucleoprotein complex;	3.567	3.823	3.514	3.729	2.979	3.079	3.472	3.386	-0.664	-0.593	-1.133	-0.811	0	0	0	1
Q9NSD9	FARSB	Phenylalanine--tRNA ligase beta subunit	translation;tRNA aminoacylation for protein translation;phenylalanyl-tRNA aminoacylation;gene expression;	cytoplasm;cytosol;phenylalanine-tRNA ligase complex;membrane;	3.228	3.381	3.602	3.774	2.711	2.788	3.305	3.254	-0.578	-0.503	-0.85	-0.633	0	0	0	1
Q9UHR4	BAIAP2L1	Brain-specific angiogenesis inhibitor 1-associated protein 2-like protein 1	plasma membrane organization;insulin receptor signaling pathway;response to bacterium;positive regulation of actin filament polymerization;regulation of insulin receptor signaling pathway;actin filament bundle assembly;actin crosslink formation;positive regulation of actin cytoskeleton reorganization;	nucleoplasm;cytoplasm;cytosol;plasma membrane;extracellular exosome;actin cytoskeleton;	3.728	3.776	3.278	3.414	3.119	3.388	4.171	3.935	-1.18	-1.033	-1.655	-1.536	0	0	0	1
P17812	CTPS1	CTP synthase 1	nucleobase-containing compound metabolic process;CTP biosynthetic process;glutamine metabolic process;nucleobase-containing small molecule interconversion;T cell proliferation;B cell proliferation;response to drug;'de novo' CTP biosynthetic process;small molecule metabolic process;nucleobase-containing small molecule metabolic process;	cytosol;membrane;	3.255	3.604	2.736	2.982	2.68	2.819	3.599	3.465	-0.862	-0.702	-1.018	-0.851	0	0	0	1
Q9UJX3	ANAPC7	Anaphase-promoting complex subunit 7	mitotic cell cycle;mitotic nuclear division;mitotic spindle assembly checkpoint;anaphase-promoting complex-dependent proteasomal ubiquitin-dependent protein catabolic process;cell division;negative regulation of ubiquitin-protein ligase activity involved in mitotic cell cycle;positive regulation of ubiquitin-protein ligase activity involved in regulation of mitotic cell cycle transition;regulatio…	nucleus;nucleoplasm;anaphase-promoting complex;cytosol;	2.493	2.619	2.877	3.083	2.061	2.278	2.533	2.359	-0.458	-0.372	-0.746	-0.671	0	0	0	1
Q06210	GFPT1	Glutamine--fructose-6-phosphate aminotransferase [isomerizing] 1	fructose 6-phosphate metabolic process;UDP-N-acetylglucosamine metabolic process;UDP-N-acetylglucosamine biosynthetic process;energy reserve metabolic process;protein N-linked glycosylation;dolichol-linked oligosaccharide biosynthetic process;glutamine metabolic process;protein N-linked glycosylation via asparagine;endoplasmic reticulum unfolded protein response;circadian regulation of gene expre…	cytosol;extracellular exosome;	2.993	3.013	2.647	2.944	2.114	2.22	2.836	2.649	-0.635	-0.623	-0.915	-0.737	0	0	0	1
P61160	ACTR2	Actin-related protein 2	movement of cell or subcellular component;establishment or maintenance of cell polarity;small GTPase mediated signal transduction;axon guidance;asymmetric cell division;meiotic chromosome movement towards spindle pole;cytoplasmic transport;meiotic cytokinesis;Arp2/3 complex-mediated actin nucleation;Fc-gamma receptor signaling pathway involved in phagocytosis;cilium assembly;innate immune respons…	cytoplasm;cytosol;Arp2/3 protein complex;focal adhesion;actin cytoskeleton;membrane;actin cap;cell projection;extracellular exosome;	2.85	2.985	2.689	2.672	2.211	2.276	3.155	2.842	-0.226	-0.066	-0.439	-0.511	0	0	0	1
P17858	PFKL	ATP-dependent 6-phosphofructokinase, liver type	carbohydrate metabolic process;fructose 6-phosphate metabolic process;glucose metabolic process;glycolytic process;response to glucose;fructose 1,6-bisphosphate metabolic process;small molecule metabolic process;negative regulation of insulin secretion;carbohydrate phosphorylation;protein oligomerization;protein homotetramerization;canonical glycolysis;	cytosol;6-phosphofructokinase complex;membrane;extracellular exosome;	2.677	2.782	2.404	2.364	2.203	2.354	2.979	2.795	-0.326	-0.247	-0.297	-0.233	0	0	0	1
P42766	RPL35	60S ribosomal protein L35	nuclear-transcribed mRNA catabolic process, nonsense-mediated decay;maturation of LSU-rRNA from tricistronic rRNA transcript (SSU-rRNA, 5.8S rRNA, LSU-rRNA);translation;translational initiation;translational elongation;translational termination;SRP-dependent cotranslational protein targeting to membrane;gene expression;viral process;viral life cycle;viral transcription;cellular protein metabolic …	nucleolus;cytoplasm;cytosol;membrane;cytosolic large ribosomal subunit;	0.237	0.311	4.648	4.759	0.548	0.597	0.8	0.434	-0.118	-0.102	-0.432	-0.437	0	0	0	1
P43686	PSMC4	26S proteasome regulatory subunit 6B	G1/S transition of mitotic cell cycle;protein polyubiquitination;mitotic cell cycle;blastocyst development;stimulatory C-type lectin receptor signaling pathway;antigen processing and presentation of peptide antigen via MHC class I;antigen processing and presentation of exogenous peptide antigen via MHC class I, TAP-dependent;proteolysis;regulation of cellular amino acid metabolic process;apoptoti…	proteasome complex;nucleus;nucleoplasm;cytoplasm;cytosol;proteasome regulatory particle, base subcomplex;membrane;inclusion body;proteasome accessory complex;nuclear proteasome complex;cytosolic proteasome complex;	2.415	2.398	2.156	2.236	2.041	2.198	2.466	2.147	-0.152	0.044	-0.355	-0.339	0	0	0	1
Q504Q3	PAN2	PAN2-PAN3 deadenylation complex catalytic subunit PAN2	nuclear-transcribed mRNA catabolic process, deadenylation-dependent decay;nuclear-transcribed mRNA poly(A) tail shortening;mRNA processing;gene expression;positive regulation of cytoplasmic mRNA processing body assembly;RNA phosphodiester bond hydrolysis, exonucleolytic;	cytoplasmic mRNA processing body;nucleus;cytosol;PAN complex;	2.093	2.196	2.53	2.633	2.093	2.004	2.797	2.85	-0.901	-0.793	-1.047	-0.788	0	0	0	1
P14635	CCNB1	G2/mitotic-specific cyclin-B1	G1/S transition of mitotic cell cycle;G2/M transition of mitotic cell cycle;mitotic cell cycle;oocyte maturation;in utero embryonic development;negative regulation of protein phosphorylation;protein complex assembly;mitotic nuclear envelope disassembly;mitotic metaphase plate congression;spermatogenesis;response to mechanical stimulus;negative regulation of gene expression;anaphase-promoting comp…	spindle pole;condensed nuclear chromosome outer kinetochore;nucleus;nucleoplasm;cytoplasm;centrosome;cytosol;membrane;	3.286	3.712	3.541	3.711	2.724	2.824	3.556	3.369	-0.723	-0.59	-0.9	-0.819	0	0	0	1
P29590	PML	Protein PML	response to hypoxia;regulation of protein phosphorylation;positive regulation of defense response to virus by host;transcription, DNA-templated;regulation of transcription, DNA-templated;protein complex assembly;protein targeting;apoptotic process;activation of cysteine-type endopeptidase activity involved in apoptotic process;DNA damage response, signal transduction by p53 class mediator resulti…	nucleus;nucleoplasm;nucleolus;cytoplasm;cytosol;nuclear matrix;PML body;early endosome membrane;nuclear membrane;extrinsic component of endoplasmic reticulum membrane;PML body;	3.408	3.376	2.953	3.016	2.504	2.718	3.241	2.735	-0.169	-0.038	-0.371	-0.384	0	0	0	1
P02794	FTH1	Ferritin heavy chain	iron ion transport;cellular iron ion homeostasis;intracellular sequestering of iron ion;post-Golgi vesicle-mediated transport;receptor-mediated endocytosis;immune response;negative regulation of cell proliferation;negative regulation of fibroblast proliferation;transmembrane transport;oxidation-reduction process;membrane organization;	nucleus;cytosol;intracellular ferritin complex;extracellular exosome;	3.492	3.52	3.152	3.327	2.292	2.515	3.049	2.937	-0.326	-0.175	0.067	0.061	0	0	0	1
Q13200	PSMD2	26S proteasome non-ATPase regulatory subunit 2	G1/S transition of mitotic cell cycle;protein polyubiquitination;mitotic cell cycle;stimulatory C-type lectin receptor signaling pathway;antigen processing and presentation of peptide antigen via MHC class I;antigen processing and presentation of exogenous peptide antigen via MHC class I, TAP-dependent;regulation of cellular amino acid metabolic process;apoptotic process;DNA damage response, sign…	proteasome complex;nucleoplasm;cytosol;proteasome regulatory particle;membrane;proteasome accessory complex;extracellular exosome;	3.135	3.244	2.854	2.777	2.684	2.569	3.32	2.874	-0.325	-0.258	-0.448	-0.338	0	0	0	1
Q9NRN7	AASDHPPT	L-aminoadipate-semialdehyde dehydrogenase-phosphopantetheinyl transferase	vitamin metabolic process;water-soluble vitamin metabolic process;pantothenate metabolic process;small molecule metabolic process;	cytosol;extracellular exosome;	3.956	4.193	3.813	3.936	3.237	3.315	3.792	3.729	-0.732	-0.671	-1.139	-0.881	0	0	0	1
Q00535	CDK5	Cyclin-dependent-like kinase 5	neuron migration;synaptic transmission, dopaminergic;intracellular protein transport;nucleocytoplasmic transport;cell cycle;cell-matrix adhesion;synaptic transmission;axon guidance;synapse assembly;skeletal muscle tissue development;blood coagulation;motor neuron axon guidance;cell proliferation;visual learning;Schwann cell development;synaptic vesicle exocytosis;phosphorylation;peptidyl-serine p…	nucleus;cytoplasm;cytosol;cytoskeleton;postsynaptic density;membrane;cyclin-dependent protein kinase 5 holoenzyme complex;lamellipodium;cell junction;filopodium;axon;dendrite;growth cone;neuromuscular junction;neuronal cell body;perikaryon;postsynaptic membrane;	3.071	3.276	2.968	3.278	2.662	2.826	3.686	3.569	-0.869	-0.759	-1.157	-0.896	0	0	0	1
P11172	UMPS	Uridine 5'-monophosphate synthase	pyrimidine nucleobase metabolic process;'de novo' pyrimidine nucleobase biosynthetic process;UMP biosynthetic process;female pregnancy;lactation;cellular response to drug;'de novo' UMP biosynthetic process;small molecule metabolic process;pyrimidine nucleoside biosynthetic process;nucleobase-containing small molecule metabolic process;	nucleus;cytoplasm;cytosol;	2.717	2.969	2.475	2.725	2.51	2.598	3.311	3.135	-0.72	-0.652	-0.923	-0.691	0	0	0	1
Q9GZT9	EGLN1	Egl nine homolog 1	response to hypoxia;peptidyl-proline hydroxylation to 4-hydroxy-L-proline;negative regulation of cAMP catabolic process;oxygen homeostasis;negative regulation of sequence-specific DNA binding transcription factor activity;regulation of angiogenesis;negative regulation of cyclic-nucleotide phosphodiesterase activity;cardiac muscle tissue morphogenesis;oxidation-reduction process;heart trabecula fo…	nucleus;cytoplasm;cytosol;	3.231	3.019	2.934	2.719	2.089	2.169	2.677	2.223	-0.137	0.025	-0.079	-0.271	0	0	0	1
P42858	HTT	Huntingtin	urea cycle;citrulline metabolic process;establishment of mitotic spindle orientation;protein import into nucleus;ER to Golgi vesicle-mediated transport;retrograde vesicle-mediated transport, Golgi to ER;endoplasmic reticulum organization;Golgi organization;dopamine receptor signaling pathway;spermatogenesis;cell aging;grooming behavior;locomotory behavior;axon cargo transport;determination of adu…	nucleus;nucleoplasm;cytoplasm;mitochondrion;late endosome;autophagosome;endoplasmic reticulum;Golgi apparatus;centriole;cytosol;postsynaptic density;inclusion body;clathrin-coated vesicle;axon;dendrite;cytoplasmic vesicle membrane;neuronal cell body;protein complex;neuronal ribonucleoprotein granule;	3.093	3.333	2.492	2.695	2.276	2.676	3.229	3.076	-0.585	-0.492	-0.552	-0.337	0	0	0	1
P52294	KPNA1	Importin subunit alpha-5	regulation of DNA recombination;apoptotic DNA fragmentation;NLS-bearing protein import into nucleus;apoptotic process;cellular component disassembly involved in execution phase of apoptosis;programmed cell death;viral process;viral life cycle;cytokine-mediated signaling pathway;positive regulation of protein import into nucleus;intracellular transport of virus;	nucleus;nuclear pore;nucleoplasm;cytoplasm;cytosol;dendrite;	3.282	3.631	2.659	2.847	2.411	2.555	3.389	3.096	-0.633	-0.464	-0.88	-0.862	0	0	0	1
Q13188	STK3	Serine/threonine-protein kinase 3	MAPK cascade;activation of MAPKK activity;neural tube formation;endocardium development;protein phosphorylation;apoptotic process;signal transduction;regulation of mitotic cell cycle;central nervous system development;negative regulation of cell proliferation;signal transduction by protein phosphorylation;stress-activated protein kinase signaling cascade;positive regulation of protein binding;hip…	nucleus;cytoplasm;cytosol;	3.048	3.229	2.649	2.898	2.646	2.711	3.533	3.486	-0.921	-0.827	-1.208	-1.083	0	0	0	1
P60174	TPI1	Triosephosphate isomerase	carbohydrate metabolic process;glucose metabolic process;gluconeogenesis;pentose-phosphate shunt;multicellular organismal development;small molecule metabolic process;canonical glycolysis;	extracellular space;nucleus;cytosol;extracellular exosome;	2.154	2.522	3.123	3.494	2.051	2.147	2.973	2.821	0.072	0.1	-0.698	-0.314	0	0	0	1
O00170	AIP	AH receptor-interacting protein	protein targeting to mitochondrion;xenobiotic metabolic process;signal transduction;regulation of protein kinase A signaling;protein maturation by protein folding;negative regulation of cyclic-nucleotide phosphodiesterase activity;regulation of nucleic acid-templated transcription;	nucleoplasm;cytoplasm;cytosol;aryl hydrocarbon receptor complex;plasma membrane;	3.142	3.168	2.589	2.765	2.237	2.373	3.205	3.104	-0.637	-0.43	-0.815	-0.639	0	0	0	1
P25789	PSMA4	Proteasome subunit alpha type-4	G1/S transition of mitotic cell cycle;protein polyubiquitination;mitotic cell cycle;stimulatory C-type lectin receptor signaling pathway;antigen processing and presentation of peptide antigen via MHC class I;antigen processing and presentation of exogenous peptide antigen via MHC class I, TAP-dependent;regulation of cellular amino acid metabolic process;apoptotic process;DNA damage response, sign…	proteasome complex;cytoplasmic mRNA processing body;nucleus;nucleoplasm;cytoplasm;cytosol;proteasome core complex;plasma membrane;proteasome core complex, alpha-subunit complex;intracellular membrane-bounded organelle;extracellular exosome;	2.834	3.146	2.798	3.055	2.349	2.415	3.757	3.602	-0.863	-0.787	-1.225	-0.92	0	0	0	1
P36915	GNL1	Guanine nucleotide-binding protein-like 1	T cell mediated immunity;cellular response to DNA damage stimulus;signal transduction;ribosome biogenesis;	extracellular space;nucleus;	3.032	3.227	3.178	3.502	2.673	2.678	3.209	3.178	-0.652	-0.613	-1.054	-0.921	0	0	0	1
P31939	ATIC	Bifunctional purine biosynthesis protein PURH	brainstem development;nucleobase-containing compound metabolic process;purine nucleobase metabolic process;'de novo' IMP biosynthetic process;nucleoside metabolic process;purine ribonucleoside monophosphate biosynthetic process;response to inorganic substance;cerebellum development;cerebral cortex development;organ regeneration;small molecule metabolic process;dihydrofolate metabolic process;tetr…	mitochondrion;cytosol;membrane;extracellular exosome;	2.612	2.811	2.5	2.788	2.528	2.548	3.107	3.086	-0.462	-0.448	-0.74	-0.434	0	0	0	1
P47914	RPL29	60S ribosomal protein L29	nuclear-transcribed mRNA catabolic process, nonsense-mediated decay;cytoplasmic translation;translation;translational initiation;translational elongation;translational termination;SRP-dependent cotranslational protein targeting to membrane;embryo implantation;gene expression;viral process;viral life cycle;viral transcription;cellular protein metabolic process;	cytosol;membrane;cytosolic large ribosomal subunit;	0.67	0.578	4.246	4.124	0.262	0.423	0.369	0.23	0.124	0.154	-0.221	-0.364	0	0	0	1
Q9NWZ8	GEMIN8	Gem-associated protein 8	spliceosomal snRNP assembly;	nucleus;nucleoplasm;cytoplasm;cytosol;SMN complex;SMN-Sm protein complex;Gemini of coiled bodies;	3.776	3.648	3.624	3.364	1.783	1.89	2.795	1.982	-0.211	-0.009	-0.21	-0.524	0	0	0	1
Q9NYB9	ABI2	Abl interactor 2	movement of cell or subcellular component;cytoskeleton organization;actin polymerization or depolymerization;viral process;cell migration;Rac protein signal transduction;peptidyl-tyrosine phosphorylation;positive regulation of Arp2/3 complex-mediated actin nucleation;	cytoplasm;cytosol;cytoskeleton;lamellipodium;filopodium;SCAR complex;	4.011	4.048	3.134	3.255	3.221	3.38	3.987	3.923	-1.319	-1.112	-1.65	-1.602	0	0	0	1
P62829	RPL23	60S ribosomal protein L23	nuclear-transcribed mRNA catabolic process, nonsense-mediated decay;translation;translational initiation;translational elongation;translational termination;ribosomal protein import into nucleus;SRP-dependent cotranslational protein targeting to membrane;gene expression;viral process;viral life cycle;viral transcription;cellular protein metabolic process;	nucleolus;cytoplasm;cytosol;ribosome;focal adhesion;membrane;cytosolic large ribosomal subunit;extracellular exosome;	2.322	2.655	3.434	3.378	2.522	2.49	2.98	2.68	-0.099	-0.233	-0.944	-0.712	0	0	0	1
P62263	RPS14	40S ribosomal protein S14	ribosomal small subunit assembly;negative regulation of transcription from RNA polymerase II promoter;nuclear-transcribed mRNA catabolic process, nonsense-mediated decay;maturation of SSU-rRNA from tricistronic rRNA transcript (SSU-rRNA, 5.8S rRNA, LSU-rRNA);translation;translational initiation;translational elongation;translational termination;regulation of translation;SRP-dependent cotranslatio…	nucleolus;cytoplasm;mitochondrion;cytosol;focal adhesion;membrane;cytosolic small ribosomal subunit;extracellular exosome;	2.56	2.519	3.866	3.946	2.47	2.578	3.106	2.831	-0.269	-0.388	-0.918	-0.88	0	0	0	1
Q9BSJ2	TUBGCP2	Gamma-tubulin complex component 2	G2/M transition of mitotic cell cycle;mitotic cell cycle;protein complex assembly;microtubule nucleation;	spindle pole;nucleoplasm;centrosome;microtubule organizing center;cytosol;cytoplasmic microtubule;membrane;	3.003	3.282	3.043	3.413	2.904	3.011	3.418	3.457	-0.836	-0.729	-1.04	-0.781	0	0	0	1
P62888	RPL30	60S ribosomal protein L30	nuclear-transcribed mRNA catabolic process, nonsense-mediated decay;cytoplasmic translation;translation;translational initiation;translational elongation;translational termination;SRP-dependent cotranslational protein targeting to membrane;gene expression;viral process;viral life cycle;viral transcription;cellular protein metabolic process;	nucleus;cytoplasm;cytosol;focal adhesion;membrane;cytosolic large ribosomal subunit;extracellular exosome;	2.321	2.468	3.385	3.374	2.593	2.622	2.844	2.809	-0.321	-0.24	-1.044	-0.773	0	0	0	1
Q9Y314	NOSIP	Nitric oxide synthase-interacting protein	negative regulation of catalytic activity;small molecule metabolic process;nitric oxide metabolic process;regulation of nitric-oxide synthase activity;negative regulation of nitric-oxide synthase activity;	Golgi membrane;nucleus;nucleoplasm;cytoplasm;cytosol;	3.235	3.263	3.162	3.368	2.994	3.142	3.363	3.206	-0.29	-0.329	-0.987	-0.768	0	0	0	1
Q15750	TAB1	TGF-beta-activated kinase 1 and MAP3K7-binding protein 1	activation of MAPKKK activity;activation of MAPK activity;in utero embryonic development;stimulatory C-type lectin receptor signaling pathway;toll-like receptor signaling pathway;MyD88-dependent toll-like receptor signaling pathway;MyD88-independent toll-like receptor signaling pathway;heart morphogenesis;protein dephosphorylation;transforming growth factor beta receptor signaling pathway;I-kappa…	nucleoplasm;cytoplasm;cytosol;endosome membrane;protein complex;	3.143	3.089	2.279	2.331	2.199	2.323	3.09	2.825	-0.591	-0.506	-0.788	-0.765	0	0	0	1
Q99570	PIK3R4	Phosphoinositide 3-kinase regulatory subunit 4	toll-like receptor signaling pathway;protein phosphorylation;protein targeting to vacuole;phospholipid metabolic process;phosphatidylinositol biosynthetic process;insulin receptor signaling pathway;macroautophagy;peroxisome degradation;regulation of cytokinesis;receptor catabolic process;toll-like receptor 9 signaling pathway;cellular response to glucose starvation;positive regulation of phosphat…	nuclear pore;late endosome;autophagosome;cytosol;axoneme;membrane;cytoplasmic vesicle;phosphatidylinositol 3-kinase complex, class III, type I;phosphatidylinositol 3-kinase complex, class III, type II;phosphatidylinositol 3-kinase complex, class III;nucleus-vacuole junction;	3.378	3.864	2.78	3.198	2.687	2.822	3.559	3.539	-0.843	-0.699	-0.869	-0.478	0	0	0	1
Q04864	REL	Proto-oncogene c-Rel	negative regulation of transcription from RNA polymerase II promoter;cytokine production;transcription from RNA polymerase II promoter;inflammatory response;I-kappaB kinase/NF-kappaB signaling;negative regulation of gene expression;negative regulation of interferon-beta production;response to cytokine;NIK/NF-kappaB signaling;positive regulation of I-kappaB kinase/NF-kappaB signaling;positive regu…	nucleus;nucleoplasm;transcription factor complex;cytosol;I-kappaB/NF-kappaB complex;	3.509	3.451	2.743	2.69	2.071	2.14	3.031	2.517	-0.361	-0.292	-0.515	-0.565	0	0	0	1
P49591	SARS	Serine--tRNA ligase, cytoplasmic	translation;tRNA aminoacylation for protein translation;seryl-tRNA aminoacylation;tRNA processing;gene expression;selenocysteinyl-tRNA(Sec) biosynthetic process;	cytoplasm;mitochondrion;cytosol;extracellular exosome;	2.501	2.894	3.371	3.727	2.632	2.666	3.226	3.186	-0.515	-0.525	-0.933	-0.625	0	0	0	1
Q15751	HERC1	Probable E3 ubiquitin-protein ligase HERC1	transport;negative regulation of autophagy;protein ubiquitination;cerebellar Purkinje cell differentiation;neuron projection development;positive regulation of GTPase activity;neuromuscular process controlling balance;	cytoplasm;Golgi apparatus;cytosol;membrane;	2.471	1.821	2.219	1.727	1.878	1.795	2.435	1.955	0.01	-0.074	0.38	-0.098	0	0	0	1
Q9Y266	NUDC	Nuclear migration protein nudC	mitotic cell cycle;mitotic nuclear division;small GTPase mediated signal transduction;multicellular organismal development;cell proliferation;cell division;	nucleoplasm;cytoplasm;cytosol;microtubule;	2.647	2.771	2.753	2.876	2.42	2.562	3.333	3.069	-0.696	-0.689	-1.277	-1.199	0	0	0	1
P62851	RPS25	40S ribosomal protein S25	nuclear-transcribed mRNA catabolic process, nonsense-mediated decay;translation;translational initiation;translational elongation;translational termination;SRP-dependent cotranslational protein targeting to membrane;gene expression;viral process;viral life cycle;viral transcription;cellular protein metabolic process;	nucleus;nucleolus;cytoplasm;cytosol;ribosome;small ribosomal subunit;cytosolic small ribosomal subunit;extracellular exosome;	2.211	2.414	4.318	4.566	2.409	2.443	3.062	3.043	-0.2	-0.165	-1.574	-1.353	0	0	0	1
P10599	TXN	Thioredoxin	sulfate assimilation;negative regulation of transcription from RNA polymerase II promoter;response to reactive oxygen species;transcription initiation from RNA polymerase II promoter;protein folding;glycerol ether metabolic process;movement of cell or subcellular component;signal transduction;cell-cell signaling;cell proliferation;response to radiation;gene expression;nucleobase-containing small …	nucleus;nucleoplasm;cytoplasm;mitochondrion;cytosol;extracellular exosome;	3.549	3.704	2.815	2.97	2.494	2.589	3.588	3.503	-0.87	-0.794	-1.178	-1.043	0	0	0	1
O95433	AHSA1	Activator of 90 kDa heat shock protein ATPase homolog 1	response to stress;positive regulation of ATPase activity;	cytoplasm;endoplasmic reticulum;cytosol;extracellular exosome;	2.546	2.801	2.726	2.903	2.385	2.471	3.159	2.888	-0.5	-0.344	-0.973	-0.76	0	0	0	1
Q16658	FSCN1	Fascin	cell proliferation;cell migration;actin cytoskeleton organization;cell motility;actin filament bundle assembly;	stress fiber;cytoplasm;cytosol;actin cytoskeleton;cell junction;filopodium;myelin sheath;extracellular exosome;invadopodium;	2.247	2.067	1.821	1.865	1.348	1.64	2.432	2.293	-0.296	-0.185	-0.423	-0.508	0	0	0	1
O14777	NDC80	Kinetochore protein NDC80 homolog	mitotic sister chromatid segregation;establishment of mitotic spindle orientation;mitotic cell cycle;mitotic spindle organization;chromosome segregation;mitotic nuclear division;small GTPase mediated signal transduction;attachment of spindle microtubules to kinetochore;cell division;attachment of mitotic spindle microtubules to kinetochore;	chromosome, centromeric region;kinetochore;condensed chromosome kinetochore;condensed nuclear chromosome kinetochore;condensed nuclear chromosome outer kinetochore;nucleus;cytosol;membrane;Ndc80 complex;	3.099	3.335	2.968	3.314	2.392	2.576	3.321	3.108	-0.851	-0.755	-1.129	-0.988	0	0	0	1
P43034	PAFAH1B1	Platelet-activating factor acetylhydrolase IB subunit alpha	G2/M transition of mitotic cell cycle;establishment of mitotic spindle orientation;microtubule cytoskeleton organization;mitotic cell cycle;ameboidal-type cell migration;acrosome assembly;neuron migration;positive regulation of cytokine-mediated signaling pathway;organelle organization;microtubule-based process;mitotic nuclear division;nuclear migration;small GTPase mediated signal transduction;s…	astral microtubule;kinetochore;nuclear envelope;centrosome;cytosol;kinesin complex;microtubule associated complex;cell cortex;axon;growth cone;motile primary cilium;nuclear membrane;neuronal cell body;perinuclear region of cytoplasm;extracellular exosome;cell leading edge;	2.77	2.828	2.152	2.248	2.294	2.473	3.43	3.234	-0.335	-0.169	-0.47	-0.375	0	0	0	1
P83731	RPL24	60S ribosomal protein L24	ribosomal large subunit assembly;nuclear-transcribed mRNA catabolic process, nonsense-mediated decay;translation;translational initiation;translational elongation;translational termination;SRP-dependent cotranslational protein targeting to membrane;mitotic cell cycle checkpoint;exit from mitosis;gene expression;viral process;viral life cycle;viral transcription;optic nerve development;retinal gan…	cytosol;membrane;cytosolic large ribosomal subunit;extracellular exosome;	0.752	0.962	4.579	4.824	1.206	1.123	1.409	1.396	-0.224	-0.211	-0.818	-0.637	0	0	0	1
Q01105	SET	Protein SET	mitotic cell cycle;DNA replication;nucleosome assembly;nucleosome disassembly;nucleocytoplasmic transport;gene expression;viral process;regulation of protein phosphatase type 2A activity;negative regulation of histone acetylation;negative regulation of catalytic activity;negative regulation of neuron apoptotic process;negative regulation of transcription, DNA-templated;	nucleus;nucleoplasm;cytoplasm;endoplasmic reticulum;cytosol;protein complex;perinuclear region of cytoplasm;	2.588	2.952	2.337	2.437	2.205	2.307	2.818	2.797	-0.76	-0.704	-1.518	-1.246	0	0	0	1
O75962	TRIO	Triple functional domain protein	protein phosphorylation;transmembrane receptor protein tyrosine phosphatase signaling pathway;small GTPase mediated signal transduction;axon guidance;regulation of Rho protein signal transduction;positive regulation of apoptotic process;positive regulation of GTPase activity;neurotrophin TRK receptor signaling pathway;regulation of small GTPase mediated signal transduction;apoptotic signaling pat…	cytosol;	3.551	3.831	3.155	3.409	2.889	2.996	3.521	3.406	-0.795	-0.678	-1.027	-0.761	0	0	0	1
Q13555	CAMK2G	Calcium/calmodulin-dependent protein kinase type II subunit gamma	G1/S transition of mitotic cell cycle;calcium ion transport;synaptic transmission;nervous system development;regulation of skeletal muscle adaptation;dephosphorylation;cytokine-mediated signaling pathway;insulin secretion;cell differentiation;cellular response to heat;protein autophosphorylation;protein oligomerization;regulation of calcium ion transport;interferon-gamma-mediated signaling pathwa…	nucleoplasm;cytosol;plasma membrane;membrane;endocytic vesicle membrane;sarcoplasmic reticulum membrane;neuronal postsynaptic density;	2.454	2.926	2.348	2.843	2.242	2.245	3.342	3.221	-0.902	-0.89	-1.214	-0.728	0	0	0	1
Q9NT62	ATG3	Ubiquitin-like-conjugating enzyme ATG3	autophagosome assembly;mitochondrion degradation;cellular protein modification process;protein targeting to membrane;protein ubiquitination;mitochondrial fragmentation involved in apoptotic process;nucleophagy;regulation of cilium assembly;	cytoplasmic ubiquitin ligase complex;cytosol;	3.13	3.502	2.792	3.035	3.176	3.297	3.868	3.702	-1.17	-1.068	-1.558	-1.204	0	0	0	1
Q9NW08	POLR3B	DNA-directed RNA polymerase III subunit RPC2	transcription from RNA polymerase III promoter;transcription elongation from RNA polymerase III promoter;termination of RNA polymerase III transcription;gene expression;positive regulation of type I interferon production;positive regulation of interferon-beta production;innate immune response;positive regulation of innate immune response;defense response to virus;	nucleoplasm;DNA-directed RNA polymerase III complex;cytosol;	2.849	3.209	3.271	3.564	2.485	2.478	2.981	2.944	-0.403	-0.36	-0.863	-0.385	0	0	0	1
P25685	DNAJB1	DnaJ homolog subfamily B member 1	response to unfolded protein;positive regulation of ATPase activity;cellular response to heat;chaperone mediated protein folding requiring cofactor;chaperone cofactor-dependent protein refolding;negative regulation of inclusion body assembly;regulation of cellular response to heat;	nucleus;nucleoplasm;nucleolus;cytosol;extracellular exosome;	2.707	2.679	2.446	2.418	2.169	2.24	2.963	2.577	-0.155	-0.238	-1.077	-1.071	0	0	0	1
P30050	RPL12	60S ribosomal protein L12	ribosomal large subunit assembly;nuclear-transcribed mRNA catabolic process, nonsense-mediated decay;translation;translational initiation;translational elongation;translational termination;SRP-dependent cotranslational protein targeting to membrane;gene expression;viral process;viral life cycle;viral transcription;cellular protein metabolic process;	cytosol;focal adhesion;membrane;cytosolic large ribosomal subunit;extracellular exosome;	2.665	2.908	3.902	4.183	2.728	2.784	2.928	2.904	-0.584	-0.536	-1.011	-0.772	0	0	0	1
P60660	MYL6	Myosin light polypeptide 6	muscle contraction;small GTPase mediated signal transduction;axon guidance;skeletal muscle tissue development;muscle filament sliding;ephrin receptor signaling pathway;	cytosol;brush border;membrane;myosin complex;unconventional myosin complex;vesicle;extracellular exosome;	3.123	3.286	2.907	2.937	2.545	2.859	3.656	3.519	-0.717	-0.673	-1.182	-0.994	0	0	0	1
P61081	UBE2M	NEDD8-conjugating enzyme Ubc12	stimulatory C-type lectin receptor signaling pathway;cellular protein modification process;transforming growth factor beta receptor signaling pathway;protein ubiquitination;positive regulation of neuron apoptotic process;innate immune response;protein neddylation;	cytoplasm;cytosol;extracellular exosome;	3.31	3.332	2.615	2.61	2.47	2.727	3.432	3.033	-0.526	-0.362	-0.935	-1.072	0	0	0	1
P63151	PPP2R2A	Serine/threonine-protein phosphatase 2A 55 kDa regulatory subunit B alpha isoform	G2/M transition of mitotic cell cycle;nuclear-transcribed mRNA catabolic process, nonsense-mediated decay;mitotic cell cycle;protein dephosphorylation;mitotic nuclear envelope reassembly;signal transduction;gene expression;regulation of protein phosphatase type 2A activity;response to morphine;	protein phosphatase type 2A complex;nucleoplasm;cytosol;	3.367	3.47	3.12	3.38	2.68	2.783	3.184	3.098	-0.637	-0.534	-1.032	-0.768	0	0	0	1
Q9H089	LSG1	Large subunit GTPase 1 homolog	metabolic process;protein transport;ribosome biogenesis;nuclear export;	nucleus;cytoplasm;endoplasmic reticulum;cytosol;Cajal body;membrane;	2.766	2.577	2.466	2.315	2.189	2.13	2.386	2.178	-0.3	-0.287	-0.513	-0.547	0	0	0	1
P00492	HPRT1	Hypoxanthine-guanine phosphoribosyltransferase	response to amphetamine;purine nucleobase metabolic process;purine nucleotide biosynthetic process;purine ribonucleoside salvage;adenine salvage;guanine salvage;grooming behavior;locomotory behavior;cytolysis;striatum development;cerebral cortex neuron differentiation;central nervous system neuron development;GMP salvage;IMP salvage;dopamine metabolic process;purine-containing compound salvage;hy…	cytoplasm;cytosol;extracellular exosome;	2.864	3.216	2.479	2.815	2.856	2.915	3.394	3.326	-0.968	-0.864	-1.373	-1.084	0	0	0	1
P35520	CBS	Cystathionine beta-synthase	sulfur amino acid metabolic process;cysteine biosynthetic process from serine;L-serine metabolic process;L-serine catabolic process;cysteine biosynthetic process via cystathionine;cysteine biosynthetic process;transsulfuration;L-cysteine catabolic process;cellular nitrogen compound metabolic process;DNA protection;homocysteine catabolic process;small molecule metabolic process;homocysteine metabo…	nucleus;nucleolus;cytoplasm;cytosol;intracellular membrane-bounded organelle;	3.376	3.797	3.079	3.415	2.898	2.967	3.735	3.552	-0.567	-0.503	-0.743	-0.456	0	0	0	1
P46776	RPL27A	60S ribosomal protein L27a	nuclear-transcribed mRNA catabolic process, nonsense-mediated decay;cytoplasmic translation;translation;translational initiation;translational elongation;translational termination;SRP-dependent cotranslational protein targeting to membrane;gene expression;viral process;viral life cycle;viral transcription;cellular protein metabolic process;	cytosol;membrane;cytosolic large ribosomal subunit;	0.914	1.096	3.928	4.029	1.04	1.088	1.466	1.252	-0.206	-0.211	-0.607	-0.464	0	0	0	1
Q9BZD4	NUF2	Kinetochore protein Nuf2	mitotic cell cycle;chromosome segregation;mitotic nuclear division;small GTPase mediated signal transduction;cell division;	chromosome, centromeric region;condensed chromosome kinetochore;nucleus;cytosol;membrane;Ndc80 complex;	3.288	3.422	3.074	3.218	2.482	2.654	3.476	3.179	-0.855	-0.726	-1.268	-1.051	0	0	0	1
P49207	RPL34	60S ribosomal protein L34	nuclear-transcribed mRNA catabolic process, nonsense-mediated decay;translation;translational initiation;translational elongation;translational termination;SRP-dependent cotranslational protein targeting to membrane;gene expression;viral process;viral life cycle;viral transcription;ribosome biogenesis;cellular protein metabolic process;	nucleolus;cytoplasm;cytosol;cytosolic large ribosomal subunit;extracellular exosome;	2.281	2.35	4.248	4.566	2.745	2.818	2.594	2.47	-0.049	-0.021	-0.756	-0.714	0	0	0	1
Q99497	PARK7	Protein/nucleic acid deglycase DJ-1	negative regulation of protein phosphorylation;negative regulation of protein kinase activity;proteolysis;protein deglycosylation;autophagy;inflammatory response;mitochondrion organization;Ras protein signal transduction;single fertilization;adult locomotory behavior;detoxification of copper ion;positive regulation of gene expression;negative regulation of gene expression;enzyme active site forma…	chromatin;nucleus;cytoplasm;mitochondrion;mitochondrial intermembrane space;mitochondrial matrix;endoplasmic reticulum;cytosol;plasma membrane;PML body;axon;cell body;membrane raft;extracellular exosome;mitochondrial respiratory chain complex I;	2.769	3.111	2.493	2.835	2.678	2.695	3.258	2.955	-0.696	-0.675	-1.349	-0.986	0	0	0	1
P25398	RPS12	40S ribosomal protein S12	nuclear-transcribed mRNA catabolic process, nonsense-mediated decay;translation;translational initiation;translational elongation;translational termination;SRP-dependent cotranslational protein targeting to membrane;gene expression;viral process;viral life cycle;viral transcription;cellular protein metabolic process;	cytosol;membrane;cytosolic small ribosomal subunit;	2.861	3.234	3.225	3.465	2.789	2.772	3.352	3.232	-0.743	-0.752	-1.348	-1.022	0	0	0	1
Q96AC1	FERMT2	Fermitin family homolog 2	cell-matrix adhesion;transforming growth factor beta receptor signaling pathway;integrin-mediated signaling pathway;regulation of cell shape;Wnt signaling pathway;integrin activation;cell junction assembly;substrate adhesion-dependent cell spreading;focal adhesion assembly;protein localization to membrane;	stress fiber;nucleus;nucleoplasm;cytoplasm;cytosol;focal adhesion;cell cortex;cell surface;extrinsic component of cytoplasmic side of plasma membrane;lamellipodium membrane;I band;filamentous actin;	2.769	2.852	2.381	2.37	2.151	2.101	2.806	2.466	-0.091	0.005	-0.286	-0.423	0	0	0	1
P42566	EPS15	Epidermal growth factor receptor substrate 15	Golgi to endosome transport;epidermal growth factor receptor signaling pathway;cell proliferation;protein transport;vesicle organization;receptor-mediated endocytosis of virus by host cell;endocytic recycling;negative regulation of epidermal growth factor receptor signaling pathway;viral entry into host cell;clathrin coat assembly;	cytoplasm;cytosol;plasma membrane;coated pit;membrane;aggresome;AP-2 adaptor complex;early endosome membrane;intracellular membrane-bounded organelle;ciliary membrane;	3.65	3.956	2.746	3.061	3.077	3.152	3.816	3.743	-1.405	-1.349	-1.856	-1.459	0	0	0	1
P30520	ADSS	Adenylosuccinate synthetase isozyme 2	immune system process;purine nucleobase metabolic process;AMP biosynthetic process;aspartate metabolic process;purine ribonucleoside monophosphate biosynthetic process;response to purine-containing compound;'de novo' AMP biosynthetic process;small molecule metabolic process;IMP metabolic process;nucleobase-containing small molecule metabolic process;response to ammonium ion;cellular response to e…	cytoplasm;cytosol;plasma membrane;extracellular exosome;	2.724	2.947	2.877	3.204	2.218	2.358	3.469	3.323	-1.008	-0.877	-1.412	-1.16	0	0	0	1
P41091	EIF2S3	Eukaryotic translation initiation factor 2 subunit 3	translation;translational initiation;gene expression;cellular protein metabolic process;transmembrane transport;	cytoplasm;cytosol;extracellular exosome;nucleus;	3.103	3.249	3.498	3.651	2.537	2.46	3.105	2.997	-0.439	-0.4	-0.44	-0.373	0	0	0	1
Q9UL46	PSME2	Proteasome activator complex subunit 2	G1/S transition of mitotic cell cycle;protein polyubiquitination;mitotic cell cycle;stimulatory C-type lectin receptor signaling pathway;antigen processing and presentation of peptide antigen via MHC class I;antigen processing and presentation of exogenous peptide antigen via MHC class I, TAP-dependent;regulation of cellular amino acid metabolic process;apoptotic process;DNA damage response, sign…	proteasome complex;nucleoplasm;cytosol;proteasome activator complex;membrane;extracellular exosome;	3.041	2.85	2.283	2.092	2.33	2.56	2.762	2.959	-1.105	-0.875	-1.068	-1.091	0	0	0	1
Q9UNN5	FAF1	FAS-associated factor 1	apoptotic process;cytoplasmic sequestering of NF-kappaB;cell death;positive regulation of cell death;regulation of cell adhesion;positive regulation of protein complex assembly;regulation of protein catabolic process;positive regulation of apoptotic process;proteasome-mediated ubiquitin-dependent protein catabolic process;regulation of protein kinase activity;positive regulation of extrinsic apop…	nucleus;nuclear envelope;cytosol;CD95 death-inducing signaling complex;VCP-NPL4-UFD1 AAA ATPase complex;perinuclear region of cytoplasm;	3	3.316	2.803	3.117	2.518	2.585	3.473	3.466	-1.037	-0.948	-1.45	-1.125	0	0	0	1
P08708	RPS17	40S ribosomal protein S17	ribosomal small subunit assembly;nuclear-transcribed mRNA catabolic process, nonsense-mediated decay;rRNA processing;translation;translational initiation;translational elongation;translational termination;SRP-dependent cotranslational protein targeting to membrane;gene expression;viral process;viral life cycle;viral transcription;erythrocyte homeostasis;ribosomal small subunit biogenesis;cellular…	cytosol;ribosome;focal adhesion;membrane;cytosolic small ribosomal subunit;extracellular exosome;	2.165	2.338	3.744	3.916	2.563	2.58	2.781	2.717	-0.671	-0.702	-1.231	-0.867	0	0	0	1
Q9NS87	KIF15	Kinesin-like protein KIF15	microtubule-based movement;mitotic nuclear division;blood coagulation;metabolic process;cell proliferation;antigen processing and presentation of exogenous peptide antigen via MHC class II;	centrosome;spindle;cytosol;plus-end kinesin complex;microtubule;membrane;	2.95	2.918	2.596	2.24	1.487	1.572	2.857	2.562	-0.367	-0.462	-0.537	-0.609	0	0	0	1
Q9H4L5	OSBPL3	Oxysterol-binding protein-related protein 3	lipid transport;	cytosol;plasma membrane;membrane;nuclear membrane;perinuclear endoplasmic reticulum;	2.891	2.511	2.624	2.67	2.039	2.238	2.735	2.811	-0.454	-0.426	-0.556	-0.604	0	0	0	1
Q12933	TRAF2	TNF receptor-associated factor 2	positive regulation of T cell cytokine production;protein complex assembly;apoptotic process;activation of cysteine-type endopeptidase activity involved in apoptotic process;signal transduction;cell surface receptor signaling pathway;activation of NF-kappaB-inducing kinase activity;regulation of necrotic cell death;programmed cell death;protein catabolic process;positive regulation of interleukin…	ubiquitin ligase complex;cytoplasm;cytosol;cell cortex;cytoplasmic side of plasma membrane;vesicle membrane;CD40 receptor complex;membrane raft;TRAF2-GSTP1 complex;AIP1-IRE1 complex;IRE1-TRAF2-ASK1 complex;	3.685	3.878	3.256	3.463	3.048	3.033	3.73	3.593	-0.926	-0.737	-1.03	-0.748	0	0	0	1
Q9NQS7	INCENP	Inner centromere protein	mitotic cell cycle;cytokinesis;chromosome segregation;mitotic nuclear division;small GTPase mediated signal transduction;	chromosome, centromeric region;kinetochore;condensed chromosome kinetochore;lateral element;central element;pericentric heterochromatin;spindle;cytosol;microtubule;chromocenter;midbody;protein complex;	2.818	3.028	2.952	3.182	2.343	2.416	3.042	3.004	-0.403	-0.203	-0.765	-0.66	0	0	0	1
Q13596	SNX1	Sorting nexin-1	intracellular protein transport;vesicle organization;receptor internalization;early endosome to Golgi transport;retrograde transport, endosome to Golgi;positive regulation of protein catabolic process;lamellipodium morphogenesis;	cytoplasm;endosome;Golgi apparatus;cytosol;endosome membrane;membrane;extrinsic component of membrane;lamellipodium;retromer complex;early endosome membrane;intracellular membrane-bounded organelle;protein complex;	3.134	3.517	3.197	3.5	2.965	3.133	3.569	3.506	-0.562	-0.513	-1.019	-0.778	0	0	0	1
Q58A45	PAN3	PAN2-PAN3 deadenylation complex subunit PAN3	nuclear-transcribed mRNA catabolic process, deadenylation-dependent decay;nuclear-transcribed mRNA poly(A) tail shortening;deadenylation-dependent decapping of nuclear-transcribed mRNA;mRNA processing;protein phosphorylation;protein targeting;gene expression;positive regulation of cytoplasmic mRNA processing body assembly;RNA phosphodiester bond hydrolysis, exonucleolytic;	cytoplasmic mRNA processing body;cytosol;PAN complex;	3.248	3.752	2.852	3.357	2.635	2.638	3.43	3.557	-1.083	-1.067	-1.368	-0.864	0	0	0	1
Q86V81	ALYREF	THO complex subunit 4	regulation of DNA recombination;mRNA splicing, via spliceosome;osteoblast differentiation;transcription from RNA polymerase II promoter;termination of RNA polymerase II transcription;mRNA export from nucleus;RNA splicing;gene expression;mRNA 3'-end processing;replication fork processing;positive regulation of DNA-templated transcription, elongation;viral mRNA export from host cell nucleus;	transcription export complex;nucleus;nucleoplasm;cytosol;membrane;nuclear speck;intracellular membrane-bounded organelle;extracellular exosome;catalytic step 2 spliceosome;exon-exon junction complex;	1.909	2.05	3.027	2.937	2.064	2.043	3.021	3.077	-0.405	-0.497	-1.106	-0.791	0	0	0	1
O14965	AURKA	Aurora kinase A	G2/M transition of mitotic cell cycle;mitotic cell cycle;protein phosphorylation;mitotic spindle organization;spindle assembly involved in female meiosis I;mitotic nuclear division;mitotic centrosome separation;anterior/posterior axis specification;anaphase-promoting complex-dependent proteasomal ubiquitin-dependent protein catabolic process;regulation of protein stability;negative regulation of …	condensed nuclear chromosome, centromeric region;nucleus;centrosome;spindle;cytosol;microtubule cytoskeleton;midbody;spindle pole centrosome;chromosome passenger complex;germinal vesicle;axon hillock;pronucleus;perinuclear region of cytoplasm;spindle midzone;mitotic spindle;meiotic spindle;spindle microtubule;	3.593	3.843	2.875	3.125	2.723	2.753	3.357	3.304	-0.752	-0.703	-0.846	-0.578	0	0	0	1
Q03188	CENPC	Centromere protein C	mitotic cell cycle;nucleosome assembly;chromosome segregation;mitotic nuclear division;small GTPase mediated signal transduction;CENP-A containing nucleosome assembly;cell division;kinetochore assembly;	kinetochore;condensed chromosome kinetochore;condensed nuclear chromosome, centromeric region;nucleus;nucleoplasm;pericentric heterochromatin;cytoplasm;cytosol;	3.188	3.28	3.331	3.481	2.902	2.932	3.309	3.153	-0.442	-0.385	-0.975	-0.73	0	0	0	1
P47813	EIF1AX	Eukaryotic translation initiation factor 1A, X-chromosomal	translation;translational initiation;gene expression;cellular protein metabolic process;	cytosol;	2.269	2.174	4.465	4.433	2.204	2.318	2.846	2.432	-0.005	0.063	-0.795	-0.862	0	0	0	1
Q00653	NFKB2	Nuclear factor NF-kappa-B p100 subunit	negative regulation of transcription from RNA polymerase II promoter;stimulatory C-type lectin receptor signaling pathway;toll-like receptor signaling pathway;follicular dendritic cell differentiation;germinal center formation;MyD88-dependent toll-like receptor signaling pathway;MyD88-independent toll-like receptor signaling pathway;regulation of transcription, DNA-templated;transcription from RN…	nucleus;nucleoplasm;cytoplasm;cytosol;Bcl3/NF-kappaB2 complex;	3.023	3.035	2.29	2.432	2.051	1.862	3.042	2.594	-0.514	-0.716	-0.616	-0.774	0	0	0	1
O14744	PRMT5	Protein arginine N-methyltransferase 5	spliceosomal snRNP assembly;chromatin organization;transcription, DNA-templated;regulation of transcription, DNA-templated;regulation of mitotic nuclear division;cell proliferation;gene expression;peptidyl-arginine methylation;peptidyl-arginine methylation, to symmetrical-dimethyl arginine;circadian regulation of gene expression;ncRNA metabolic process;histone arginine methylation;peptidyl-argini…	nucleus;nucleoplasm;cytoplasm;cytosol;methylosome;	3.025	3.403	2.805	3.186	2.684	2.792	3.408	3.298	-0.734	-0.644	-1.002	-0.61	0	0	0	1
Q86YR5	GPSM1	G-protein-signaling modulator 1	nervous system development;regulation of G-protein coupled receptor protein signaling pathway;cell differentiation;regulation of catalytic activity;	Golgi membrane;nucleoplasm;endoplasmic reticulum membrane;Golgi apparatus;cytosol;plasma membrane;	2.863	3.222	2.748	3.133	2.463	2.439	3.392	3.217	-0.845	-0.843	-1.263	-0.921	0	0	0	1
Q96CW1	AP2M1	AP-2 complex subunit mu	intracellular protein transport;epidermal growth factor receptor signaling pathway;synaptic transmission;axon guidance;viral process;antigen processing and presentation of exogenous peptide antigen via MHC class II;negative regulation of epidermal growth factor receptor signaling pathway;neurotrophin TRK receptor signaling pathway;ephrin receptor signaling pathway;regulation of defense response t…	mitochondrion;lysosomal membrane;cytosol;plasma membrane;AP-2 adaptor complex;endocytic vesicle membrane;clathrin-coated endocytic vesicle membrane;extracellular exosome;	2.812	2.867	3.127	3.22	2.611	2.75	3.285	2.959	-0.301	-0.151	-0.705	-0.642	0	0	0	1
Q99707	MTR	Methionine synthase	sulfur amino acid metabolic process;vitamin metabolic process;water-soluble vitamin metabolic process;xenobiotic metabolic process;nervous system development;methionine biosynthetic process;cobalamin metabolic process;methylation;cellular nitrogen compound metabolic process;pteridine-containing compound metabolic process;small molecule metabolic process;	cytoplasm;cytosol;	2.409	2.894	2.315	2.8	2.301	2.39	3.137	3.003	-0.547	-0.514	-0.92	-0.578	0	0	0	1
Q9Y4X5	ARIH1	E3 ubiquitin-protein ligase ARIH1	ubiquitin-dependent protein catabolic process;protein ubiquitination;cytokine-mediated signaling pathway;	ubiquitin ligase complex;cytoplasm;cytosol;	3.473	3.555	3.33	3.515	2.827	2.903	3.668	3.46	-0.747	-0.736	-1.211	-0.981	0	0	0	1
Q06203	PPAT	Amidophosphoribosyltransferase	G1/S transition of mitotic cell cycle;kidney development;purine nucleobase metabolic process;purine nucleotide biosynthetic process;'de novo' IMP biosynthetic process;glutamine catabolic process;lactation;purine nucleobase biosynthetic process;nucleoside metabolic process;purine ribonucleoside monophosphate biosynthetic process;organ regeneration;cellular response to insulin stimulus;cellular res…	cytosol;	3.175	3.356	2.985	3.131	2.794	2.906	3.796	3.624	-0.777	-0.699	-1.195	-0.996	0	0	0	1
O00401	WASL	Neural Wiskott-Aldrich syndrome protein	transcription, DNA-templated;regulation of transcription, DNA-templated;protein complex assembly;membrane budding;movement of cell or subcellular component;mitotic nuclear division;small GTPase mediated signal transduction;axon guidance;actin polymerization or depolymerization;response to bacterium;vesicle organization;vesicle transport along actin filament;regulation of protein localization;cell…	Golgi membrane;nucleus;cytosol;plasma membrane;actin cytoskeleton;cytoplasmic membrane-bounded vesicle;lamellipodium;actin cap;endocytic vesicle membrane;extracellular exosome;	2.872	2.551	2.213	1.892	1.85	2.042	3.131	2.617	-0.422	-0.252	-0.655	-0.904	0	0	0	1
P46937	YAP1	Transcriptional coactivator YAP1	cell morphogenesis;vasculogenesis;embryonic heart tube morphogenesis;transcription initiation from RNA polymerase II promoter;cellular response to DNA damage stimulus;cell proliferation;positive regulation of cell proliferation;gene expression;regulation of keratinocyte proliferation;keratinocyte differentiation;negative regulation of epithelial cell differentiation;notochord development;somatic …	nucleus;nucleoplasm;transcription factor complex;cytoplasm;cytosol;membrane;cell junction;	2.979	2.962	2.315	2.319	2.091	2.201	3.519	3.287	-0.949	-0.839	-1.181	-1.177	0	0	0	1
Q13112	CHAF1B	Chromatin assembly factor 1 subunit B	positive regulation of defense response to virus by host;DNA replication;DNA repair;DNA replication-dependent nucleosome assembly;transcription, DNA-templated;regulation of transcription, DNA-templated;protein complex assembly;cell cycle;chromatin assembly;activation of mitophagy in response to mitochondrial depolarization;	nuclear chromatin;nucleus;nucleoplasm;cytoplasm;CAF-1 complex;protein complex;nucleoplasm;cytosol;	2.52	2.387	2.491	2.399	2.037	1.994	2.561	2.059	0.251	0.31	-0.06	-0.19	0	0	0	1
Q9NP61	ARFGAP3	ADP-ribosylation factor GTPase-activating protein 3	intracellular protein transport;protein secretion;vesicle-mediated transport;positive regulation of GTPase activity;	Golgi membrane;cytoplasm;Golgi apparatus;cytosol;membrane;	3.38	3.491	3.045	3.341	2.706	2.747	3.409	3.298	-0.764	-0.708	-0.852	-0.599	0	0	0	1
P40925	MDH1	Malate dehydrogenase, cytoplasmic	positive regulation of defense response to virus by host;carbohydrate metabolic process;glucose metabolic process;gluconeogenesis;tricarboxylic acid cycle;oxaloacetate metabolic process;malate metabolic process;NADH metabolic process;small molecule metabolic process;activation of mitophagy in response to mitochondrial depolarization;	extracellular space;cytoplasm;mitochondrion;centrosome;cytosol;myelin sheath;extracellular exosome;	2.447	2.6	2.86	3.279	2.597	2.616	2.982	2.869	-0.075	-0.056	-0.764	-0.428	0	0	0	1
P09211	GSTP1	Glutathione S-transferase P	response to reactive oxygen species;negative regulation of acute inflammatory response;negative regulation of protein kinase activity;glutathione metabolic process;xenobiotic metabolic process;central nervous system development;negative regulation of biosynthetic process;negative regulation of tumor necrosis factor-mediated signaling pathway;negative regulation of interleukin-1 beta production;ne…	extracellular space;intracellular;nucleus;cytoplasm;mitochondrion;cytosol;plasma membrane;vesicle;extracellular exosome;TRAF2-GSTP1 complex;	2.699	2.819	2.703	2.771	2.099	2.258	2.795	2.71	-0.597	-0.497	-0.946	-0.694	0	0	0	1
Q12802	AKAP13	A-kinase anchor protein 13	protein phosphorylation;small GTPase mediated signal transduction;regulation of cardiac muscle hypertrophy;regulation of Rho protein signal transduction;positive regulation of apoptotic process;positive regulation of GTPase activity;regulation of protein kinase activity;neurotrophin TRK receptor signaling pathway;regulation of small GTPase mediated signal transduction;nuclear export;apoptotic sig…	nucleus;cytoplasm;cytosol;membrane;perinuclear region of cytoplasm;	3.368	3.317	3.487	3.256	2.789	2.891	3.14	2.858	-0.059	-0.078	-0.37	-0.232	0	0	0	1
Q7L9L4	MOB1B	MOB kinase activator 1B	hippo signaling;positive regulation of phosphorylation;protein autophosphorylation;	nucleus;cytoplasm;cytosol;extracellular exosome;	2.833	2.84	3.012	2.816	2.429	2.545	2.815	2.594	-0.586	-0.556	-1.156	-1.073	0	0	0	1
Q8IU60	DCP2	m7GpppN-mRNA hydrolase	nuclear-transcribed mRNA catabolic process, nonsense-mediated decay;nuclear-transcribed mRNA catabolic process, deadenylation-dependent decay;mRNA catabolic process;gene expression;exonucleolytic nuclear-transcribed mRNA catabolic process involved in deadenylation-dependent decay;histone mRNA catabolic process;RNA phosphodiester bond hydrolysis, exonucleolytic;	cytoplasmic mRNA processing body;nucleoplasm;cytosol;RISC complex;cell junction;intracellular membrane-bounded organelle;	4.032	4.244	3.986	4.168	3.103	3.401	3.8	3.827	-1.411	-1.217	-1.673	-1.311	0	0	0	1
Q9UKB1	FBXW11	F-box/WD repeat-containing protein 11	G2/M transition of mitotic cell cycle;protein polyubiquitination;mitotic cell cycle;stimulatory C-type lectin receptor signaling pathway;protein dephosphorylation;Wnt signaling pathway;protein ubiquitination;SCF-dependent proteasomal ubiquitin-dependent protein catabolic process;protein destabilization;negative regulation of NF-kappaB import into nucleus;positive regulation of circadian rhythm;pr…	ubiquitin ligase complex;nucleus;centrosome;cytosol;SCF ubiquitin ligase complex;	3.097	3.177	2.377	2.505	2.216	2.488	2.956	2.557	-0.278	-0.143	-0.251	-0.199	0	0	0	1
P14678	SNRPB	Small nuclear ribonucleoprotein-associated proteins B and B'	spliceosomal snRNP assembly;mRNA splicing, via spliceosome;positive regulation of defense response to virus by host;transcription from RNA polymerase II promoter;termination of RNA polymerase II transcription;protein methylation;histone mRNA metabolic process;RNA splicing;gene expression;mRNA 3'-end processing;ncRNA metabolic process;activation of mitophagy in response to mitochondrial depolariza…	nucleoplasm;spliceosomal complex;U5 snRNP;U7 snRNP;U1 snRNP;U2 snRNP;U4 snRNP;U12-type spliceosomal complex;cytoplasm;cytosol;small nuclear ribonucleoprotein complex;methylosome;SMN-Sm protein complex;U4/U6 x U5 tri-snRNP complex;extracellular exosome;U2-type prespliceosome;catalytic step 2 spliceosome;histone pre-mRNA 3'end processing complex;	3.048	3.207	3.672	3.788	2.419	2.454	2.95	2.812	-0.32	-0.236	-0.608	-0.495	0	0	0	1
P48729	CSNK1A1	Casein kinase I isoform alpha	protein phosphorylation;phagocytosis;mitotic nuclear division;signal transduction;cell surface receptor signaling pathway;regulation of cell shape;Wnt signaling pathway;peptidyl-serine phosphorylation;cell division;positive regulation of canonical Wnt signaling pathway;	condensed chromosome kinetochore;cytoplasm;centrosome;cytosol;membrane;nuclear speck;primary cilium;mRNA cleavage and polyadenylation specificity factor complex;	2.132	1.67	2.28	1.817	1.427	1.516	1.807	1.516	0.217	0.307	0.081	-0.37	0	0	0	1
Q9H444	CHMP4B	Charged multivesicular body protein 4b	cell separation after cytokinesis;posttranslational protein targeting to membrane;nucleus organization;vacuolar transport;mitotic metaphase plate congression;regulation of centrosome duplication;viral process;endosomal transport;viral life cycle;maintenance of lens transparency;viral budding via host ESCRT complex;viral budding;regulation of viral process;protein homooligomerization;negative regu…	ESCRT III complex;nucleus;cytoplasm;endosome;cytosol;cytoplasmic side of plasma membrane;membrane coat;midbody;late endosome membrane;extracellular exosome;	4.001	4.073	2.794	2.879	2.763	2.919	3.845	3.59	-0.971	-0.861	-1.338	-1.254	0	0	0	1
O00154	ACOT7	Cytosolic acyl coenzyme A thioester hydrolase	fatty acid catabolic process;coenzyme A biosynthetic process;medium-chain fatty-acyl-CoA catabolic process;long-chain fatty-acyl-CoA catabolic process;medium-chain fatty acid biosynthetic process;palmitic acid biosynthetic process;	nucleoplasm;cytoplasm;mitochondrion;cytosol;neuron projection;cell body;extracellular exosome;	2.782	3.046	2.533	2.645	2.343	2.479	2.89	2.853	-0.278	-0.274	-0.472	-0.169	0	0	0	1
Q9NPH2	ISYNA1	Inositol-3-phosphate synthase 1	inositol biosynthetic process;phospholipid biosynthetic process;inositol phosphate metabolic process;small molecule metabolic process;	cytosol;	2.709	2.719	2.387	2.774	2.529	2.519	3.175	3.106	-0.512	-0.382	-0.765	-0.656	0	0	0	1
P27797	CALR	Calreticulin	negative regulation of transcription from RNA polymerase II promoter;antigen processing and presentation of peptide antigen via MHC class I;antigen processing and presentation of exogenous peptide antigen via MHC class I, TAP-dependent;peptide antigen assembly with MHC class I protein complex;regulation of transcription, DNA-templated;protein folding;protein export from nucleus;cellular calcium i…	acrosomal vesicle;extracellular region;proteinaceous extracellular matrix;extracellular space;intracellular;nucleus;cytoplasm;endoplasmic reticulum;endoplasmic reticulum lumen;smooth endoplasmic reticulum;Golgi apparatus;cytosol;polysome;focal adhesion;external side of plasma membrane;cell surface;membrane;sarcoplasmic reticulum lumen;MHC class I peptide loading complex;perinuclear region of cyto…	2.43	2.586	2.404	2.532	2.644	2.686	3.038	2.933	-0.618	-0.544	-1.255	-1.087	0	0	0	1
Q92530	PSMF1	Proteasome inhibitor PI31 subunit	G1/S transition of mitotic cell cycle;protein polyubiquitination;mitotic cell cycle;stimulatory C-type lectin receptor signaling pathway;antigen processing and presentation of peptide antigen via MHC class I;antigen processing and presentation of exogenous peptide antigen via MHC class I, TAP-dependent;ubiquitin-dependent protein catabolic process;regulation of cellular amino acid metabolic proce…	nucleoplasm;cytoplasm;endoplasmic reticulum;cytosol;proteasome core complex;membrane;	3.286	3.535	3.361	3.6	2.793	2.823	3.565	3.522	-1.068	-1.067	-1.191	-1.031	0	0	0	1
Q5JTW2	CEP78	Centrosomal protein of 78 kDa	G2/M transition of mitotic cell cycle;mitotic cell cycle;organelle organization;	centrosome;cytosol;	3.055	3.082	2.613	2.987	2.423	2.573	2.925	2.947	-0.402	-0.253	-0.462	-0.472	0	0	0	1
O60493	SNX3	Sorting nexin-3	endocytosis;response to bacterium;membrane invagination;positive regulation of neuron projection development;protein to membrane docking;regulation of Wnt signaling pathway;regulation of cellular protein metabolic process;regulation of intracellular protein transport;transferrin transport;negative regulation of protein catabolic process;hemoglobin biosynthetic process;negative regulation of viral…	cytoplasm;early endosome;cytosol;endosome membrane;extrinsic component of membrane;clathrin-coated vesicle;early endosome membrane;early phagosome;intracellular membrane-bounded organelle;extracellular exosome;retromer complex;	3.475	3.714	2.475	2.726	2.826	2.847	3.327	3.253	-0.773	-0.772	-1.222	-1.043	0	0	0	1
P20042	EIF2S2	Eukaryotic translation initiation factor 2 subunit 2	in utero embryonic development;male germ cell proliferation;translation;translational initiation;male gonad development;gene expression;cellular protein metabolic process;transmembrane transport;	cytoplasm;cytosol;eukaryotic translation initiation factor 2 complex;nucleus;	2.591	2.869	3.509	3.698	2.601	2.638	3.123	3.022	-0.808	-0.831	-1.449	-1.244	0	0	0	1
Q96GD4	AURKB	Aurora kinase B	negative regulation of transcription from RNA polymerase II promoter;mitotic cell cycle;negative regulation of B cell apoptotic process;protein phosphorylation;mitotic spindle organization;small GTPase mediated signal transduction;attachment of spindle microtubules to kinetochore;abscission;histone modification;anaphase-promoting complex-dependent proteasomal ubiquitin-dependent protein catabolic…	condensed chromosome, centromeric region;condensed nuclear chromosome, centromeric region;nucleus;spindle;cytosol;spindle microtubule;chromocenter;midbody;spindle pole centrosome;chromosome passenger complex;spindle midzone;kinetochore;	3.569	3.852	3.114	3.427	2.683	2.717	3.484	3.297	-0.773	-0.738	-1.06	-0.755	0	0	0	1
Q13547	HDAC1	Histone deacetylase 1	negative regulation of transcription from RNA polymerase II promoter;mitotic cell cycle;chromatin organization;chromatin remodeling;transcription, DNA-templated;transcription initiation from RNA polymerase II promoter;protein deacetylation;transforming growth factor beta receptor signaling pathway;Notch signaling pathway;blood coagulation;positive regulation of cell proliferation;epidermal cell d…	histone deacetylase complex;chromatin;nuclear chromatin;nucleus;nucleoplasm;cytoplasm;cytosol;Sin3 complex;NuRD complex;protein complex;	3.14	3.259	3.058	3.171	2.525	2.53	3.24	3.053	-0.43	-0.248	-0.553	-0.498	0	0	0	1
Q08209	PPP3CA	Serine/threonine-protein phosphatase 2B catalytic subunit alpha isoform	G1/S transition of mitotic cell cycle;response to amphetamine;stimulatory C-type lectin receptor signaling pathway;protein dephosphorylation;protein import into nucleus;calcium ion transport;transition between fast and slow fiber;cardiac muscle hypertrophy in response to stress;dephosphorylation;calcineurin-NFAT signaling cascade;multicellular organismal response to stress;negative regulation of …	nucleoplasm;cytoplasm;mitochondrion;cytosol;calcineurin complex;Z disc;sarcolemma;	2.306	2.302	2.155	2.235	1.83	1.97	2.588	2.384	-0.478	-0.329	-0.634	-0.641	0	0	0	1
P41743	PRKCI	Protein kinase C iota type	protein phosphorylation;protein targeting to membrane;cytoskeleton organization;actin filament organization;positive regulation of neuron projection development;vesicle-mediated transport;cell migration;cellular response to insulin stimulus;cell junction assembly;negative regulation of glial cell apoptotic process;establishment of apical/basal cell polarity;intracellular signal transduction;eye p…	Golgi membrane;nucleus;cytoplasm;endosome;cytosol;plasma membrane;bicellular tight junction;microtubule cytoskeleton;apical plasma membrane;cell leading edge;Schmidt-Lanterman incisure;protein complex;intercellular bridge;extracellular exosome;	2.375	2.286	2.051	1.778	1.87	2.151	2.549	2.347	-0.343	-0.079	-0.279	-0.728	0	0	0	1
P04792	HSPB1	Heat shock protein beta-1	retina homeostasis;regulation of translational initiation;negative regulation of protein kinase activity;movement of cell or subcellular component;response to unfolded protein;response to virus;gene expression;positive regulation of interleukin-1 beta production;intracellular signal transduction;cellular response to vascular endothelial growth factor stimulus;positive regulation of endothelial ce…	proteasome complex;extracellular space;nucleus;cytoplasm;spindle;cytosol;cytoskeleton;plasma membrane;focal adhesion;Z disc;extracellular exosome;	2.141	2.558	1.915	2.331	1.888	1.812	2.957	2.928	-0.666	-0.741	-0.995	-0.732	0	0	0	1
O15357	INPPL1	Phosphatidylinositol 3,4,5-trisphosphate 5-phosphatase 2	endochondral ossification;immune system process;glucose metabolic process;phospholipid metabolic process;phosphatidylinositol biosynthetic process;endocytosis;actin filament organization;cell adhesion;negative regulation of cell proliferation;post-embryonic development;negative regulation of gene expression;response to insulin;inositol phosphate metabolic process;small molecule metabolic process;…	cytoplasm;Golgi apparatus;cytosol;cytoskeleton;plasma membrane;lamellipodium;filopodium;	3.293	3.331	2.563	2.694	2.35	2.505	3.575	2.859	-0.387	-0.232	-0.897	-0.731	0	0	0	1
Q66K74	MAP1S	Microtubule-associated protein 1S	microtubule bundle formation;autophagy;apoptotic process;nervous system development;brain development;regulation of chromatin disassembly;mitochondrion transport along microtubule;neuron projection morphogenesis;	nucleus;nucleolus;cytoplasm;spindle;cytosol;microtubule;cell junction;dendrite;cell projection;neuronal cell body;synapse;perinuclear region of cytoplasm;	2.552	3.002	3.023	3.34	2.38	2.609	3.136	3.036	-0.63	-0.489	-1.122	-0.73	0	0	0	1
Q3V6T2	CCDC88A	Girdin	regulation of protein phosphorylation;DNA replication;regulation of DNA replication;regulation of neuron projection development;cell migration;lamellipodium assembly;TOR signaling;activation of protein kinase B activity;regulation of actin cytoskeleton organization;regulation of cell proliferation;membrane organization;	endoplasmic reticulum;Golgi apparatus;cytosol;plasma membrane;membrane;cytoplasmic membrane-bounded vesicle;lamellipodium;cytoplasmic vesicle;	2.628	2.702	2.206	2.258	2.228	2.356	3.169	2.998	-1.174	-0.959	-1.51	-1.349	0	0	0	1
P30622	CLIP1	CAP-Gly domain-containing linker protein 1	mitotic cell cycle;microtubule bundle formation;mitotic nuclear division;small GTPase mediated signal transduction;positive regulation of microtubule polymerization;protein transport into plasma membrane raft;	kinetochore;ruffle;cytoplasm;endosome;centrosome;cytosol;microtubule;cytoplasmic microtubule;intermediate filament;microtubule cytoskeleton;cytoplasmic vesicle membrane;microtubule plus-end;microtubule plus-end;macropinosome;	3.599	4.002	3.235	3.567	3.31	3.337	3.817	3.819	-1.078	-1.001	-1.661	-1.338	0	0	0	1
P19784	CSNK2A2	Casein kinase II subunit alpha'	mitotic cell cycle;transcription, DNA-templated;regulation of transcription, DNA-templated;protein phosphorylation;apoptotic process;axon guidance;Wnt signaling pathway;mitotic spindle checkpoint;regulation of mitochondrion degradation;positive regulation of protein targeting to mitochondrion;	nucleus;cytosol;PcG protein complex;	3.009	3.085	2.578	2.679	2.791	2.857	3.072	2.957	-0.703	-0.647	-1.054	-0.95	0	0	0	1
P62854	RPS26	40S ribosomal protein S26	nuclear-transcribed mRNA catabolic process, nonsense-mediated decay;translation;translational initiation;translational elongation;translational termination;SRP-dependent cotranslational protein targeting to membrane;gene expression;viral process;viral life cycle;viral transcription;negative regulation of RNA splicing;cellular protein metabolic process;	nucleolus;cytoplasm;cytosol;small ribosomal subunit;membrane;cytosolic small ribosomal subunit;extracellular exosome;	1.929	2.166	4.31	4.571	1.616	1.666	2.008	1.932	-0.654	-0.625	-0.491	-0.259	0	0	0	1
Q9UBB4	ATXN10	Ataxin-10	nervous system development;neuron projection development;protein homotrimerization;	extracellular space;cytoplasm;cytosol;plasma membrane;membrane;dendrite;neuronal cell body;perinuclear region of cytoplasm;	2.317	2.606	3.015	3.322	2.095	2.115	2.844	2.772	-0.86	-0.842	-1.246	-0.98	0	0	0	1
O00232	PSMD12	26S proteasome non-ATPase regulatory subunit 12	G1/S transition of mitotic cell cycle;protein polyubiquitination;mitotic cell cycle;stimulatory C-type lectin receptor signaling pathway;antigen processing and presentation of peptide antigen via MHC class I;antigen processing and presentation of exogenous peptide antigen via MHC class I, TAP-dependent;regulation of cellular amino acid metabolic process;apoptotic process;DNA damage response, sign…	proteasome complex;nucleoplasm;cytosol;proteasome regulatory particle;membrane;proteasome accessory complex;extracellular exosome;	2.666	2.698	2.164	2.371	1.991	2.065	2.906	2.765	-0.374	-0.262	-0.452	-0.475	0	0	0	1
Q96L92	SNX27	Sorting nexin-27	establishment of natural killer cell polarity;intracellular protein transport;signal transduction;endosomal transport;response to drug;retrograde transport, endosome to plasma membrane;	immunological synapse;nucleoplasm;cytoplasm;early endosome;cytosol;early endosome membrane;retromer complex;WASH complex;	3.17	3.117	2.641	2.702	2.772	2.894	3.493	3.086	-0.662	-0.511	-0.906	-0.845	0	0	0	1
Q14999	CUL7	Cullin-7	microtubule cytoskeleton organization;mitotic cytokinesis;vasculogenesis;epithelial to mesenchymal transition;placenta development;proteolysis;ubiquitin-dependent protein catabolic process;Golgi organization;regulation of mitotic nuclear division;viral process;protein ubiquitination;endoplasmic reticulum unfolded protein response;IRE1-mediated unfolded protein response;cellular protein metabolic …	nucleus;nucleoplasm;anaphase-promoting complex;cytoplasm;Golgi apparatus;centrosome;cytosol;Cul7-RING ubiquitin ligase complex;perinuclear region of cytoplasm;3M complex;	2.324	2.29	2.193	2.088	1.911	2.214	2.222	1.867	-0.216	-0.038	-0.264	-0.265	0	0	0	1
Q96RT7	TUBGCP6	Gamma-tubulin complex component 6	G2/M transition of mitotic cell cycle;mitotic cell cycle;microtubule nucleation;	spindle pole;centrosome;cytosol;microtubule;gamma-tubulin ring complex;membrane;extracellular exosome;	2.626	2.448	2.51	2.383	1.585	1.577	2.298	2.101	-0.219	-0.173	-0.185	-0.324	0	0	0	1
P19623	SRM	Spermidine synthase	polyamine metabolic process;spermidine biosynthetic process;cellular nitrogen compound metabolic process;small molecule metabolic process;	cytosol;	2.009	1.669	1.159	0.819	1.223	1.385	1.651	1.252	-0.19	0.096	0.332	0.029	0	0	0	1
Q68EM7	ARHGAP17	Rho GTPase-activating protein 17	small GTPase mediated signal transduction;positive regulation of GTPase activity;regulation of small GTPase mediated signal transduction;	cytosol;plasma membrane;bicellular tight junction;	2.405	2.465	2.524	2.494	2.12	2.164	2.825	2.746	-0.782	-0.763	-1.421	-1.205	0	0	0	1
O00471	EXOC5	Exocyst complex component 5	exocytosis;post-Golgi vesicle-mediated transport;organelle organization;protein transport;cellular protein metabolic process;vesicle docking;membrane organization;	cytoplasm;cytosol;	2.936	3.179	2.808	3.169	2.514	2.538	3.488	3.388	-1.059	-0.998	-1.36	-1.163	0	0	0	1
Q7Z5K2	WAPL	Wings apart-like protein homolog	mitotic cell cycle;mitotic nuclear division;negative regulation of DNA replication;response to toxic substance;viral process;negative regulation of chromatin binding;negative regulation of sister chromatid cohesion;positive regulation of fibroblast proliferation;cell division;regulation of chromosome condensation;protein localization to chromatin;regulation of cohesin localization to chromatin;	chromosome, centromeric region;chromatin;synaptonemal complex;nucleus;nucleoplasm;chromosome;cytoplasm;cytosol;cohesin complex;microtubule cytoskeleton;intracellular membrane-bounded organelle;	2.958	3.077	2.855	3.014	2.415	2.497	3.331	3.094	-0.769	-0.61	-1.098	-0.774	0	0	0	1
Q9NRX4	PHPT1	14 kDa phosphohistidine phosphatase	protein dephosphorylation;positive regulation of insulin secretion involved in cellular response to glucose stimulus;peptidyl-histidine dephosphorylation;negative regulation of T cell receptor signaling pathway;negative regulation of lyase activity;positive regulation of cell motility;regulation of actin cytoskeleton reorganization;negative regulation of ATP citrate synthase activity;	cytosol;extracellular exosome;	4.337	5.092	3.525	4.072	3.578	3.632	4.395	4.5	-1.649	-1.587	-2.269	-1.665	0	0	0	1
P62318	SNRPD3	Small nuclear ribonucleoprotein Sm D3	spliceosomal snRNP assembly;mRNA splicing, via spliceosome;transcription from RNA polymerase II promoter;termination of RNA polymerase II transcription;protein methylation;histone mRNA metabolic process;RNA splicing;gene expression;mRNA 3'-end processing;ncRNA metabolic process;	nucleoplasm;spliceosomal complex;U7 snRNP;U1 snRNP;U4 snRNP;U12-type spliceosomal complex;cytoplasm;cytosol;small nuclear ribonucleoprotein complex;methylosome;pICln-Sm protein complex;SMN-Sm protein complex;extracellular exosome;catalytic step 2 spliceosome;	2.529	2.792	3.331	3.624	2.436	2.606	3.175	3.06	-0.464	-0.42	-1.115	-0.697	0	0	0	1
P48444	ARCN1	Coatomer subunit delta	intracellular protein transport;retrograde vesicle-mediated transport, Golgi to ER;adult locomotory behavior;cerebellar Purkinje cell layer maturation;pigmentation;COPI coating of Golgi vesicle;membrane organization;	cytoplasm;endoplasmic reticulum;Golgi apparatus;cytosol;membrane;COPI vesicle coat;clathrin adaptor complex;intracellular membrane-bounded organelle;	2.774	3.065	2.925	2.939	2.552	2.565	2.905	2.888	-0.394	-0.382	-0.964	-0.543	0	0	0	1
P63173	RPL38	60S ribosomal protein L38	nuclear-transcribed mRNA catabolic process, nonsense-mediated decay;skeletal system development;ossification;translation;translational initiation;translational elongation;translational termination;regulation of translation;SRP-dependent cotranslational protein targeting to membrane;sensory perception of sound;gene expression;viral process;viral life cycle;viral transcription;ribonucleoprotein com…	cytosol;focal adhesion;cytosolic large ribosomal subunit;eukaryotic 80S initiation complex;	2.273	2.49	3.208	3.537	2.691	2.74	3.004	2.916	-0.649	-0.554	-1.242	-1.053	0	0	0	1
O14867	BACH1	Transcription regulator protein BACH1	regulation of transcription involved in G1/S transition of mitotic cell cycle;regulation of transcription involved in G2/M transition of mitotic cell cycle;negative regulation of transcription from RNA polymerase II promoter;DNA repair;regulation of transcription, DNA-templated;transcription from RNA polymerase II promoter;positive regulation of transcription from RNA polymerase II promoter;regul…	nucleus;nucleoplasm;cytoplasm;nucleus;cytosol;	3.324	3.46	2.664	2.8	2.056	2.024	3.058	2.666	-0.374	-0.406	-0.57	-0.434	0	0	0	1
O43242	PSMD3	26S proteasome non-ATPase regulatory subunit 3	G1/S transition of mitotic cell cycle;protein polyubiquitination;mitotic cell cycle;stimulatory C-type lectin receptor signaling pathway;antigen processing and presentation of peptide antigen via MHC class I;antigen processing and presentation of exogenous peptide antigen via MHC class I, TAP-dependent;ubiquitin-dependent protein catabolic process;regulation of cellular amino acid metabolic proce…	proteasome complex;nucleus;nucleoplasm;cytoplasm;cytosol;proteasome regulatory particle, lid subcomplex;membrane;proteasome accessory complex;extracellular exosome;	2.488	2.722	2.848	3.094	2.546	2.594	2.821	2.789	-0.3	-0.18	-0.67	-0.411	0	0	0	1
O00231	PSMD11	26S proteasome non-ATPase regulatory subunit 11	G1/S transition of mitotic cell cycle;protein polyubiquitination;mitotic cell cycle;stimulatory C-type lectin receptor signaling pathway;antigen processing and presentation of peptide antigen via MHC class I;antigen processing and presentation of exogenous peptide antigen via MHC class I, TAP-dependent;ubiquitin-dependent protein catabolic process;regulation of cellular amino acid metabolic proce…	proteasome complex;nucleus;nucleoplasm;cytosol;proteasome regulatory particle;membrane;proteasome accessory complex;extracellular exosome;	2.421	2.72	2.899	3.177	2.577	2.524	3.074	3.04	-0.409	-0.378	-0.646	-0.458	0	0	0	1
O75832	PSMD10	26S proteasome non-ATPase regulatory subunit 10	G1/S transition of mitotic cell cycle;negative regulation of transcription from RNA polymerase II promoter;protein polyubiquitination;mitotic cell cycle;stimulatory C-type lectin receptor signaling pathway;antigen processing and presentation of peptide antigen via MHC class I;antigen processing and presentation of exogenous peptide antigen via MHC class I, TAP-dependent;regulation of cellular ami…	proteasome complex;nucleus;nucleoplasm;cytoplasm;cytosol;proteasome regulatory particle;intermediate filament cytoskeleton;proteasome regulatory particle, base subcomplex;	3.15	3.211	2.379	2.034	1.626	2.271	2.859	2.652	-0.692	-0.514	-0.353	-0.548	0	0	0	1
P46108	CRK	Adapter molecule crk	activation of MAPKK activity;regulation of transcription from RNA polymerase II promoter;blood coagulation;insulin receptor signaling pathway;platelet activation;regulation of actin cytoskeleton organization;regulation of Rac protein signal transduction;Fc-gamma receptor signaling pathway involved in phagocytosis;regulation of GTPase activity;innate immune response;vascular endothelial growth fac…	nucleus;cytoplasm;cytosol;plasma membrane;actin cytoskeleton;extracellular exosome;	2.362	2.557	2.087	2.525	1.882	2.506	3.527	3.609	-1.369	-1.238	-1.604	-1.224	0	0	0	1
Q5HYK7	SH3D19	SH3 domain-containing protein 19	post-Golgi vesicle-mediated transport;cytoskeleton organization;regulation of cell morphogenesis;positive regulation of membrane protein ectodomain proteolysis;membrane organization;	nucleoplasm;Golgi apparatus;cytosol;plasma membrane;	3.158	3.199	3.081	3.202	2.569	2.59	3.279	3.092	-0.55	-0.529	-1.024	-0.846	0	0	0	1
Q12834	CDC20	Cell division cycle protein 20 homolog	mitotic cell cycle;cell cycle;mitotic nuclear division;mitotic spindle assembly checkpoint;small GTPase mediated signal transduction;positive regulation of cell proliferation;protein ubiquitination;anaphase-promoting complex-dependent proteasomal ubiquitin-dependent protein catabolic process;positive regulation of synaptic plasticity;regulation of meiotic nuclear division;regulation of dendrite d…	spindle pole;nucleus;nucleoplasm;cytoplasm;centrosome;spindle;cytosol;perinuclear region of cytoplasm;anaphase-promoting complex;	3.356	3.27	3.302	3.688	2.687	2.654	3.327	2.909	-0.506	-0.341	-0.952	-0.549	0	0	0	1
P49754	VPS41	Vacuolar protein sorting-associated protein 41 homolog	protein targeting to vacuole;vesicle-mediated transport;regulation of SNARE complex assembly;vacuole fusion, non-autophagic;Golgi vesicle transport;	lysosomal membrane;early endosome;late endosome;Golgi-associated vesicle;cytosol;microtubule cytoskeleton;membrane;HOPS complex;CORVET complex;	3.013	3.538	2.739	3.263	2.753	2.858	3.104	3.181	-0.76	-0.696	-1.068	-0.699	0	0	0	1
Q04446	GBE1	1,4-alpha-glucan-branching enzyme	carbohydrate metabolic process;glycogen metabolic process;glycogen biosynthetic process;glucose metabolic process;generation of precursor metabolites and energy;small molecule metabolic process;	cytosol;extracellular exosome;	2.961	3.113	2.907	2.91	2.703	2.836	3.594	3.269	-0.755	-0.674	-1.194	-0.857	0	0	0	1
Q9H0Z9	RBM38	RNA-binding protein 38	mRNA processing;DNA damage response, signal transduction by p53 class mediator resulting in cell cycle arrest;DNA damage response, signal transduction by p53 class mediator resulting in transcription of p21 class mediator;cell cycle;cell cycle arrest;negative regulation of cell proliferation;RNA splicing;regulation of myotube differentiation;cell differentiation;regulation of RNA splicing;3'-UTR-…	nucleus;nucleoplasm;cytosol;	3.578	3.755	3.125	3.302	2.516	2.597	3.386	3.366	-1.024	-0.942	-1.128	-0.951	0	0	0	1
Q9UHD2	TBK1	Serine/threonine-protein kinase TBK1	toll-like receptor signaling pathway;MyD88-independent toll-like receptor signaling pathway;protein phosphorylation;inflammatory response;I-kappaB kinase/NF-kappaB signaling;response to virus;negative regulation of gene expression;viral process;negative regulation of type I interferon production;positive regulation of type I interferon production;type I interferon production;positive regulation o…	cytoplasm;cytosol;endosome membrane;	2.839	2.837	2.224	2.329	2.224	2.268	2.616	2.457	-0.445	-0.446	-0.504	-0.398	0	0	0	1
Q9P209	CEP72	Centrosomal protein of 72 kDa	G2/M transition of mitotic cell cycle;mitotic cell cycle;organelle organization;spindle organization;gamma-tubulin complex localization;	centrosome;cytosol;	3.292	3.371	2.68	2.786	2.352	2.359	3.214	3.041	-0.303	-0.297	-0.498	-0.364	0	0	0	1
P53041	PPP5C	Serine/threonine-protein phosphatase 5	negative regulation of protein phosphorylation;DNA repair;transcription, DNA-templated;protein dephosphorylation;mitotic nuclear division;signal transduction;response to lead ion;histone dephosphorylation;positive regulation of I-kappaB kinase/NF-kappaB signaling;response to morphine;protein heterooligomerization;cellular response to hydrogen peroxide;cellular response to cadmium ion;negative reg…	nucleus;nucleoplasm;cytoplasm;cytosol;membrane;perikaryon;intracellular membrane-bounded organelle;cell periphery;proximal dendrite;	2.43	2.791	2.937	3.298	2.462	2.51	3.112	3.046	-0.928	-0.88	-1.287	-0.969	0	0	0	1
P63000	RAC1	Ras-related C3 botulinum toxin substrate 1	positive regulation of protein phosphorylation;auditory receptor cell morphogenesis;epithelial cell morphogenesis;movement of cell or subcellular component;inflammatory response;hyperosmotic response;cell adhesion;cell-matrix adhesion;G-protein coupled receptor signaling pathway;small GTPase mediated signal transduction;axon guidance;blood coagulation;metabolic process;response to wounding;anatom…	phagocytic cup;nucleus;cytoplasm;endoplasmic reticulum membrane;trans-Golgi network;cytosol;plasma membrane;focal adhesion;membrane;extrinsic component of plasma membrane;lamellipodium;early endosome membrane;ruffle membrane;cytoplasmic ribonucleoprotein granule;melanosome;extracellular exosome;actin filament;	3.685	3.689	2.676	2.686	2.896	3.019	4.038	3.872	-1.15	-1.027	-1.668	-1.514	0	0	0	1
P63167	DYNLL1	Dynein light chain 1, cytoplasmic	G2/M transition of mitotic cell cycle;mitotic cell cycle;transcription, DNA-templated;regulation of transcription, DNA-templated;apoptotic process;organelle organization;female gamete generation;anatomical structure morphogenesis;programmed cell death;viral process;antigen processing and presentation of exogenous peptide antigen via MHC class II;substantia nigra development;actin cytoskeleton org…	kinetochore;nucleus;cytoplasm;mitochondrion;centrosome;cytosol;cytoplasmic dynein complex;microtubule;plasma membrane;membrane;extracellular exosome;primary cilium;mitotic spindle;ciliary tip;COP9 signalosome;	4.149	4.261	3.327	3.46	3.051	3.248	3.897	3.814	-0.969	-0.729	-0.781	-0.739	0	0	0	1
O75874	IDH1	Isocitrate dehydrogenase [NADP] cytoplasmic	glyoxylate cycle;tricarboxylic acid cycle;isocitrate metabolic process;2-oxoglutarate metabolic process;NADPH regeneration;glutathione metabolic process;response to oxidative stress;female gonad development;cellular lipid metabolic process;small molecule metabolic process;response to steroid hormone;regulation of phospholipid catabolic process;regulation of phospholipid biosynthetic process;	cytoplasm;mitochondrion;peroxisome;peroxisomal matrix;cytosol;extracellular exosome;	1.705	1.269	1.531	1.095	0.905	1.011	1.806	0.893	0.102	0.686	0.121	-0.335	0	0	0	1
P51452	DUSP3	Dual specificity protein phosphatase 3	inactivation of MAPK activity;toll-like receptor signaling pathway;MyD88-dependent toll-like receptor signaling pathway;MyD88-independent toll-like receptor signaling pathway;toll-like receptor 2 signaling pathway;toll-like receptor 3 signaling pathway;toll-like receptor 4 signaling pathway;toll-like receptor 5 signaling pathway;toll-like receptor 9 signaling pathway;toll-like receptor 10 signali…	immunological synapse;nucleus;nucleoplasm;cytoplasm;cytosol;extracellular exosome;	2.973	2.999	2.687	2.757	2.569	2.751	3.512	3.282	-0.724	-0.542	-0.944	-0.889	0	0	0	1
P55036	PSMD4	26S proteasome non-ATPase regulatory subunit 4	G1/S transition of mitotic cell cycle;protein polyubiquitination;mitotic cell cycle;stimulatory C-type lectin receptor signaling pathway;antigen processing and presentation of peptide antigen via MHC class I;antigen processing and presentation of exogenous peptide antigen via MHC class I, TAP-dependent;regulation of cellular amino acid metabolic process;apoptotic process;DNA damage response, sign…	proteasome complex;nucleoplasm;cytoplasm;cytosol;proteasome regulatory particle, base subcomplex;proteasome accessory complex;	2.455	2.567	2.717	2.829	2.507	2.536	2.714	2.594	-0.636	-0.526	-0.746	-0.734	0	0	0	1
Q13131	PRKAA1	5'-AMP-activated protein kinase catalytic subunit alpha-1	activation of MAPK activity;response to hypoxia;glucose metabolic process;regulation of transcription, DNA-templated;transcription initiation from RNA polymerase II promoter;protein phosphorylation;fatty acid biosynthetic process;cholesterol biosynthetic process;autophagy;cell cycle arrest;signal transduction;positive regulation of cell proliferation;insulin receptor signaling pathway;lipid biosy…	intracellular;nucleus;nucleoplasm;cytoplasm;cytosol;apical plasma membrane;AMP-activated protein kinase complex;	3.775	3.992	3.121	3.123	2.888	2.88	3.715	3.597	-0.725	-0.596	-0.97	-0.88	0	0	0	1
Q8ND04	SMG8	Protein SMG8	nuclear-transcribed mRNA catabolic process, nonsense-mediated decay;gene expression;regulation of protein kinase activity;	cytosol;	3.304	3.086	3.19	2.991	2.691	2.698	3.376	3.001	-0.677	-0.603	-0.407	-0.379	0	0	0	1
Q96RS0	TGS1	Trimethylguanosine synthase	spliceosomal snRNP assembly;transcription, DNA-templated;regulation of transcription, DNA-templated;7-methylguanosine RNA capping;gene expression;ribonucleoprotein complex biogenesis;ncRNA metabolic process;7-methylguanosine cap hypermethylation;cellular lipid metabolic process;small molecule metabolic process;ribonucleoprotein complex import into nucleus;	extracellular space;nucleus;nucleoplasm;cytoplasm;cytosol;Cajal body;small nuclear ribonucleoprotein complex;	2.917	3.105	3.019	3.207	2.493	2.536	3.225	3.184	-0.742	-0.653	-1.165	-0.833	0	0	0	1
P68400	CSNK2A1	Casein kinase II subunit alpha	mitotic cell cycle;transcription, DNA-templated;regulation of transcription, DNA-templated;protein phosphorylation;signal transduction;axon guidance;positive regulation of cell proliferation;Wnt signaling pathway;positive regulation of Wnt signaling pathway;positive regulation of cell growth;negative regulation of cysteine-type endopeptidase activity involved in apoptotic process;positive regulat…	nucleus;cytosol;plasma membrane;Sin3 complex;NuRD complex;PcG protein complex;	2.715	2.926	2.444	2.507	2.776	2.857	2.916	2.834	-0.197	-0.131	-0.617	-0.478	0	0	0	1
Q9NZQ3	NCKIPSD	NCK-interacting protein with SH3 domain	NLS-bearing protein import into nucleus;cytoskeleton organization;signal transduction;small GTPase mediated signal transduction;positive regulation of neuron projection development;Fc-gamma receptor signaling pathway involved in phagocytosis;innate immune response;	cytosol;intermediate filament;COP9 signalosome;	3.427	3.4	2.332	2.287	1.807	1.938	2.741	2.532	-0.463	-0.271	-0.262	-0.341	0	0	0	1
Q9Y5S9	RBM8A	RNA-binding protein 8A	nuclear-transcribed mRNA catabolic process, nonsense-mediated decay;regulation of alternative mRNA splicing, via spliceosome;mRNA splicing, via spliceosome;transcription from RNA polymerase II promoter;termination of RNA polymerase II transcription;mRNA export from nucleus;regulation of translation;RNA splicing;gene expression;mRNA 3'-end processing;	nucleus;nucleoplasm;cytoplasm;cytosol;nuclear speck;exon-exon junction complex;catalytic step 2 spliceosome;	2.233	2.277	3.528	3.572	2.687	2.805	2.959	2.848	-0.464	-0.398	-1.162	-1.048	0	0	0	1
Q9H0E2	TOLLIP	Toll-interacting protein	autophagy;inflammatory response;signal transduction;cell-cell signaling;phosphorylation;epithelial cell differentiation;positive regulation of protein sumoylation;intracellular signal transduction;protein localization to endosome;innate immune response;leukocyte activation;	cytoplasm;cytosol;nuclear body;interleukin-18 receptor complex;interleukin-1 receptor complex;perinuclear region of cytoplasm;extracellular exosome;	3.003	3.299	2.96	3.259	2.55	2.603	3.228	3.137	-0.788	-0.716	-1.388	-1.007	0	0	0	1
P09972	ALDOC	Fructose-bisphosphate aldolase C	carbohydrate metabolic process;fructose metabolic process;glucose metabolic process;gluconeogenesis;fructose 1,6-bisphosphate metabolic process;epithelial cell differentiation;small molecule metabolic process;canonical glycolysis;	mitochondrion;cytosol;cytoskeleton;extracellular exosome;	3.35	3.476	2.717	2.79	2.927	2.987	4.01	3.701	-0.89	-0.831	-1.27	-1.251	0	0	0	1
P37840	SNCA	Alpha-synuclein	negative regulation of transcription from RNA polymerase II promoter;microglial cell activation;positive regulation of receptor recycling;negative regulation of protein phosphorylation;positive regulation of neurotransmitter secretion;fatty acid metabolic process;neutral lipid metabolic process;phospholipid metabolic process;activation of cysteine-type endopeptidase activity involved in apoptotic…	extracellular region;extracellular space;nucleus;nuclear outer membrane;cytoplasm;mitochondrion;lysosome;rough endoplasmic reticulum;Golgi apparatus;cytosol;ribosome;plasma membrane;cell cortex;synaptic vesicle;actin cytoskeleton;membrane;inclusion body;cell junction;axon;growth cone;terminal bouton;fibril;perinuclear region of cytoplasm;mitochondrial respiratory chain complex I;platelet alpha gr…	4.014	4.237	2.655	2.877	3.299	3.439	4.204	4.128	-1.466	-1.326	-1.808	-1.585	0	0	0	1
Q9Y3P9	RABGAP1	Rab GTPase-activating protein 1	cell cycle;positive regulation of GTPase activity;regulation of cilium assembly;	centrosome;cytosol;microtubule associated complex;	3.026	2.907	2.193	2.233	2.51	2.855	3.202	3.151	-0.752	-0.349	-0.706	-0.73	0	0	0	1
P62913	RPL11	60S ribosomal protein L11	ribosomal large subunit assembly;nuclear-transcribed mRNA catabolic process, nonsense-mediated decay;rRNA processing;translation;translational initiation;translational elongation;translational termination;protein targeting;SRP-dependent cotranslational protein targeting to membrane;gene expression;viral process;viral life cycle;viral transcription;protein localization to nucleus;ribosomal large s…	nucleolus;cytoplasm;cytosol;membrane;cytosolic large ribosomal subunit;extracellular exosome;	2.474	2.722	2.659	3.01	2.709	2.756	3.048	3.134	-0.659	-0.623	-1.225	-0.926	0	0	0	1
P28066	PSMA5	Proteasome subunit alpha type-5	G1/S transition of mitotic cell cycle;protein polyubiquitination;mitotic cell cycle;stimulatory C-type lectin receptor signaling pathway;antigen processing and presentation of peptide antigen via MHC class I;antigen processing and presentation of exogenous peptide antigen via MHC class I, TAP-dependent;regulation of cellular amino acid metabolic process;apoptotic process;DNA damage response, sign…	proteasome complex;nucleus;nucleoplasm;cytoplasm;cytosol;proteasome core complex;proteasome core complex, alpha-subunit complex;extracellular exosome;	2.821	2.782	3.071	3.047	1.816	1.88	3.068	2.867	-0.003	-0.054	-0.355	-0.343	0	0	0	1
Q8NHV4	NEDD1	Protein NEDD1	G2/M transition of mitotic cell cycle;mitotic cell cycle;organelle organization;mitotic nuclear division;cell division;	pericentriolar material;spindle pole;nucleoplasm;nucleolus;centrosome;centriole;cytosol;plasma membrane;ciliary basal body;apical part of cell;	3.699	3.927	3.303	3.53	3.087	3.241	3.797	3.564	-0.75	-0.596	-0.923	-0.696	0	0	0	1
Q5JSH3	WDR44	WD repeat-containing protein 44		Golgi apparatus;cytosol;endosome membrane;perinuclear region of cytoplasm;	3.094	3.229	2.633	2.768	2.516	2.655	3.347	3.105	-0.531	-0.391	-0.84	-0.705	0	0	0	1
O00186	STXBP3	Syntaxin-binding protein 3	vesicle docking involved in exocytosis;brain development;blood coagulation;glucose transport;protein to membrane docking;insulin secretion;platelet activation;response to insulin;neutrophil degranulation;negative regulation of calcium ion-dependent exocytosis;protein heterooligomerization;membrane organization;platelet aggregation;	cytosol;plasma membrane;basolateral plasma membrane;apical plasma membrane;platelet alpha granule;specific granule;extracellular exosome;tertiary granule;	3.553	3.867	3.143	3.454	2.631	2.766	3.537	3.531	-1.122	-1.056	-1.489	-1.141	0	0	0	1
P28072	PSMB6	Proteasome subunit beta type-6	G1/S transition of mitotic cell cycle;protein polyubiquitination;mitotic cell cycle;stimulatory C-type lectin receptor signaling pathway;antigen processing and presentation of peptide antigen via MHC class I;antigen processing and presentation of exogenous peptide antigen via MHC class I, TAP-dependent;regulation of cellular amino acid metabolic process;apoptotic process;DNA damage response, sign…	proteasome complex;nucleus;nucleoplasm;cytoplasm;Golgi apparatus;cytosol;proteasome core complex;extracellular exosome;	2.268	2.159	2.508	2.307	0.927	1.032	2.993	1.74	1.007	1.113	-0.376	-0.266	0	0	0	1
P05198	EIF2S1	Eukaryotic translation initiation factor 2 subunit 1	positive regulation of defense response to virus by host;translation;translational initiation;gene expression;endoplasmic reticulum unfolded protein response;PERK-mediated unfolded protein response;regulation of translational initiation in response to stress;cellular protein metabolic process;protein autophosphorylation;transmembrane transport;activation of mitophagy in response to mitochondrial …	nucleus;cytosol;ribosome;polysome;eukaryotic translation initiation factor 2 complex;cytoplasmic stress granule;membrane;eukaryotic 48S preinitiation complex;multi-eIF complex;extracellular exosome;eukaryotic translation initiation factor 2B complex;	2.796	2.914	2.928	3.045	2.666	2.778	3.25	2.945	-0.488	-0.377	-0.843	-0.726	0	0	0	1
P23381	WARS	Tryptophan--tRNA ligase, cytoplasmic	angiogenesis;translation;tRNA aminoacylation for protein translation;tryptophanyl-tRNA aminoacylation;negative regulation of cell proliferation;gene expression;regulation of angiogenesis;	nucleus;cytoplasm;cytosol;extracellular exosome;	2.462	2.798	2.639	2.976	2.438	2.426	2.82	2.879	-0.297	-0.309	-1.246	-0.909	0	0	0	1
Q12904	AIMP1	Aminoacyl tRNA synthase complex-interacting multifunctional protein 1	angiogenesis;negative regulation of endothelial cell proliferation;glucose metabolic process;tRNA aminoacylation for protein translation;apoptotic process;chemotaxis;inflammatory response;cell adhesion;signal transduction;cell-cell signaling;response to wounding;gene expression;leukocyte migration;defense response to virus;methionyl-tRNA aminoacylation;	extracellular space;nucleus;cytoplasm;endoplasmic reticulum;Golgi apparatus;cytosol;cell surface;membrane;aminoacyl-tRNA synthetase multienzyme complex;transport vesicle;	2.526	2.781	3.445	3.58	2.798	2.74	2.988	2.929	-0.331	-0.389	-0.941	-0.686	0	0	0	1
Q9Y3U8	RPL36	60S ribosomal protein L36	nuclear-transcribed mRNA catabolic process, nonsense-mediated decay;cytoplasmic translation;translation;translational initiation;translational elongation;translational termination;SRP-dependent cotranslational protein targeting to membrane;gene expression;viral process;viral life cycle;viral transcription;cellular protein metabolic process;	nucleolus;cytoplasm;cytosol;membrane;cytosolic large ribosomal subunit;	1.557	1.722	4.106	4.228	1.519	1.461	1.79	1.524	-0.118	-0.175	-0.933	-0.72	0	0	0	1
Q9UBB6	NCDN	Neurochondrin	neuron projection development;bone resorption;regulation of neuronal synaptic plasticity;	cytosol;membrane;dendrite;neuronal cell body;nucleus;axon;	3.723	3.784	3.038	3.314	2.589	2.845	3.157	3.09	-0.839	-0.584	-0.749	-0.474	0	0	0	1
Q02750	MAP2K1	Dual specificity mitogen-activated protein kinase kinase 1	MAPK cascade;activation of MAPKK activity;activation of MAPK activity;toll-like receptor signaling pathway;MyD88-dependent toll-like receptor signaling pathway;MyD88-independent toll-like receptor signaling pathway;regulation of vascular smooth muscle contraction;movement of cell or subcellular component;chemotaxis;response to oxidative stress;cell cycle arrest;mitotic nuclear division;signal tra…	intracellular;nucleus;cytoplasm;mitochondrion;early endosome;late endosome;endoplasmic reticulum;Golgi apparatus;microtubule organizing center;cytosol;microtubule;plasma membrane;focal adhesion;cell cortex;axon;dendrite cytoplasm;perikaryon;perinuclear region of cytoplasm;extracellular exosome;	2.964	3.067	3.111	3.232	2.564	2.687	3.36	3.202	-0.886	-0.722	-1.154	-1.018	0	0	0	1
Q9H1A4	ANAPC1	Anaphase-promoting complex subunit 1	mitotic cell cycle;mitotic nuclear division;mitotic spindle assembly checkpoint;anaphase-promoting complex-dependent proteasomal ubiquitin-dependent protein catabolic process;cell division;negative regulation of ubiquitin-protein ligase activity involved in mitotic cell cycle;positive regulation of ubiquitin-protein ligase activity involved in regulation of mitotic cell cycle transition;regulatio…	nucleoplasm;anaphase-promoting complex;cytosol;	2.565	2.667	2.541	2.604	2.028	2.033	2.688	2.252	-0.196	-0.191	-0.385	-0.322	0	0	0	1
O00233	PSMD9	26S proteasome non-ATPase regulatory subunit 9	G1/S transition of mitotic cell cycle;protein polyubiquitination;mitotic cell cycle;stimulatory C-type lectin receptor signaling pathway;antigen processing and presentation of peptide antigen via MHC class I;antigen processing and presentation of exogenous peptide antigen via MHC class I, TAP-dependent;ubiquitin-dependent protein catabolic process;regulation of cellular amino acid metabolic proce…	nucleus;nucleoplasm;cytoplasm;cytosol;proteasome regulatory particle;proteasome regulatory particle, base subcomplex;	3.152	3.167	2.631	2.578	2.518	2.553	3.47	2.994	-0.284	0.024	-0.673	-0.724	0	0	0	1
O94887	FARP2	FERM, ARHGEF and pleckstrin domain-containing protein 2	cell adhesion;axon guidance;neuron remodeling;Rac protein signal transduction;osteoclast differentiation;actin cytoskeleton reorganization;regulation of integrin activation;regulation of Rho protein signal transduction;positive regulation of GTPase activity;semaphorin-plexin signaling pathway;podosome assembly;	cytoplasm;cytosol;cytoskeleton;extrinsic component of membrane;	2.995	3.181	2.87	3.056	2.779	2.813	3.417	3.403	-0.838	-0.804	-1.106	-0.921	0	0	0	1
Q15185	PTGES3	Prostaglandin E synthase 3	telomere maintenance;prostaglandin biosynthetic process;RNA-dependent DNA replication;signal transduction;arachidonic acid metabolic process;cyclooxygenase pathway;cellular response to heat;small molecule metabolic process;chaperone cofactor-dependent protein refolding;regulation of cellular response to heat;	chromosome, telomeric region;nucleus;nucleoplasm;telomerase holoenzyme complex;cytoplasm;cytosol;extracellular exosome;	2.751	2.797	2.189	2.179	2.317	2.424	3.43	3.36	-0.439	-0.293	-0.489	-0.634	0	0	0	1
Q14674	ESPL1	Separin	mitotic sister chromatid segregation;meiotic spindle organization;mitotic cell cycle;cytokinesis;proteolysis;apoptotic process;establishment of mitotic spindle localization;homologous chromosome segregation;positive regulation of mitotic metaphase/anaphase transition;negative regulation of sister chromatid cohesion;meiotic chromosome separation;positive regulation of mitotic sister chromatid sepa…	nucleus;cytoplasm;centrosome;cytosol;mitotic spindle;	3.249	3.09	2.745	2.586	2.099	2.341	3.063	2.647	-0.296	-0.173	-0.144	-0.26	0	0	0	1
O75822	EIF3J	Eukaryotic translation initiation factor 3 subunit J	formation of translation preinitiation complex;cytoplasmic translation;translation;translational initiation;regulation of translational initiation;gene expression;cellular protein metabolic process;	cytosol;eukaryotic translation initiation factor 3 complex;eukaryotic 43S preinitiation complex;eukaryotic 48S preinitiation complex;	3.828	3.811	3.662	3.686	3.077	3.182	4.122	3.94	-1.1	-1.001	-1.267	-1.277	0	0	0	1
O14950	MYL12B	Myosin regulatory light chain 12B	muscle contraction;small GTPase mediated signal transduction;axon guidance;regulation of cell shape;ephrin receptor signaling pathway;	stress fiber;cytosol;brush border;myosin II complex;Z disc;apical part of cell;extracellular exosome;	2.577	2.81	2.621	2.854	2.458	2.623	3.276	3.12	-0.678	-0.512	-1.174	-0.941	0	0	0	1
P15121	AKR1B1	Aldose reductase	tissue homeostasis;carbohydrate metabolic process;fructose metabolic process;sorbitol biosynthetic process;C21-steroid hormone biosynthetic process;response to stress;steroid metabolic process;response to water deprivation;naphthalene metabolic process;stress-activated protein kinase signaling cascade;norepinephrine metabolic process;small molecule metabolic process;daunorubicin metabolic process…	extracellular space;nucleoplasm;cytoplasm;cytosol;cell projection cytoplasm;paranodal junction;mast cell granule;Schmidt-Lanterman incisure;perinuclear region of cytoplasm;extracellular exosome;Schwann cell microvillus;	3.024	3.314	3.12	3.401	2.825	2.914	3.597	3.498	-0.511	-0.423	-1.021	-0.74	0	0	0	1
Q5JTC6	AMER1	APC membrane recruitment protein 1	Wnt signaling pathway;bone development;adipose tissue development;regulation of canonical Wnt signaling pathway;mesenchymal cell differentiation involved in kidney development;negative regulation of canonical Wnt signaling pathway;positive regulation of canonical Wnt signaling pathway;	nucleus;cytosol;plasma membrane;	2.482	2.408	1.272	1.197	1.833	1.922	2.869	2.397	-0.312	-0.223	-0.616	-0.69	0	0	0	1
P15104	GLUL	Glutamine synthetase	neurotransmitter uptake;glutamate catabolic process;glutamine biosynthetic process;synaptic transmission;cell proliferation;cellular amino acid biosynthetic process;cellular response to starvation;response to glucose;positive regulation of insulin secretion;cellular nitrogen compound metabolic process;small molecule metabolic process;positive regulation of epithelial cell proliferation;protein ho…	nucleus;cytoplasm;mitochondrion;rough endoplasmic reticulum;cytosol;perikaryon;myelin sheath;protein complex;axon terminus;extracellular exosome;glial cell projection;	2.798	2.63	2.938	2.771	1.89	1.987	3.101	2.426	0.006	0.197	-0.178	-0.384	0	0	0	1
P62714	PPP2CB	Serine/threonine-protein phosphatase 2A catalytic subunit beta isoform	protein dephosphorylation;fibroblast growth factor receptor signaling pathway;apoptotic mitochondrial changes;regulation of gene expression;response to endoplasmic reticulum stress;response to hydrogen peroxide;proteasome-mediated ubiquitin-dependent protein catabolic process;negative regulation of Ras protein signal transduction;response to antibiotic;	protein phosphatase type 2A complex;chromosome, centromeric region;spindle pole;nucleus;cytosol;extracellular exosome;	2.643	2.922	2.18	2.458	2.271	2.346	3.259	3.173	-0.835	-0.76	-1.276	-0.998	0	0	0	1
P49189	ALDH9A1	4-trimethylaminobutyraldehyde dehydrogenase	cellular aldehyde metabolic process;cellular nitrogen compound metabolic process;neurotransmitter biosynthetic process;hormone metabolic process;small molecule metabolic process;carnitine biosynthetic process;oxidation-reduction process;	cytoplasm;mitochondrion;cytosol;extracellular exosome;	3.061	3.179	3.346	3.464	2.608	2.692	3.446	3.234	-0.454	-0.369	-0.563	-0.445	0	0	0	1
O15116	LSM1	U6 snRNA-associated Sm-like protein LSm1	nuclear-transcribed mRNA catabolic process, deadenylation-dependent decay;deadenylation-dependent decapping of nuclear-transcribed mRNA;RNA splicing, via transesterification reactions;mRNA processing;RNA splicing;gene expression;stem cell maintenance;exonucleolytic nuclear-transcribed mRNA catabolic process involved in deadenylation-dependent decay;negative regulation of neuron differentiation;hi…	cytoplasmic mRNA processing body;nucleus;cytoplasm;cytosol;	3.273	3.442	2.568	2.737	2.819	3.026	3.644	3.293	-1.023	-0.816	-1.657	-1.488	0	0	0	1
P42771	CDKN2A	Cyclin-dependent kinase inhibitor 2A	G1/S transition of mitotic cell cycle;mitotic cell cycle;negative regulation of cell-matrix adhesion;cell cycle arrest;Ras protein signal transduction;negative regulation of cell proliferation;negative regulation of cell growth;negative regulation of NF-kappaB transcription factor activity;positive regulation of smooth muscle cell apoptotic process;senescence-associated heterochromatin focus asse…	nucleus;cytoplasm;cytosol;senescence-associated heterochromatin focus;	2.775	3.155	2.154	2.534	2.757	2.659	3.243	3.2	-0.709	-0.807	-1.165	-0.785	0	0	0	1
O43683	BUB1	Mitotic checkpoint serine/threonine-protein kinase BUB1	mitotic cell cycle;protein phosphorylation;apoptotic process;chromosome segregation;regulation of sister chromatid cohesion;mitotic nuclear division;mitotic cell cycle checkpoint;mitotic spindle assembly checkpoint;small GTPase mediated signal transduction;cell proliferation;viral process;cell division;regulation of chromosome segregation;spindle assembly checkpoint;positive regulation of intrins…	kinetochore;condensed chromosome kinetochore;condensed nuclear chromosome outer kinetochore;nucleoplasm;cytoplasm;cytosol;membrane;	3.958	3.949	2.681	2.5	2.196	2.664	3.501	3.174	-0.049	0.285	0.105	-0.076	0	0	0	1
P39019	RPS19	40S ribosomal protein S19	ribosomal small subunit assembly;nuclear-transcribed mRNA catabolic process, nonsense-mediated decay;maturation of SSU-rRNA from tricistronic rRNA transcript (SSU-rRNA, 5.8S rRNA, LSU-rRNA);monocyte chemotaxis;rRNA processing;translation;translational initiation;translational elongation;translational termination;SRP-dependent cotranslational protein targeting to membrane;nucleolus organization;re…	nucleolus;cytoplasm;cytosol;ribosome;focal adhesion;membrane;cytosolic small ribosomal subunit;extracellular exosome;	2.649	2.673	3.499	3.523	2.534	2.59	3.035	2.877	-0.39	-0.335	-0.625	-0.601	0	0	0	1
Q13501	SQSTM1	Sequestosome-1	mitochondrion degradation;positive regulation of protein phosphorylation;immune system process;protein phosphorylation;ubiquitin-dependent protein catabolic process;autophagy;response to stress;protein localization;regulation of mitochondrion organization;endosomal transport;macroautophagy;positive regulation of macroautophagy;cell differentiation;intracellular signal transduction;positive regula…	pre-autophagosomal structure;cytoplasmic mRNA processing body;nucleoplasm;cytoplasm;lysosome;late endosome;autophagosome;endoplasmic reticulum;cytosol;inclusion body;aggresome;PML body;cytoplasmic vesicle;extracellular exosome;	4.091	4.039	3.382	3.331	3.08	3.284	3.831	3.557	-0.518	-0.314	-0.254	-0.305	0	0	0	1
P25788	PSMA3	Proteasome subunit alpha type-3	G1/S transition of mitotic cell cycle;protein polyubiquitination;mitotic cell cycle;stimulatory C-type lectin receptor signaling pathway;antigen processing and presentation of peptide antigen via MHC class I;antigen processing and presentation of exogenous peptide antigen via MHC class I, TAP-dependent;regulation of cellular amino acid metabolic process;apoptotic process;DNA damage response, sign…	proteasome complex;nucleus;nucleoplasm;cytoplasm;cytosol;proteasome core complex;proteasome core complex, alpha-subunit complex;extracellular exosome;	2.394	2.524	2.482	2.613	1.883	1.976	3.393	3.152	-0.34	-0.247	-0.773	-0.643	0	0	0	1
P29144	TPP2	Tripeptidyl-peptidase 2	protein polyubiquitination;antigen processing and presentation of peptide antigen via MHC class I;proteolysis;	nucleus;nucleoplasm;cytoplasm;cytosol;	2.322	2.328	2.338	2.344	1.729	1.756	2.403	2.409	-0.436	-0.408	-0.378	-0.372	0	0	0	1
P62304	SNRPE	Small nuclear ribonucleoprotein E	spliceosomal complex assembly;spliceosomal snRNP assembly;mRNA splicing, via spliceosome;transcription from RNA polymerase II promoter;termination of RNA polymerase II transcription;histone mRNA metabolic process;RNA splicing;gene expression;mRNA 3'-end processing;ncRNA metabolic process;hair cycle;	nucleus;nucleoplasm;spliceosomal complex;U5 snRNP;U7 snRNP;U1 snRNP;U2 snRNP;U4 snRNP;U12-type spliceosomal complex;cytosol;small nuclear ribonucleoprotein complex;methylosome;pICln-Sm protein complex;SMN-Sm protein complex;U4/U6 x U5 tri-snRNP complex;extracellular exosome;precatalytic spliceosome;catalytic step 2 spliceosome;	2.798	3.265	2.837	3.305	2.457	2.602	3.573	3.537	-1.057	-0.929	-1.427	-0.934	0	0	0	1
P52735	VAV2	Guanine nucleotide exchange factor VAV2	angiogenesis;signal transduction;small GTPase mediated signal transduction;axon guidance;blood coagulation;regulation of gene expression;cell migration;lamellipodium assembly;platelet activation;regulation of blood coagulation;regulation of Rho protein signal transduction;Fc-epsilon receptor signaling pathway;Fc-gamma receptor signaling pathway involved in phagocytosis;positive regulation of apop…	cytosol;plasma membrane;	3.663	3.776	2.932	2.795	2.16	2.516	3.134	2.839	-0.806	-0.449	-0.649	-0.855	0	0	0	1
Q9UPV0	CEP164	Centrosomal protein of 164 kDa	G2/M transition of mitotic cell cycle;mitotic cell cycle;DNA repair;organelle organization;mitotic nuclear division;cilium assembly;cell division;	extracellular space;nucleoplasm;centrosome;centriole;cytosol;ciliary transition fiber;	2.456	2.322	2.123	1.99	1.991	2	2.369	2.194	-0.125	-0.116	-0.372	-0.505	0	0	0	1
Q53EL6	PDCD4	Programmed cell death protein 4	apoptotic process;cell aging;positive regulation of smooth muscle cell apoptotic process;negative regulation of apoptotic process;negative regulation of JUN kinase activity;negative regulation of cell cycle;negative regulation of transcription, DNA-templated;	nucleus;nucleoplasm;cytoplasm;cytosol;	2.806	3.211	2.963	3.13	2.567	2.764	3.614	3.583	-1.118	-0.921	-1.392	-0.987	0	0	0	1
Q9H0M0	WWP1	NEDD4-like E3 ubiquitin-protein ligase WWP1	signal transduction;central nervous system development;protein ubiquitination;ion transmembrane transport;protein ubiquitination involved in ubiquitin-dependent protein catabolic process;proteasome-mediated ubiquitin-dependent protein catabolic process;negative regulation of transcription, DNA-templated;viral entry into host cell;transmembrane transport;	ubiquitin ligase complex;nucleus;cytoplasm;cytosol;plasma membrane;extracellular exosome;	3.045	3.085	2.64	2.68	2.4	2.504	2.993	2.398	-0.344	-0.24	-0.618	-0.578	0	0	0	1
Q2NKX8	ERCC6L	DNA excision repair protein ERCC-6-like	mitotic cell cycle;mitotic nuclear division;small GTPase mediated signal transduction;metabolic process;cell division;	condensed chromosome kinetochore;nucleoplasm;cytoplasm;centrosome;cytosol;plasma membrane;membrane;	2.903	3.358	3.278	3.733	2.351	2.296	3.002	2.897	-0.563	-0.618	-0.922	-0.466	0	0	0	1
P10636	MAPT	Microtubule-associated protein tau	microtubule cytoskeleton organization;neuron migration;apoptotic process;cellular component disassembly involved in execution phase of apoptosis;brain development;female pregnancy;response to nutrient;adult walking behavior;axon cargo transport;intrinsic apoptotic signaling pathway in response to oxidative stress;response to organic substance;regulation of autophagy;programmed cell death;regulati…	cytosol;microtubule;microtubule associated complex;plasma membrane;axoneme;postsynaptic density;axon;growth cone;nuclear periphery;cytoplasmic ribonucleoprotein granule;tubulin complex;	3.13	3.035	2.394	2.214	2.182	2.388	3.403	2.686	-0.289	-0.107	-0.977	-0.99	0	0	0	1
O75083	WDR1	WD repeat-containing protein 1	platelet degranulation;blood coagulation;sensory perception of sound;platelet activation;positive regulation of actin filament depolymerization;sarcomere organization;regulation of oligodendrocyte differentiation;regulation of ventricular cardiac muscle cell membrane repolarization;	podosome;extracellular region;cytoplasm;cytosol;actin filament;cell junction;cell projection;myelin sheath;extracellular exosome;	2.79	2.962	3.104	3.544	2.723	2.776	3.405	3.382	-0.482	-0.565	-0.88	-0.541	0	0	0	1
Q9NRY4	ARHGAP35	Rho GTPase-activating protein 35	negative regulation of transcription from RNA polymerase II promoter;neural tube closure;transcription, DNA-templated;small GTPase mediated signal transduction;axon guidance;regulation of cell shape;positive regulation of neuron projection development;forebrain development;negative regulation of Rho protein signal transduction;camera-type eye development;negative regulation of vascular permeabili…	nucleus;cytosol;actin cytoskeleton;	3.151	3.539	3.031	3.349	2.985	2.966	3.627	3.523	-0.975	-0.928	-1.363	-1.03	0	0	0	1
P53350	PLK1	Serine/threonine-protein kinase PLK1	mitotic sister chromatid segregation;G2/M transition of mitotic cell cycle;negative regulation of transcription from RNA polymerase II promoter;mitotic cell cycle;mitotic cytokinesis;cytokinesis;microtubule bundle formation;protein phosphorylation;organelle organization;mitotic nuclear division;mitotic nuclear envelope disassembly;metaphase/anaphase transition of mitotic cell cycle;activation of …	kinetochore;chromatin;synaptonemal complex;spindle pole;condensed nuclear chromosome outer kinetochore;nucleus;nucleoplasm;nucleolus;cytoplasm;centrosome;spindle;cytosol;microtubule cytoskeleton;midbody;spindle midzone;spindle microtubule;	2.937	3.296	2.916	3.347	2.442	2.403	3.105	3.125	-0.862	-0.771	-1.034	-0.601	0	0	0	1
Q8N122	RPTOR	Regulatory-associated protein of mTOR	positive regulation of endothelial cell proliferation;transcription initiation from RNA polymerase II promoter;cell cycle arrest;insulin receptor signaling pathway;regulation of cell size;gene expression;cell growth;cellular response to nutrient levels;TOR signaling;positive regulation of TOR signaling;cellular response to heat;positive regulation of transcription from RNA polymerase III promoter…	nucleoplasm;cytoplasm;lysosome;lysosomal membrane;cytosol;dendrite;TORC1 complex;neuronal cell body;intracellular membrane-bounded organelle;	3.053	3.208	2.534	2.689	2.347	2.46	3.224	3.092	-0.669	-0.556	-0.703	-0.548	0	0	0	1
P17655	CAPN2	Calpain-2 catalytic subunit	response to hypoxia;blastocyst development;proteolysis;myoblast fusion;protein autoprocessing;regulation of cytoskeleton organization;proteolysis involved in cellular protein catabolic process;cellular response to amino acid stimulus;	chromatin;nucleus;cytoplasm;lysosome;endoplasmic reticulum;Golgi apparatus;cytosol;plasma membrane;focal adhesion;dendrite;cortical actin cytoskeleton;pseudopodium;membrane raft;extracellular exosome;perinuclear endoplasmic reticulum;membrane raft;	3.135	3.444	3.372	3.709	3.182	3.256	3.27	3.241	-0.875	-0.878	-1.449	-1.041	0	0	0	1
Q9BQA1	WDR77	Methylosome protein 50	spliceosomal snRNP assembly;chromatin organization;regulation of transcription from RNA polymerase II promoter;positive regulation of cell proliferation;gene expression;ncRNA metabolic process;secretory columnal luminar epithelial cell differentiation involved in prostate glandular acinus development;negative regulation of epithelial cell proliferation involved in prostate gland development;	nucleus;nucleoplasm;cytoplasm;Golgi apparatus;cytosol;methylosome;	2.81	2.963	2.468	2.687	2.591	2.759	3.264	3.111	-0.128	-0.046	-0.081	0.073	0	0	0	1
Q86VP1	TAX1BP1	Tax1-binding protein 1	apoptotic process;negative regulation of NF-kappaB transcription factor activity;negative regulation of type I interferon production;negative regulation of apoptotic process;innate immune response;	cytosol;extracellular exosome;	3.907	3.957	2.631	2.681	2.109	1.998	2.978	2.988	-0.317	-0.427	0.15	0.201	0	0	0	1
Q05209	PTPN12	Tyrosine-protein phosphatase non-receptor type 12	protein dephosphorylation;peptidyl-tyrosine dephosphorylation;tissue regeneration;	podosome;cytoplasm;cytosol;plasma membrane;cell junction;cell projection;	2.64	2.799	2.429	2.589	1.982	2.02	2.66	2.45	-0.653	-0.615	-0.802	-0.642	0	0	0	1
P35237	SERPINB6	Serpin B6	sensory perception of sound;negative regulation of endopeptidase activity;cellular response to osmotic stress;	extracellular space;cytoplasm;cytosol;protein complex;extracellular exosome;nucleus;	3.053	3.036	2.864	2.934	2.171	2.265	3.37	3.164	-0.561	-0.442	-0.806	-0.726	0	0	0	1
P19838	NFKB1	Nuclear factor NF-kappa-B p105 subunit	negative regulation of transcription from RNA polymerase II promoter;stimulatory C-type lectin receptor signaling pathway;toll-like receptor signaling pathway;MyD88-dependent toll-like receptor signaling pathway;MyD88-independent toll-like receptor signaling pathway;transcription from RNA polymerase II promoter;apoptotic process;inflammatory response;response to oxidative stress;I-kappaB kinase/N…	nucleus;nucleoplasm;cytoplasm;mitochondrion;cytosol;I-kappaB/NF-kappaB complex;	3.298	3.387	2.767	2.914	2.532	2.563	3.632	3.457	-0.989	-0.958	-1.182	-0.977	0	0	0	1
Q13177	PAK2	Serine/threonine-protein kinase PAK 2	stimulatory C-type lectin receptor signaling pathway;protein phosphorylation;negative regulation of protein kinase activity;apoptotic process;cellular component disassembly involved in execution phase of apoptosis;signal transduction;small GTPase mediated signal transduction;Rho protein signal transduction;regulation of mitotic cell cycle;axon guidance;programmed cell death;viral process;phosphor…	nucleoplasm;cytoplasm;cytosol;plasma membrane;perinuclear region of cytoplasm;	2.329	2.549	1.675	1.896	1.907	2.178	2.925	2.934	-1.217	-0.946	-1.45	-1.23	0	0	0	1
Q13233	MAP3K1	Mitogen-activated protein kinase kinase kinase 1	activation of MAPKK activity;toll-like receptor signaling pathway;MyD88-dependent toll-like receptor signaling pathway;epithelial cell morphogenesis;protein phosphorylation;transforming growth factor beta receptor signaling pathway;activation of JUN kinase activity;regulation of mitotic cell cycle;apoptotic mitochondrial changes;regulation of cell migration;positive regulation of actin filament p…	cytoplasm;cytosol;	2.719	2.621	2.164	2.088	1.729	1.791	2.354	2.17	0.028	-0.087	-0.291	-0.464	0	0	0	1
Q9NVX0	HAUS2	HAUS augmin-like complex subunit 2	G2/M transition of mitotic cell cycle;mitotic cell cycle;organelle organization;mitotic nuclear division;spindle assembly;centrosome organization;cell division;	nucleoplasm;cytoplasm;Golgi apparatus;centrosome;cytosol;spindle microtubule;HAUS complex;	2.698	3.111	2.48	2.893	2.242	2.424	3.388	3.142	-1.166	-0.984	-1.772	-1.359	0	0	0	1
Q2PPJ7	RALGAPA2	Ral GTPase-activating protein subunit alpha-2	Ral protein signal transduction;regulation of small GTPase mediated signal transduction;regulation of exocyst localization;membrane organization;activation of GTPase activity;	extracellular space;cytoplasm;plasma membrane;	0.25	0.096	2.613	2.404	0.515	0.585	0.635	0.177	0.216	0.387	-0.018	-0.143	0	0	0	1
O60566	BUB1B	Mitotic checkpoint serine/threonine-protein kinase BUB1 beta	mitotic cell cycle;protein phosphorylation;apoptotic process;mitotic nuclear division;metaphase/anaphase transition of mitotic cell cycle;mitotic cell cycle checkpoint;mitotic spindle assembly checkpoint;small GTPase mediated signal transduction;cell proliferation;anaphase-promoting complex-dependent proteasomal ubiquitin-dependent protein catabolic process;protein localization to kinetochore;cel…	kinetochore;condensed chromosome kinetochore;condensed nuclear chromosome kinetochore;condensed chromosome outer kinetochore;anaphase-promoting complex;cytoplasm;microtubule organizing center;cytosol;perinuclear region of cytoplasm;spindle midzone;kinetochore;	3.04	3.392	3.024	3.376	2.734	2.724	3.696	3.543	-0.98	-0.962	-1.266	-0.846	0	0	0	1
O14818	PSMA7	Proteasome subunit alpha type-7	G1/S transition of mitotic cell cycle;protein polyubiquitination;mitotic cell cycle;stimulatory C-type lectin receptor signaling pathway;antigen processing and presentation of peptide antigen via MHC class I;antigen processing and presentation of exogenous peptide antigen via MHC class I, TAP-dependent;regulation of cellular amino acid metabolic process;apoptotic process;DNA damage response, sign…	proteasome complex;nucleus;nucleoplasm;cytoplasm;cytosol;proteasome core complex;proteasome core complex, alpha-subunit complex;extracellular exosome;	2.274	2.305	2.885	2.916	1.98	2.016	2.85	2.712	-0.391	-0.355	-0.822	-0.791	0	0	0	1
Q13613	MTMR1	Myotubularin-related protein 1	phospholipid metabolic process;phosphatidylinositol biosynthetic process;peptidyl-tyrosine dephosphorylation;small molecule metabolic process;phosphatidylinositol dephosphorylation;	cytoplasm;cytosol;plasma membrane;	3.371	3.609	3.106	3.344	3.379	3.393	3.591	3.535	-0.802	-0.788	-1.16	-0.885	0	0	0	1
Q93034	CUL5	Cullin-5	G1/S transition of mitotic cell cycle;response to osmotic stress;cell cycle arrest;cell proliferation;negative regulation of cell proliferation;viral process;cerebral cortex radially oriented cell migration;radial glia guided migration of Purkinje cell;protein ubiquitination involved in ubiquitin-dependent protein catabolic process;cytosolic calcium ion homeostasis;calcium ion transmembrane trans…	nucleus;cytosol;plasma membrane;Cul5-RING ubiquitin ligase complex;	2.422	2.801	3.152	3.53	2.85	2.88	3.32	3.253	-0.518	-0.541	-1.079	-0.71	0	0	0	1
Q4KWH8	PLCH1	1-phosphatidylinositol 4,5-bisphosphate phosphodiesterase eta-1	lipid catabolic process;inositol phosphate metabolic process;small molecule metabolic process;phosphatidylinositol-mediated signaling;	cytoplasm;cytosol;plasma membrane;intracellular membrane-bounded organelle;	2.755	2.743	2.549	2.538	2.182	2.258	2.861	2.664	-0.331	-0.255	-0.526	-0.538	0	0	0	1
Q13418	ILK	Integrin-linked protein kinase	branching involved in ureteric bud morphogenesis;positive regulation of cell-matrix adhesion;outflow tract morphogenesis;protein phosphorylation;negative regulation of protein kinase activity;cell cycle arrest;cell-matrix adhesion;integrin-mediated signaling pathway;cell aging;cell proliferation;positive regulation of cell proliferation;negative regulation of cardiac muscle cell apoptotic process…	stress fiber;nucleoplasm;cytoplasm;cytosol;plasma membrane;cell-cell junction;focal adhesion;membrane;sarcomere;lamellipodium;cell junction;extracellular matrix;neuronal cell body;costamere;terminal bouton;dendritic shaft;protein complex;	3.574	3.922	2.881	3.23	2.83	2.869	3.783	3.725	-1.013	-0.974	-1.508	-1.16	0	0	0	1
Q92820	GGH	Gamma-glutamyl hydrolase	proteolysis;glutamine metabolic process;response to zinc ion;response to insulin;response to drug;response to ethanol;	extracellular space;nucleus;lysosome;cytosol;melanosome;extracellular exosome;	2.363	2.516	2.167	2.32	1.992	2.103	2.7	2.561	-0.545	-0.434	-1.114	-0.961	0	0	0	1
Q99436	PSMB7	Proteasome subunit beta type-7	G1/S transition of mitotic cell cycle;protein polyubiquitination;mitotic cell cycle;stimulatory C-type lectin receptor signaling pathway;antigen processing and presentation of peptide antigen via MHC class I;antigen processing and presentation of exogenous peptide antigen via MHC class I, TAP-dependent;regulation of cellular amino acid metabolic process;apoptotic process;DNA damage response, sign…	proteasome complex;nucleus;nucleoplasm;cytoplasm;cytosol;proteasome core complex;extracellular exosome;	2.309	2.476	2.597	2.764	1.832	1.946	2.53	2.479	-0.402	-0.288	-0.61	-0.443	0	0	0	1
Q8N8S7	ENAH	Protein enabled homolog	neural tube closure;axon guidance;actin polymerization or depolymerization;intracellular transport;T cell receptor signaling pathway;	stress fiber;cytoplasm;cytosol;plasma membrane;focal adhesion;lamellipodium;cell junction;filopodium;synapse;	3.249	3.329	2.402	2.482	2.38	2.524	3.69	3.53	-1.132	-0.987	-1.427	-1.346	0	0	0	1
P07384	CAPN1	Calpain-1 catalytic subunit	proteolysis;positive regulation of cell proliferation;protein autoprocessing;extracellular matrix disassembly;extracellular matrix organization;receptor catabolic process;mammary gland involution;	cytoplasm;mitochondrion;lysosome;cytosol;plasma membrane;focal adhesion;membrane;extracellular exosome;	2.977	2.88	2.586	2.498	1.957	2.284	3.183	3.113	-0.961	-0.639	-0.899	-1.029	0	0	0	1
P11413	G6PD	Glucose-6-phosphate 1-dehydrogenase	cytokine production;carbohydrate metabolic process;glucose metabolic process;pentose-phosphate shunt;transcription initiation from RNA polymerase II promoter;lipid metabolic process;cholesterol biosynthetic process;NADP metabolic process;NADPH regeneration;glutathione metabolic process;pentose-phosphate shunt, oxidative branch;gene expression;negative regulation of protein glutathionylation;respo…	nucleus;cytoplasm;centrosome;microtubule organizing center;cytosol;cytoplasmic side of plasma membrane;membrane;intracellular membrane-bounded organelle;extracellular exosome;	3.258	3.494	2.9	3.136	2.46	2.522	3.222	3.042	-0.596	-0.535	-0.921	-0.685	0	0	0	1
Q53HL2	CDCA8	Borealin	mitotic cell cycle;mitotic metaphase plate congression;small GTPase mediated signal transduction;chromosome organization;cell division;	chromosome, centromeric region;nucleus;nucleolus;spindle;cytosol;chromocenter;midbody;chromosome passenger complex;protein complex;intercellular bridge;	2.262	2.301	2.799	2.837	2.023	2.113	2.507	2.156	-0.215	-0.124	-0.787	-0.749	0	0	0	1
O75436	VPS26A	Vacuolar protein sorting-associated protein 26A	intracellular protein transport;retrograde transport, endosome to Golgi;retrograde transport, endosome to plasma membrane;	endosome;early endosome;cytosol;endosome membrane;retromer complex;vesicle;intracellular membrane-bounded organelle;extracellular exosome;tubular endosome;	3.262	3.394	2.441	2.573	2.599	2.686	3.217	3.032	-0.662	-0.575	-1.014	-0.882	0	0	0	1
P21399	ACO1	Cytoplasmic aconitate hydratase	tricarboxylic acid cycle;citrate metabolic process;regulation of translation;cellular iron ion homeostasis;post-embryonic development;response to iron(II) ion;intestinal absorption;	cytoplasm;mitochondrion;endoplasmic reticulum;Golgi apparatus;cytosol;extracellular exosome;	2.646	2.721	2.691	2.766	2.123	2.259	2.699	2.504	-0.423	-0.287	-0.68	-0.605	0	0	0	1
P32121	ARRB2	Beta-arrestin-2	G-protein coupled receptor internalization;desensitization of G-protein coupled receptor protein signaling pathway by arrestin;positive regulation of receptor internalization;transcription from RNA polymerase II promoter;transforming growth factor beta receptor signaling pathway;Notch signaling pathway;brain development;blood coagulation;adult walking behavior;protein transport;protein ubiquitina…	nucleus;cytoplasm;cytosol;plasma membrane;coated pit;postsynaptic density;basolateral plasma membrane;endocytic vesicle;cytoplasmic vesicle;dendritic spine;postsynaptic membrane;	3.148	2.963	2.769	2.584	2.063	2.188	2.844	2.417	-0.34	0.126	-0.57	-0.564	0	0	0	1
Q14997	PSME4	Proteasome activator complex subunit 4	protein polyubiquitination;mitotic cell cycle;stimulatory C-type lectin receptor signaling pathway;antigen processing and presentation of peptide antigen via MHC class I;antigen processing and presentation of exogenous peptide antigen via MHC class I, TAP-dependent;DNA repair;regulation of cellular amino acid metabolic process;apoptotic process;cellular response to DNA damage stimulus;DNA damage …	nucleus;cytosol;nuclear speck;spermatoproteasome complex;	2.86	2.77	2.506	2.469	1.752	1.894	3.09	2.799	-0.126	0.024	-0.09	-0.18	0	0	0	1
O95835	LATS1	Serine/threonine-protein kinase LATS1	G1/S transition of mitotic cell cycle;G2/M transition of mitotic cell cycle;sister chromatid segregation;protein phosphorylation;mitotic nuclear division;hormone-mediated signaling pathway;keratinocyte differentiation;regulation of actin filament polymerization;positive regulation of peptidyl-serine phosphorylation;hippo signaling;positive regulation of apoptotic process;regulation of protein com…	spindle pole;microtubule organizing center;cytosol;	3.125	3.236	3.063	3.175	2.19	2.352	3.379	3.199	-0.92	-0.758	-1.244	-1.133	0	0	0	1
P28074	PSMB5	Proteasome subunit beta type-5	G1/S transition of mitotic cell cycle;protein polyubiquitination;mitotic cell cycle;stimulatory C-type lectin receptor signaling pathway;antigen processing and presentation of peptide antigen via MHC class I;antigen processing and presentation of exogenous peptide antigen via MHC class I, TAP-dependent;regulation of cellular amino acid metabolic process;apoptotic process;DNA damage response, sign…	proteasome complex;nucleus;nucleoplasm;cytoplasm;centrosome;cytosol;proteasome core complex;extracellular exosome;	1.724	1.637	2.164	2.076	1.189	1.26	1.865	1.311	0.676	0.746	0.359	0.271	0	0	0	1
P49137	MAPKAPK2	MAP kinase-activated protein kinase 2	MAPK cascade;activation of MAPK activity;toll-like receptor signaling pathway;MyD88-dependent toll-like receptor signaling pathway;MyD88-independent toll-like receptor signaling pathway;protein phosphorylation;leukotriene metabolic process;response to stress;inflammatory response;cellular response to DNA damage stimulus;Ras protein signal transduction;gene expression;peptidyl-serine phosphorylati…	nucleus;nucleoplasm;cytoplasm;centrosome;cytosol;extracellular exosome;	3.202	3.427	2.964	3.19	2.442	2.484	3.098	2.957	-0.654	-0.612	-0.959	-0.733	0	0	0	1
P40818	USP8	Ubiquitin carboxyl-terminal hydrolase 8	mitotic cytokinesis;endosome organization;Ras protein signal transduction;cell proliferation;protein deubiquitination;proteasome-mediated ubiquitin-dependent protein catabolic process;regulation of proteasomal protein catabolic process;protein K63-linked deubiquitination;protein K48-linked deubiquitination;	acrosomal vesicle;nucleoplasm;cytoplasm;early endosome;Golgi apparatus;cytosol;extrinsic component of plasma membrane;midbody;extrinsic component of endosome membrane;	3.261	3.516	3.001	3.256	2.848	2.815	3.407	3.359	-0.69	-0.723	-1.043	-0.787	0	0	0	1
P61586	RHOA	Transforming protein RhoA	transforming growth factor beta receptor signaling pathway;small GTPase mediated signal transduction;Rho protein signal transduction;axon guidance;blood coagulation;viral process;substantia nigra development;actin cytoskeleton organization;platelet activation;regulation of cell migration;positive regulation of cytokinesis;regulation of osteoblast proliferation;cleavage furrow formation;apolipopro…	endosome;endoplasmic reticulum membrane;cytosol;cytoskeleton;plasma membrane;focal adhesion;cell cortex;lamellipodium;cell junction;midbody;vesicle;cleavage furrow;apical junction complex;extracellular exosome;	3.19	2.96	2.364	2.185	2.531	2.527	3.293	3.299	-0.834	-0.76	-0.934	-0.906	0	0	0	1
P38606	ATP6V1A	V-type proton ATPase catalytic subunit A	transport;cellular iron ion homeostasis;insulin receptor signaling pathway;ATP hydrolysis coupled proton transport;transferrin transport;ion transmembrane transport;ATP metabolic process;interaction with host;transmembrane transport;phagosome maturation;	mitochondrion;lysosomal membrane;cytosol;plasma membrane;integral component of plasma membrane;microvillus;apical plasma membrane;proton-transporting two-sector ATPase complex;proton-transporting V-type ATPase, V1 domain;myelin sheath;extracellular exosome;	3.168	3.307	3.061	3.199	2.939	2.988	3.694	3.641	-0.592	-0.543	-0.678	-0.539	0	0	0	1
P23458	JAK1	Tyrosine-protein kinase JAK1	protein phosphorylation;transmembrane receptor protein tyrosine kinase signaling pathway;cell migration;cytokine-mediated signaling pathway;cell differentiation;intracellular signal transduction;peptidyl-tyrosine autophosphorylation;interleukin-2-mediated signaling pathway;regulation of cell proliferation;innate immune response;response to antibiotic;interferon-gamma-mediated signaling pathway;re…	nucleus;cytoplasm;cytosol;cytoskeleton;focal adhesion;endomembrane system;extrinsic component of cytoplasmic side of plasma membrane;	2.683	2.784	2.691	2.792	2.094	2.156	2.987	2.799	-0.712	-0.651	-0.959	-0.858	0	0	0	1
Q9Y617	PSAT1	Phosphoserine aminotransferase	L-serine biosynthetic process;pyridoxine biosynthetic process;cellular amino acid biosynthetic process;cellular nitrogen compound metabolic process;small molecule metabolic process;	cytoplasm;cytosol;extracellular exosome;	2.644	3.031	3.064	3.456	2.705	2.749	3.427	3.322	-0.451	-0.407	-0.831	-0.407	0	0	0	1
Q14493	SLBP	Histone RNA hairpin-binding protein	transcription from RNA polymerase II promoter;termination of RNA polymerase II transcription;histone mRNA 3'-end processing;mRNA export from nucleus;histone mRNA metabolic process;gene expression;mRNA 3'-end processing;nuclear DNA replication;mRNA transport;	nucleus;nucleoplasm;cytoplasm;cytosol;ribonucleoprotein complex;histone pre-mRNA 3'end processing complex;	3.29	3.488	2.604	2.802	2.573	2.766	3.208	3.084	-0.861	-0.668	-1.12	-0.922	0	0	0	1
Q9Y6D6	ARFGEF1	Brefeldin A-inhibited guanine nucleotide-exchange protein 1	exocytosis;Golgi organization;endomembrane system organization;protein transport;negative regulation of actin filament polymerization;neuron projection development;regulation of ARF protein signal transduction;negative regulation of GTPase activity;positive regulation of GTPase activity;positive regulation of protein kinase B signaling;positive regulation of protein glycosylation in Golgi;positiv…	Golgi membrane;nucleoplasm;nucleolus;cytoplasm;Golgi apparatus;trans-Golgi network;cytosol;nuclear matrix;small nuclear ribonucleoprotein complex;perinuclear region of cytoplasm;	2.462	2.436	3.314	3.288	1.883	2.004	2.789	2.519	-0.498	-0.376	-0.628	-0.654	0	0	0	1
Q9Y2I7	PIKFYVE	1-phosphatidylinositol 3-phosphate 5-kinase	phospholipid metabolic process;phosphatidylinositol biosynthetic process;myelin assembly;protein localization to nucleus;intracellular signal transduction;phosphatidylinositol-3-phosphate biosynthetic process;retrograde transport, endosome to Golgi;small molecule metabolic process;phosphatidylinositol phosphorylation;receptor-mediated endocytosis;	Golgi membrane;cytosol;cell-cell junction;endosome membrane;cytoplasmic vesicle;early endosome membrane;late endosome membrane;membrane raft;perinuclear region of cytoplasm;	3.243	3.429	2.929	3.115	2.654	2.493	2.985	2.923	-0.472	-0.633	-0.728	-0.543	0	0	0	1
Q9UBF2	COPG2	Coatomer subunit gamma-2	intracellular protein transport;retrograde vesicle-mediated transport, Golgi to ER;intra-Golgi vesicle-mediated transport;	cytosol;COPI vesicle coat;	3.168	3.368	3.152	3.352	3.138	3.071	3.334	3.231	-0.393	-0.46	-0.771	-0.571	0	0	0	1
Q15126	PMVK	Phosphomevalonate kinase	cholesterol biosynthetic process;sterol biosynthetic process;phosphorylation;isopentenyl diphosphate biosynthetic process, mevalonate pathway;small molecule metabolic process;response to cholesterol;	peroxisome;cytosol;membrane;extracellular exosome;	3.03	3.195	2.449	2.615	2.843	2.939	3.63	3.534	-0.825	-0.729	-1.189	-1.023	0	0	0	1
O60504	SORBS3	Vinexin	negative regulation of transcription from RNA polymerase II promoter;muscle contraction;actin filament organization;cell adhesion;cell-substrate adhesion;positive regulation of MAPK cascade;positive regulation of cytoskeleton organization;positive regulation of stress fiber assembly;	nucleus;cytosol;cytoskeleton;focal adhesion;focal adhesion;	3.57	3.642	3.104	3.176	2.886	2.852	3.689	3.553	-1.047	-1.081	-1.389	-1.317	0	0	0	1
P41250	GARS	Glycine--tRNA ligase	tRNA aminoacylation for protein translation;glycyl-tRNA aminoacylation;gene expression;diadenosine tetraphosphate biosynthetic process;	nucleoplasm;cytoplasm;mitochondrial matrix;cytosol;secretory granule;axon;extracellular exosome;	2.767	2.957	3.616	3.871	2.796	2.887	3.002	2.862	-0.195	-0.121	-0.915	-0.622	0	1	0	0
P06576	ATP5B	ATP synthase subunit beta, mitochondrial	angiogenesis;osteoblast differentiation;generation of precursor metabolites and energy;lipid metabolic process;ATP biosynthetic process;negative regulation of cell adhesion involved in substrate-bound cell migration;organelle organization;mitochondrion organization;ATP hydrolysis coupled proton transport;proton transport;respiratory electron transport chain;mitochondrial ATP synthesis coupled pro…	nucleus;mitochondrion;mitochondrial proton-transporting ATP synthase complex;mitochondrial proton-transporting ATP synthase, catalytic core;mitochondrial matrix;plasma membrane;cell surface;membrane;mitochondrial membrane;mitochondrial nucleoid;myelin sheath;extracellular exosome;	2.351	2.59	3.144	3.438	2.8	2.834	2.802	2.729	0.079	0.054	-0.721	-0.461	0	1	0	0
P47897	QARS	Glutamine--tRNA ligase	tRNA aminoacylation for protein translation;glutaminyl-tRNA aminoacylation;brain development;gene expression;	cytoplasm;mitochondrial matrix;cytosol;	3.062	3.313	3.169	3.484	2.682	2.765	3.455	3.201	-0.667	-0.622	-0.991	-0.594	0	1	0	0
P04637	TP53	Cellular tumor antigen p53	protein import into nucleus, translocation;negative regulation of transcription from RNA polymerase II promoter;DNA strand renaturation;in utero embryonic development;somitogenesis;release of cytochrome c from mitochondria;T cell proliferation involved in immune response;B cell lineage commitment;T cell lineage commitment;response to ischemia;base-excision repair;nucleotide-excision repair;double…	nuclear chromatin;nucleus;nucleoplasm;replication fork;nucleolus;cytoplasm;mitochondrion;mitochondrial matrix;endoplasmic reticulum;cytosol;nuclear matrix;PML body;protein complex;transcription factor TFIID complex;nuclear body;	3.274	3.267	2.877	2.661	2.45	2.558	3.135	2.846	-0.089	0.081	-0.401	-0.472	0	1	0	0
Q06830	PRDX1	Peroxiredoxin-1	response to reactive oxygen species;skeletal system development;retina homeostasis;transcription initiation from RNA polymerase II promoter;cell proliferation;gene expression;removal of superoxide radicals;regulation of stress-activated MAPK cascade;erythrocyte homeostasis;natural killer cell mediated cytotoxicity;regulation of NF-kappaB import into nucleus;hydrogen peroxide catabolic process;oxi…	extracellular space;nucleus;cytoplasm;mitochondrion;cytosol;melanosome;myelin sheath;extracellular exosome;	3.53	3.721	2.859	3.072	2.983	3.059	3.764	3.717	-1.153	-1.068	-1.502	-1.289	0	1	0	0
Q99798	ACO2	Aconitate hydratase, mitochondrial	generation of precursor metabolites and energy;tricarboxylic acid cycle;citrate metabolic process;isocitrate metabolic process;cellular metabolic process;small molecule metabolic process;	nucleus;mitochondrion;mitochondrial matrix;myelin sheath;	2.79	3.002	2.87	3.165	2.585	2.672	3.038	2.947	-0.102	-0.022	-0.582	-0.329	0	1	0	0
Q9NSE4	IARS2	Isoleucine--tRNA ligase, mitochondrial	tRNA aminoacylation for protein translation;isoleucyl-tRNA aminoacylation;regulation of translational fidelity;gene expression;mitochondrial translation;	cytoplasm;mitochondrion;mitochondrial matrix;cytosol;	2.93	3.024	3.009	3.154	2.602	2.749	3.077	2.892	-0.043	0.029	-0.481	-0.313	0	1	0	0
Q8N163	CCAR2	Cell cycle and apoptosis regulator protein 2	transcription, DNA-templated;mRNA processing;cellular response to DNA damage stimulus;cell cycle;RNA splicing;response to UV;Wnt signaling pathway;negative regulation of cell growth;regulation of protein stability;negative regulation of proteasomal ubiquitin-dependent protein catabolic process;regulation of DNA-templated transcription, elongation;cellular response to heat;regulation of circadian …	nuclear chromatin;nucleus;nucleoplasm;cytoplasm;mitochondrial matrix;DBIRD complex;spliceosomal complex;	2.691	2.887	3.532	3.651	2.573	2.609	3.048	2.925	-0.396	-0.273	-0.949	-0.729	0	1	0	0
P04181	OAT	Ornithine aminotransferase, mitochondrial	visual perception;cellular amino acid biosynthetic process;protein hexamerization;cellular nitrogen compound metabolic process;small molecule metabolic process;L-proline biosynthetic process;	mitochondrion;mitochondrial matrix;	2.639	3.146	2.39	2.72	2.47	2.43	2.67	2.774	-0.46	-0.389	-0.883	-0.456	0	1	0	0
Q6PI48	DARS2	Aspartate--tRNA ligase, mitochondrial	tRNA aminoacylation for protein translation;gene expression;tRNA aminoacylation;mitochondrial asparaginyl-tRNA aminoacylation;	nucleus;nucleoplasm;mitochondrion;mitochondrial matrix;	2.849	3.102	2.891	3.076	2.456	2.55	2.816	2.793	-0.321	-0.192	-0.633	-0.41	0	1	0	0
O00411	POLRMT	DNA-directed RNA polymerase, mitochondrial	transcription from mitochondrial promoter;transcription initiation from mitochondrial promoter;organelle organization;mitochondrion organization;gene expression;	mitochondrion;mitochondrial matrix;mitochondrial nucleoid;	2.77	3.024	3.105	3.406	2.688	2.659	2.945	2.854	-0.359	-0.329	-0.757	-0.452	0	1	0	0
Q5JRX3	PITRM1	Presequence protease, mitochondrial	proteolysis;protein processing;positive regulation of catalytic activity;	mitochondrion;mitochondrial matrix;	2.853	3.027	3.162	3.357	2.631	2.618	3.054	2.908	-0.212	-0.195	-0.739	-0.477	0	1	0	0
P30044	PRDX5	Peroxiredoxin-5, mitochondrial	response to reactive oxygen species;transcription initiation from RNA polymerase II promoter;apoptotic process;inflammatory response;response to oxidative stress;gene expression;negative regulation of transcription from RNA polymerase III promoter;positive regulation of collagen biosynthetic process;cellular response to reactive oxygen species;hydrogen peroxide catabolic process;negative regulati…	extracellular space;nucleus;cytoplasm;mitochondrion;mitochondrial matrix;peroxisome;peroxisomal matrix;cytosol;cytoplasmic vesicle;intracellular membrane-bounded organelle;perinuclear region of cytoplasm;extracellular exosome;	2.893	3.313	3.131	3.551	2.527	2.529	3.545	3.435	-0.712	-0.568	-0.93	-0.571	0	1	0	0
P30048	PRDX3	Thioredoxin-dependent peroxide reductase, mitochondrial	response to reactive oxygen species;maternal placenta development;apoptotic process;response to oxidative stress;mitochondrion organization;positive regulation of cell proliferation;peptidyl-cysteine oxidation;myeloid cell differentiation;response to lipopolysaccharide;negative regulation of kinase activity;cellular response to oxidative stress;cellular response to reactive oxygen species;respons…	cytoplasm;mitochondrion;mitochondrial matrix;early endosome;cytosol;myelin sheath;extracellular exosome;IkappaB kinase complex;	1.942	2.148	2.734	2.91	2.184	2.259	2.766	2.662	-0.276	-0.266	-0.906	-0.575	0	1	0	0
P11177	PDHB	Pyruvate dehydrogenase E1 component subunit beta, mitochondrial	glucose metabolic process;acetyl-CoA biosynthetic process from pyruvate;pyruvate metabolic process;tricarboxylic acid cycle;regulation of acetyl-CoA biosynthetic process from pyruvate;cellular metabolic process;small molecule metabolic process;	nucleus;nucleoplasm;mitochondrion;mitochondrial matrix;pyruvate dehydrogenase complex;extracellular exosome;	2.788	3.034	2.277	2.625	2.606	2.663	3.011	2.905	-0.243	-0.22	-0.675	-0.496	0	1	0	0
P00390	GSR	Glutathione reductase, mitochondrial	response to reactive oxygen species;transcription initiation from RNA polymerase II promoter;glutathione metabolic process;gene expression;nucleobase-containing small molecule interconversion;small molecule metabolic process;cell redox homeostasis;nucleobase-containing small molecule metabolic process;oxidation-reduction process;	mitochondrial matrix;cytosol;external side of plasma membrane;extracellular exosome;	3.163	3.32	2.823	2.922	2.443	2.474	3.372	3.173	-0.525	-0.5	-0.802	-0.68	0	1	0	0
P05091	ALDH2	Aldehyde dehydrogenase, mitochondrial	carbohydrate metabolic process;alcohol metabolic process;ethanol catabolic process;ethanol oxidation;xenobiotic metabolic process;synaptic transmission;neurotransmitter biosynthetic process;small molecule metabolic process;	mitochondrial matrix;extracellular exosome;	2.463	2.707	2.563	2.645	2.322	2.389	2.768	2.693	-0.3	-0.222	-0.816	-0.469	0	1	0	0
P08559	PDHA1	Pyruvate dehydrogenase E1 component subunit alpha, somatic form, mitochondrial	glucose metabolic process;acetyl-CoA biosynthetic process from pyruvate;pyruvate metabolic process;glycolytic process;tricarboxylic acid cycle;regulation of acetyl-CoA biosynthetic process from pyruvate;cellular metabolic process;small molecule metabolic process;	nucleus;mitochondrion;mitochondrial matrix;myelin sheath;pyruvate dehydrogenase complex;	2.802	2.789	2.197	2.146	2.176	2.237	2.534	2.206	0.116	0.223	-0.264	-0.395	0	1	0	0
Q9BW92	TARS2	Threonine--tRNA ligase, mitochondrial	tRNA aminoacylation for protein translation;gene expression;mitochondrial threonyl-tRNA aminoacylation;	mitochondrial matrix;	2.826	2.807	2.539	2.816	2.208	2.242	2.902	2.838	-0.488	-0.394	-0.723	-0.492	0	1	0	0
P13804	ETFA	Electron transfer flavoprotein subunit alpha, mitochondrial	respiratory electron transport chain;cellular metabolic process;small molecule metabolic process;	mitochondrion;mitochondrial matrix;extracellular exosome;	2.623	3.231	2.183	2.71	2.517	2.625	2.885	2.904	-0.269	-0.147	-0.708	-0.246	0	1	0	0
Q8IYB8	SUPV3L1	ATP-dependent RNA helicase SUPV3L1, mitochondrial	mitochondrial mRNA catabolic process;positive regulation of mitochondrial RNA catabolic process;mitochondrial RNA 3'-end processing;DNA recombination;RNA catabolic process;positive regulation of cell growth;DNA duplex unwinding;mitochondrial ncRNA surveillance;mitochondrial mRNA surveillance;negative regulation of apoptotic process;mitochondrion morphogenesis;chromatin maintenance;mitochondrial R…	nucleus;mitochondrion;mitochondrial matrix;mitochondrial nucleoid;mitochondrial degradosome;	2.559	2.701	3.133	3.287	2.327	2.379	2.711	2.68	-0.33	-0.36	-0.985	-0.666	0	1	0	0
P00367	GLUD1	Glutamate dehydrogenase 1, mitochondrial	glutamate biosynthetic process;glutamate catabolic process;glutamine metabolic process;cellular amino acid biosynthetic process;substantia nigra development;positive regulation of insulin secretion;cellular nitrogen compound metabolic process;small molecule metabolic process;oxidation-reduction process;tricarboxylic acid metabolic process;	cytoplasm;mitochondrion;mitochondrial matrix;	2.515	2.731	3.17	3.159	2.152	2.333	2.713	2.49	-0.027	0.097	-0.476	-0.296	0	1	0	0
Q15046	KARS	Lysine--tRNA ligase	tRNA aminoacylation for protein translation;lysyl-tRNA aminoacylation;tRNA processing;gene expression;diadenosine tetraphosphate biosynthetic process;viral process;	extracellular region;nucleus;cytoplasm;mitochondrion;mitochondrial matrix;cytosol;plasma membrane;microtubule cytoskeleton;aminoacyl-tRNA synthetase multienzyme complex;	2.657	2.735	3.698	3.777	2.605	2.638	2.991	2.894	-0.273	-0.164	-0.705	-0.678	0	1	0	0
P38117	ETFB	Electron transfer flavoprotein subunit beta	respiratory electron transport chain;cellular metabolic process;small molecule metabolic process;	mitochondrion;mitochondrial matrix;intracellular membrane-bounded organelle;extracellular exosome;	2.453	2.615	2.539	2.652	2.197	2.338	2.816	2.492	-0.349	-0.148	-0.632	-0.443	0	1	0	0
Q07021	C1QBP	Complement component 1 Q subcomponent-binding protein, mitochondrial	negative regulation of transcription from RNA polymerase II promoter;transcription, DNA-templated;mRNA processing;apoptotic process;immune response;complement activation, classical pathway;blood coagulation;blood coagulation, intrinsic pathway;RNA splicing;phosphatidylinositol 3-kinase signaling;viral process;regulation of complement activation;negative regulation of interferon-gamma production;n…	extracellular space;nucleus;nucleolus;cytoplasm;mitochondrion;mitochondrial matrix;cytosol;plasma membrane;cell surface;membrane;	2.188	2.553	2.966	3.4	2.727	2.585	2.837	2.757	0.005	-0.044	-0.825	-0.483	0	1	0	0
P30837	ALDH1B1	Aldehyde dehydrogenase X, mitochondrial	carbohydrate metabolic process;ethanol catabolic process;oxidation-reduction process;	nucleoplasm;mitochondrion;mitochondrial matrix;intracellular membrane-bounded organelle;	2.539	2.86	2.369	2.792	2.421	2.437	2.879	2.775	-0.398	-0.309	-0.904	-0.558	0	1	0	0
Q02252	ALDH6A1	Methylmalonate-semialdehyde dehydrogenase [acylating], mitochondrial	thymine catabolic process;valine metabolic process;valine catabolic process;branched-chain amino acid catabolic process;beta-alanine catabolic process;thymine metabolic process;cellular nitrogen compound metabolic process;small molecule metabolic process;brown fat cell differentiation;oxidation-reduction process;	nucleoplasm;mitochondrion;mitochondrial matrix;extracellular exosome;	2.677	2.995	2.581	2.899	2.275	2.32	3.017	2.791	-0.466	-0.519	-0.872	-0.581	0	1	0	0
Q6L8Q7	PDE12	2',5'-phosphodiesterase 12	mRNA processing;RNA phosphodiester bond hydrolysis, exonucleolytic;	mitochondrial matrix;	2.964	3.071	2.492	2.987	2.392	2.356	2.948	2.871	-0.552	-0.473	-0.983	-0.591	0	1	0	0
P30084	ECHS1	Enoyl-CoA hydratase, mitochondrial	fatty acid beta-oxidation;cellular lipid metabolic process;small molecule metabolic process;	mitochondrion;mitochondrial matrix;extracellular exosome;	2.332	2.44	2.633	2.741	2.304	2.425	2.803	2.673	-0.158	-0.03	-0.322	-0.442	0	1	0	0
P05165	PCCA	Propionyl-CoA carboxylase alpha chain, mitochondrial	fatty acid beta-oxidation;vitamin metabolic process;water-soluble vitamin metabolic process;biotin metabolic process;short-chain fatty acid catabolic process;cellular lipid metabolic process;small molecule metabolic process;	mitochondrial matrix;cytosol;	0.392	0.268	2.398	2.404	0.043	0.127	1.161	0.795	0.12	0.326	0.312	0.309	0	1	0	0
Q16822	PCK2	Phosphoenolpyruvate carboxykinase [GTP], mitochondrial	carbohydrate metabolic process;glucose metabolic process;gluconeogenesis;small molecule metabolic process;	mitochondrion;mitochondrial matrix;extracellular exosome;	2.488	2.287	2.53	2.608	1.994	2.074	2.623	2.524	-0.325	-0.434	-0.306	-0.446	0	1	0	0
P49419	ALDH7A1	Alpha-aminoadipic semialdehyde dehydrogenase	cellular aldehyde metabolic process;lysine catabolic process;sensory perception of sound;glycine betaine biosynthetic process from choline;cellular nitrogen compound metabolic process;small molecule metabolic process;oxidation-reduction process;	nucleus;cytoplasm;mitochondrion;mitochondrial matrix;cytosol;extracellular exosome;	2.563	2.807	2.495	2.831	2.353	2.468	2.702	2.683	-0.574	-0.452	-0.79	-0.536	0	1	0	0
Q8NHU6	TDRD7	Tudor domain-containing protein 7	lens morphogenesis in camera-type eye;germ cell development;spermatogenesis;posttranscriptional regulation of gene expression;lens fiber cell differentiation;	cytoplasm;mitochondrial matrix;chromatoid body;ribonucleoprotein granule;P granule;	3.669	3.79	3.407	3.647	2.705	2.854	3.405	3.453	-0.364	-0.256	-0.557	-0.435	0	1	0	0
Q9Y2Z4	YARS2	Tyrosine--tRNA ligase, mitochondrial	translation;tRNA aminoacylation for protein translation;gene expression;tRNA aminoacylation;mitochondrial tyrosyl-tRNA aminoacylation;	mitochondrion;mitochondrial matrix;cytosol;	3.003	3.06	2.691	2.922	2.257	2.349	3.074	2.996	-0.358	-0.345	-0.641	-0.225	0	1	0	0
O94925	GLS	Glutaminase kidney isoform, mitochondrial	suckling behavior;regulation of respiratory gaseous exchange by neurological system process;transcription initiation from RNA polymerase II promoter;glutamate biosynthetic process;glutamine catabolic process;synaptic transmission;neurotransmitter secretion;cellular amino acid biosynthetic process;gene expression;glutamate secretion;cellular nitrogen compound metabolic process;small molecule metab…	mitochondrion;mitochondrial matrix;cytosol;	2.795	3.054	2.66	2.829	2.7	2.766	2.828	2.668	0.009	0.075	-0.299	-0.299	0	1	0	0
Q9Y237	PIN4	Peptidyl-prolyl cis-trans isomerase NIMA-interacting 4	protein peptidyl-prolyl isomerization;rRNA processing;	nucleus;nucleolus;cytoplasm;mitochondrial matrix;spindle;preribosome;extracellular exosome;	2.675	2.682	4.907	4.915	2.443	2.502	2.841	2.552	-0.145	-0.086	-0.885	-0.877	0	1	0	0
Q8WXH0	SYNE2	Nesprin-2	nuclear envelope organization;nuclear migration;establishment or maintenance of cell polarity;fibroblast migration;positive regulation of cell migration;nuclear migration along microfilament;protein localization to nucleus;centrosome localization;cytoskeletal anchoring at nuclear membrane;	nucleus;nuclear envelope;nuclear outer membrane;nucleoplasm;cytoplasm;mitochondrion;focal adhesion;integral component of membrane;aggresome;sarcoplasmic reticulum;Z disc;lamellipodium membrane;filopodium membrane;nuclear membrane;nuclear lumen;sarcoplasmic reticulum membrane;LINC complex;intermediate filament cytoskeleton;extracellular exosome;	3.389	3.571	3.318	3.503	2.835	2.895	3.479	3.371	-0.491	-0.455	-0.714	-0.478	0	0	0	0
P46013	MKI67	Proliferation marker protein Ki-67	DNA metabolic process;meiotic nuclear division;cell proliferation;response to organic cyclic compound;hyaluronan metabolic process;organ regeneration;cellular response to heat;	chromosome, centromeric region;condensed chromosome;nucleus;nucleolus;cytoplasm;membrane;	3.177	3.322	4.076	4.213	2.977	2.982	3.162	3.049	-0.241	-0.24	-0.777	-0.594	0	0	0	0
P15924	DSP	Desmoplakin	desmosome organization;ventricular compact myocardium morphogenesis;apoptotic process;cellular component disassembly involved in execution phase of apoptosis;epidermis development;programmed cell death;peptide cross-linking;keratinocyte differentiation;adherens junction organization;wound healing;intermediate filament organization;protein localization to adherens junction;bundle of His cell-Purki…	cornified envelope;nucleus;cytoplasm;plasma membrane;fascia adherens;intercalated disc;basolateral plasma membrane;desmosome;extracellular exosome;intermediate filament;	3.507	3.614	3.195	3.346	2.652	2.741	3.4	3.261	-0.635	-0.589	-0.63	-0.48	0	0	0	0
Q92616	GCN1	eIF-2-alpha kinase activator GCN1	translation;regulation of translation;	cytoplasm;ribosome;membrane;	3.293	3.508	3.385	3.649	2.731	2.791	3.32	3.271	-0.648	-0.573	-0.714	-0.417	0	0	0	0
Q6P2Q9	PRPF8	Pre-mRNA-processing-splicing factor 8	spliceosomal tri-snRNP complex assembly;RNA splicing, via transesterification reactions;mRNA splicing, via spliceosome;mRNA processing;RNA splicing;gene expression;	nucleus;nucleoplasm;U5 snRNP;membrane;nuclear speck;catalytic step 2 spliceosome;	3.001	3.209	3.218	3.44	2.503	2.582	3.063	2.952	-0.137	-0.077	-0.214	0.038	0	0	0	0
A0A087WVQ6	CLTC	Clathrin heavy chain	intracellular protein transport;vesicle-mediated transport;	mitochondrion;clathrin coat of trans-Golgi network vesicle;clathrin coat of coated pit;myelin sheath;	3.635	3.833	2.681	2.882	2.752	2.867	3.74	3.682	-1.058	-0.99	-1.057	-0.807	0	0	0	0
Q9Y520-4	PRRC2C	Isoform 4 of Protein PRRC2C	hematopoietic progenitor cell differentiation;	membrane;	4.091	4.092	3.804	3.813	3.029	3.152	3.587	3.458	-0.652	-0.56	-0.705	-0.66	0	0	0	0
P42704	LRPPRC	Leucine-rich PPR motif-containing protein, mitochondrial	negative regulation of mitochondrial RNA catabolic process;transcription, DNA-templated;regulation of transcription, DNA-templated;mitochondrion transport along microtubule;mRNA transport;regulation of mitochondrial translation;	condensed nuclear chromosome;nucleus;nuclear inner membrane;nuclear outer membrane;nucleoplasm;mitochondrion;cytoskeleton;microtubule;membrane;ribonucleoprotein complex;mitochondrial nucleoid;perinuclear region of cytoplasm;mitochondrion;	2.784	3.007	4.048	4.279	2.674	2.721	2.93	2.852	-0.049	-0.01	-0.714	-0.442	0	0	0	0
P48634	PRRC2A	Protein PRRC2A		nucleus;cytoplasm;membrane;intracellular membrane-bounded organelle;extracellular exosome;	3.764	3.798	3.25	3.253	2.762	2.927	3.428	3.249	-0.532	-0.42	-0.611	-0.63	0	0	0	0
Q86UP2	KTN1	Kinectin	microtubule-based movement;small GTPase mediated signal transduction;	endoplasmic reticulum;endoplasmic reticulum membrane;integral component of plasma membrane;membrane;integral component of membrane;	3.963	4.12	4.254	4.347	3.353	3.409	3.698	3.528	-0.439	-0.394	-0.888	-0.691	0	0	0	0
Q9NU22	MDN1	Midasin	protein complex assembly;metabolic process;	nucleus;nucleolus;cytoplasm;membrane;intermediate filament cytoskeleton;	3.063	3.29	3.069	3.324	2.523	2.571	3.115	3.035	-0.338	-0.281	-0.368	-0.111	0	0	0	0
P20700	LMNB1	Lamin-B1	apoptotic process;cellular component disassembly involved in execution phase of apoptosis;programmed cell death;	nuclear envelope;nuclear inner membrane;lamin filament;nucleoplasm;membrane;nuclear matrix;nuclear membrane;	2.439	2.504	3.556	3.663	2.287	2.325	2.715	2.573	0.035	0.063	-0.343	-0.241	0	0	0	0
O75592	MYCBP2	E3 ubiquitin-protein ligase MYCBP2	transcription, DNA-templated;regulation of transcription, DNA-templated;protein ubiquitination;branchiomotor neuron axon guidance;central nervous system projection neuron axonogenesis;regulation of protein localization;negative regulation of protein catabolic process;regulation of cytoskeleton organization;	nucleus;microtubule cytoskeleton;membrane;axon;	3.567	3.767	3.743	3.854	2.712	2.754	3.329	3.233	-0.361	-0.302	-0.256	-0.111	0	0	0	0
Q14980-2	NUMA1	Isoform 2 of Nuclear mitotic apparatus protein 1	G2/M transition of mitotic cell cycle;establishment of mitotic spindle orientation;mitotic cell cycle;nucleus organization;mitotic nuclear division;cell division;meiotic cell cycle;lung epithelial cell differentiation;	Golgi membrane;spindle pole;nucleus;nucleoplasm;chromosome;cytoplasm;spindle;cytosol;spindle microtubule;nuclear matrix;dendrite;neuronal cell body;apical part of cell;extracellular exosome;	2.71	2.851	3.412	3.517	2.576	2.678	3.125	2.918	-0.3	-0.275	-0.772	-0.696	0	0	0	0
P09874	PARP1	Poly [ADP-ribose] polymerase 1	negative regulation of transcription from RNA polymerase II promoter;telomere maintenance;DNA repair;base-excision repair;double-strand break repair;transcription, DNA-templated;transcription from RNA polymerase II promoter;transcription initiation from RNA polymerase II promoter;protein ADP-ribosylation;mitochondrion organization;transforming growth factor beta receptor signaling pathway;gene ex…	nucleus;nuclear envelope;nucleoplasm;transcription factor complex;nucleolus;mitochondrion;membrane;protein complex;	3.208	3.372	4.322	4.515	3.103	3.151	3.169	3.104	-0.153	-0.124	-0.82	-0.64	0	0	0	0
Q00341	HDLBP	Vigilin	lipid transport;cholesterol metabolic process;	nucleus;cytoplasm;plasma membrane;high-density lipoprotein particle;	3.002	3.186	4.248	4.341	2.68	2.784	3.041	2.943	-0.568	-0.526	-0.574	-0.38	0	0	0	0
F1T0I1	SEC16A	Protein transport protein sec16	COPII vesicle coating;	Golgi membrane;	4.484	4.548	3.19	3.292	2.865	2.917	3.411	3.298	-0.27	-0.192	0.087	0.226	0	0	0	0
H3BPE1	MACF1	Microtubule-actin cross-linking factor 1, isoforms 1/2/3/5	cell cycle arrest;metabolic process;Wnt signaling pathway;	cytoskeleton;	3.2	3.368	3.08	3.327	2.658	2.726	3.458	3.34	-0.795	-0.751	-1.102	-0.857	0	0	0	0
A5YKK6	CNOT1	CCR4-NOT transcription complex subunit 1	negative regulation of transcription from RNA polymerase II promoter;nuclear-transcribed mRNA catabolic process, deadenylation-dependent decay;nuclear-transcribed mRNA poly(A) tail shortening;transcription, DNA-templated;multicellular organismal development;gene expression;positive regulation of cytoplasmic mRNA processing body assembly;negative regulation of translation;negative regulation of in…	cytoplasmic mRNA processing body;extracellular space;nucleoplasm;peroxisomal membrane;cytosol;membrane;CCR4-NOT complex;	3.697	3.83	3.46	3.7	2.874	2.945	3.65	3.581	-0.944	-0.889	-0.988	-0.77	0	0	0	0
E7EUU4	EIF4G1	Eukaryotic translation initiation factor 4 gamma 1		cytoplasm;	3.951	4.107	3.668	3.728	3.097	3.198	3.767	3.667	-0.965	-0.883	-1.141	-1.041	0	0	0	0
O75643	SNRNP200	U5 small nuclear ribonucleoprotein 200 kDa helicase	cis assembly of pre-catalytic spliceosome;mRNA splicing, via spliceosome;osteoblast differentiation;RNA splicing;gene expression;	nucleus;nucleoplasm;spliceosomal complex;U5 snRNP;membrane;catalytic step 2 spliceosome;	3.088	3.285	3.319	3.533	2.581	2.668	3.177	3.128	-0.277	-0.223	-0.229	0.016	0	0	0	0
Q9H583	HEATR1	HEAT repeat-containing protein 1	maturation of SSU-rRNA from tricistronic rRNA transcript (SSU-rRNA, 5.8S rRNA, LSU-rRNA);positive regulation of transcription from RNA polymerase I promoter;	nucleus;nucleolus;mitochondrion;membrane;90S preribosome;small-subunit processome;t-UTP complex;	3.071	3.315	3.965	4.199	2.577	2.665	3.11	3.061	-0.343	-0.232	-0.529	-0.229	0	0	0	0
A8MQ02	AFDN	Afadin	signal transduction;	nucleoplasm;cytoplasm;plasma membrane;cell junction;	3.27	3.447	2.96	3.13	2.813	2.896	3.817	3.729	-1.541	-1.45	-1.964	-1.822	0	0	0	0
P04264	KRT1	Keratin, type II cytoskeletal 1	complement activation, lectin pathway;retina homeostasis;response to oxidative stress;fibrinolysis;regulation of angiogenesis;negative regulation of inflammatory response;establishment of skin barrier;	extracellular space;nucleus;cytoskeleton;plasma membrane;membrane;extracellular matrix;keratin filament;extracellular exosome;blood microparticle;	0.017	0.217	-0.202	0.032	0.079	-0.149	1.447	1.287	0.231	-0.096	0.078	0.254	0	0	0	0
O75691	UTP20	Small subunit processome component 20 homolog	endonucleolytic cleavage in ITS1 to separate SSU-rRNA from 5.8S rRNA and LSU-rRNA from tricistronic rRNA transcript (SSU-rRNA, 5.8S rRNA, LSU-rRNA);endonucleolytic cleavage to generate mature 5'-end of SSU-rRNA from (SSU-rRNA, 5.8S rRNA, LSU-rRNA);endonucleolytic cleavage in 5'-ETS of tricistronic rRNA transcript (SSU-rRNA, 5.8S rRNA, LSU-rRNA);rRNA processing;negative regulation of cell prolifer…	nucleoplasm;nucleolus;cytoplasm;90S preribosome;preribosome, small subunit precursor;small-subunit processome;	2.92	3.085	3.983	4.213	2.59	2.626	3.025	2.899	-0.187	-0.16	-0.446	-0.179	0	0	0	0
Q9BQG0	MYBBP1A	Myb-binding protein 1A	osteoblast differentiation;transcription, DNA-templated;regulation of transcription, DNA-templated;nucleocytoplasmic transport;respiratory electron transport chain;circadian regulation of gene expression;cellular response to glucose starvation;negative regulation of transcription, DNA-templated;positive regulation of cell cycle arrest;DNA biosynthetic process;intrinsic apoptotic signaling pathway…	nucleus;nucleolus;cytoplasm;membrane;NLS-dependent protein nuclear import complex;intracellular membrane-bounded organelle;	2.508	2.712	3.836	3.909	2.371	2.431	2.611	2.395	-0.011	0.062	-0.625	-0.42	0	0	0	0
Q7L2E3	DHX30	Putative ATP-dependent RNA helicase DHX30	RNA processing;	cytoplasm;mitochondrion;mitochondrial nucleoid;	2.926	3.123	3.739	4.012	2.61	2.693	3.027	2.922	-0.218	-0.172	-0.719	-0.392	0	0	0	0
A0A0C4DG89	DDX46	Probable ATP-dependent RNA helicase DDX46	mRNA splicing, via spliceosome;regulation of gene expression;RNA secondary structure unwinding;		2.428	2.577	2.193	2.359	2.528	2.607	2.817	2.651	-0.059	0.001	-0.362	-0.248	0	0	0	0
O14646	CHD1	Chromodomain-helicase-DNA-binding protein 1	chromatin remodeling;transcription, DNA-templated;regulation of transcription from RNA polymerase II promoter;DNA duplex unwinding;positive regulation by host of viral transcription;	nucleus;cytoplasm;	2.731	2.849	2.614	2.723	2.482	2.516	2.857	2.64	-0.004	0.022	-0.347	-0.177	0	0	0	0
Q7KZF4	SND1	Staphylococcal nuclease domain-containing protein 1	osteoblast differentiation;transcription, DNA-templated;regulation of transcription, DNA-templated;viral process;posttranscriptional gene silencing by RNA;nucleic acid phosphodiester bond hydrolysis;	nucleus;cytoplasm;mitochondrion;membrane;RISC complex;melanosome;extracellular exosome;dense body;	3.064	3.195	4.249	4.359	2.423	2.523	2.924	2.799	-0.674	-0.608	-0.323	-0.167	0	0	0	0
P27816	MAP4	Microtubule-associated protein 4	mitotic spindle organization;microtubule sliding;establishment of spindle orientation;cell division;	cytoplasm;microtubule;microtubule associated complex;plasma membrane;microtubule cytoskeleton;extracellular exosome;mitotic spindle;	3.785	3.951	4.228	4.359	3.209	3.302	3.532	3.398	-0.208	-0.218	-0.712	-0.539	0	0	0	0
Q5VT06	CEP350	Centrosome-associated protein 350	microtubule anchoring;	nucleoplasm;cytoplasm;centrosome;spindle;membrane;	3.845	3.933	3.236	3.391	2.74	2.779	3.196	3.1	-0.323	-0.271	-0.415	-0.199	0	0	0	0
Q9UQ35	SRRM2	Serine/arginine repetitive matrix protein 2	mRNA splicing, via spliceosome;	nucleoplasm;Cajal body;nuclear speck;catalytic step 2 spliceosome;	2.614	2.672	2.538	2.666	2.285	2.429	2.794	2.719	-0.314	-0.266	-0.561	-0.459	0	0	0	0
P52272	HNRNPM	Heterogeneous nuclear ribonucleoprotein M	alternative mRNA splicing, via spliceosome;mRNA splicing, via spliceosome;RNA splicing;gene expression;	nucleoplasm;spliceosomal complex;nucleolus;integral component of plasma membrane;membrane;nuclear matrix;extracellular matrix;paraspeckles;extracellular exosome;catalytic step 2 spliceosome;	2.599	2.719	3.812	3.849	2.478	2.56	2.813	2.656	-0.066	-0.032	-0.835	-0.684	0	0	0	0
Q9P2E9	RRBP1	Ribosome-binding protein 1	osteoblast differentiation;translation;protein transport;	endoplasmic reticulum;ribosome;membrane;integral component of endoplasmic reticulum membrane;	3.662	3.795	2.421	2.629	2.952	3.039	3.265	3.13	-0.307	-0.268	-0.548	-0.363	0	0	0	0
Q14789	GOLGB1	Golgin subfamily B member 1	Golgi organization;	Golgi membrane;endoplasmic reticulum-Golgi intermediate compartment;Golgi apparatus;Golgi stack;cis-Golgi network;membrane;integral component of membrane;	3.318	3.494	3.089	3.245	2.836	2.909	3.514	3.409	-0.653	-0.59	-1.125	-0.915	0	0	0	0
P43243	MATR3	Matrin-3	posttranscriptional regulation of gene expression;	nuclear inner membrane;nucleoplasm;membrane;nuclear matrix;	2.844	2.911	3.545	3.599	2.584	2.605	2.986	2.824	-0.26	-0.192	-0.818	-0.737	0	0	0	0
Q7Z6Z7	HUWE1	E3 ubiquitin-protein ligase HUWE1	protein polyubiquitination;base-excision repair;protein monoubiquitination;histone ubiquitination;cell differentiation;protein ubiquitination involved in ubiquitin-dependent protein catabolic process;positive regulation of protein targeting to mitochondrion;	nucleus;nucleoplasm;cytoplasm;membrane;extracellular exosome;	3.045	3.147	2.692	2.814	2.308	2.424	3.23	3.032	-0.595	-0.544	-0.435	-0.25	0	0	0	0
F8VPD4	CAD	CAD protein	urea cycle;'de novo' pyrimidine nucleobase biosynthetic process;arginine biosynthetic process;glutamine metabolic process;	nucleus;nucleoplasm;cytoplasm;plasma membrane;	3.353	3.544	2.566	2.864	2.492	2.596	3.32	3.239	-0.565	-0.491	-0.418	-0.163	0	0	0	0
Q12906-7	ILF3	Isoform 7 of Interleukin enhancer-binding factor 3	transcription, DNA-templated;protein phosphorylation;negative regulation of translation;negative regulation of viral genome replication;negative regulation of transcription, DNA-templated;positive regulation of transcription, DNA-templated;defense response to virus;	nucleus;nucleoplasm;nucleolus;cytoplasm;mitochondrion;membrane;ribonucleoprotein complex;	2.721	2.826	3.865	3.98	2.491	2.551	2.867	2.787	-0.286	-0.216	-0.813	-0.73	0	0	0	0
O43707	ACTN4	Alpha-actinin-4	response to hypoxia;platelet degranulation;blood coagulation;protein transport;vesicle transport along actin filament;platelet activation;positive regulation of cell migration;positive regulation of sodium:proton antiporter activity;peroxisome proliferator activated receptor signaling pathway;regulation of apoptotic process;retinoic acid receptor signaling pathway;positive regulation of pinocytos…	stress fiber;extracellular region;extracellular space;intracellular;nucleus;cytoplasm;cell-cell junction;focal adhesion;Z disc;ribonucleoprotein complex;cortical cytoskeleton;platelet alpha granule lumen;pseudopodium;neuron projection;protein complex;perinuclear region of cytoplasm;extracellular exosome;actin cytoskeleton;	3.43	3.569	2.997	3.193	3.066	3.198	4.024	3.897	-1.654	-1.514	-2.239	-2.099	0	0	0	0
P18583-5	SON	Isoform D of Protein SON	microtubule cytoskeleton organization;cytokinesis;mRNA processing;RNA splicing;negative regulation of apoptotic process;regulation of RNA splicing;regulation of cell cycle;	nucleoplasm;nuclear speck;	2.424	2.527	2.236	2.265	2.026	2.09	2.608	2.381	-0.144	-0.061	-0.091	0.02	0	0	0	0
Q6PKG0	LARP1	La-related protein 1	translational initiation;cell proliferation;positive regulation of macroautophagy;TOR signaling;positive regulation of translation;	nucleoplasm;cytoplasm;membrane;TORC1 complex;	3.755	3.888	3.987	4.12	3.023	3.1	3.577	3.442	-0.53	-0.486	-0.902	-0.722	0	0	0	0
Q9NR30	DDX21	Nucleolar RNA helicase 2	osteoblast differentiation;rRNA processing;transcription from RNA polymerase II promoter;response to virus;RNA secondary structure unwinding;response to exogenous dsRNA;	nucleus;nucleoplasm;nucleolus;membrane;	2.718	2.809	3.723	3.922	2.5	2.521	2.769	2.672	-0.242	-0.199	-0.797	-0.597	0	0	0	0
Q8IY81	FTSJ3	pre-rRNA processing protein FTSJ3	enzyme-directed rRNA 2'-O-methylation;	nucleus;nucleolus;preribosome, small subunit precursor;	0.602	0.734	3.892	3.916	0.572	0.55	1.067	0.911	0.024	-0.017	-0.198	-0.132	0	0	0	0
P46940	IQGAP1	Ras GTPase-activating-like protein IQGAP1	regulation of cytokine production;energy reserve metabolic process;signal transduction;epidermal growth factor receptor signaling pathway;small GTPase mediated signal transduction;fibroblast growth factor receptor signaling pathway;negative regulation of GTPase activity;negative regulation of dephosphorylation;cellular response to platelet-derived growth factor stimulus;positive regulation of GTP…	ruffle;nucleoplasm;cytoplasm;cytosol;microtubule;actin filament;plasma membrane;focal adhesion;lateral plasma membrane;cell junction;axon;growth cone;midbody;extrinsic component of cytoplasmic side of plasma membrane;slit diaphragm;cytoplasmic ribonucleoprotein granule;neuron projection;extracellular exosome;actin cytoskeleton;microtubule cytoskeleton;	2.945	3.234	3.163	3.469	2.784	2.897	3.361	3.336	-0.824	-0.705	-1.39	-1.11	0	0	0	0
Q9Y4L1	HYOU1	Hypoxia up-regulated protein 1	response to ischemia;receptor-mediated endocytosis;endoplasmic reticulum unfolded protein response;response to endoplasmic reticulum stress;IRE1-mediated unfolded protein response;cellular protein metabolic process;cellular response to hypoxia;negative regulation of hypoxia-induced intrinsic apoptotic signaling pathway;negative regulation of endoplasmic reticulum stress-induced neuron intrinsic a…	extracellular region;endoplasmic reticulum;endoplasmic reticulum lumen;smooth endoplasmic reticulum;focal adhesion;membrane;endoplasmic reticulum chaperone complex;extracellular exosome;endocytic vesicle lumen;	2.515	2.827	1.965	2.262	3.061	3.126	3.232	3.127	-0.513	-0.459	-1.627	-1.342	0	0	0	0
Q5JSZ5	PRRC2B	Protein PRRC2B			3.863	3.955	3.477	3.648	2.822	2.896	3.553	3.414	-0.624	-0.537	-0.775	-0.591	0	0	0	0
Q8TDD1	DDX54	ATP-dependent RNA helicase DDX54	transcription, DNA-templated;regulation of transcription, DNA-templated;RNA processing;RNA secondary structure unwinding;RNA metabolic process;intracellular estrogen receptor signaling pathway;negative regulation of nucleic acid-templated transcription;	nucleus;nucleolus;membrane;	1.459	1.603	3.808	3.871	1.425	1.534	1.889	1.837	-0.062	-0.016	-0.574	-0.372	0	0	0	0
P46939	UTRN	Utrophin	positive regulation of cell-matrix adhesion;muscle contraction;muscle organ development;regulation of sodium ion transmembrane transporter activity;	nucleoplasm;cytoplasm;cytoskeleton;plasma membrane;dystrophin-associated glycoprotein complex;membrane;cell junction;filopodium;filopodium membrane;neuromuscular junction;sarcolemma;protein complex;postsynaptic membrane;extracellular exosome;contractile ring;	3.101	3.293	2.857	2.98	2.602	2.702	3.602	3.474	-1.091	-0.977	-1.354	-1.231	0	0	0	0
Q8WWM7	ATXN2L	Ataxin-2-like protein	regulation of cytoplasmic mRNA processing body assembly;stress granule assembly;	cytoplasm;cytoplasmic stress granule;membrane;nuclear speck;	4.501	4.556	3.615	3.749	3.16	3.29	3.826	3.671	-0.775	-0.692	-0.825	-0.702	0	0	0	0
O75533	SF3B1	Splicing factor 3B subunit 1	RNA splicing, via transesterification reactions;mRNA splicing, via spliceosome;blastocyst formation;RNA splicing;anterior/posterior pattern specification;gene expression;	chromatin;nucleus;nucleoplasm;spliceosomal complex;U12-type spliceosomal complex;nuclear matrix;nuclear speck;small nuclear ribonucleoprotein complex;catalytic step 2 spliceosome;	2.64	2.769	3.78	3.985	2.505	2.548	2.946	2.799	-0.173	-0.118	-0.753	-0.609	0	0	0	0
A0A0C4DGG9	CHD4	Chromodomain-helicase-DNA-binding protein 4	chromatin organization;regulation of transcription, DNA-templated;metabolic process;spindle assembly;	NuRD complex;	2.975	3.136	3.72	3.774	2.719	2.786	3.053	2.929	-0.296	-0.222	-0.807	-0.579	0	0	0	0
P13645	KRT10	Keratin, type I cytoskeletal 10	keratinocyte differentiation;cellular response to calcium ion;	extracellular space;nucleus;cytoplasm;intermediate filament;membrane;keratin filament;extracellular exosome;	0.196	0.324	0.001	0.13	-0.232	-0.659	1.548	1.446	0.147	-0.159	0.017	0.241	0	0	0	0
P22626	HNRNPA2B1	Heterogeneous nuclear ribonucleoproteins A2/B1	negative regulation of transcription from RNA polymerase II promoter;mRNA splicing, via spliceosome;mRNA processing;RNA splicing;gene expression;negative regulation of mRNA splicing, via spliceosome;RNA transport;	nucleus;nucleoplasm;spliceosomal complex;cytoplasm;membrane;ribonucleoprotein complex;catalytic step 2 spliceosome;	2.575	2.596	3.392	3.352	2.476	2.564	2.803	2.619	-0.192	-0.156	-0.888	-0.808	0	0	0	0
O75179	ANKRD17	Ankyrin repeat domain-containing protein 17	blood vessel maturation;regulation of DNA replication;viral process;defense response to bacterium;positive regulation of I-kappaB kinase/NF-kappaB signaling;innate immune response;positive regulation of cell cycle;negative regulation of smooth muscle cell differentiation;positive regulation of G1/S transition of mitotic cell cycle;positive regulation of MDA-5 signaling pathway;positive regulation…	chromatin;nucleus;cytoplasm;membrane;	3.641	3.803	3.577	3.842	2.701	2.792	3.354	3.304	-0.748	-0.652	-0.688	-0.455	0	0	0	0
O15042	U2SURP	U2 snRNP-associated SURP motif-containing protein	RNA processing;	nucleus;nucleoplasm;	2.105	2.299	1.048	1.204	2.298	2.396	2.542	2.376	-0.096	0.022	-0.543	-0.321	0	0	0	0
Q9Y5B9	SUPT16H	FACT complex subunit SPT16	DNA replication;DNA repair;nucleosome disassembly;transcription from RNA polymerase II promoter;transcription elongation from RNA polymerase II promoter;gene expression;viral process;positive regulation of DNA-templated transcription, elongation;positive regulation of viral transcription;	nucleus;nucleoplasm;chromosome;	2.637	2.757	3.236	3.359	2.387	2.484	2.882	2.797	-0.285	-0.254	-0.679	-0.494	0	0	0	0
Q8N3C0	ASCC3	Activating signal cointegrator 1 complex subunit 3	DNA repair;DNA dealkylation involved in DNA repair;transcription, DNA-templated;regulation of transcription, DNA-templated;cell proliferation;DNA duplex unwinding;	intracellular;nucleus;nucleoplasm;cytoplasm;Golgi apparatus;membrane;	3.435	3.62	3.372	3.513	2.822	2.861	3.348	3.249	-0.447	-0.369	-0.54	-0.281	0	0	0	0
P61978-3	HNRNPK	Isoform 3 of Heterogeneous nuclear ribonucleoprotein K	mRNA splicing, via spliceosome;transcription from RNA polymerase II promoter;RNA processing;signal transduction;RNA splicing;gene expression;regulation of low-density lipoprotein particle clearance;viral process;positive regulation of low-density lipoprotein particle receptor biosynthetic process;positive regulation of transcription from RNA polymerase II promoter;positive regulation of receptor-…	nuclear chromatin;podosome;nucleus;nucleoplasm;cytoplasm;focal adhesion;membrane;cell projection;extracellular exosome;catalytic step 2 spliceosome;	2.713	2.788	3.718	3.685	2.552	2.596	2.86	2.676	-0.125	-0.098	-0.812	-0.7	0	0	0	0
Q5SW79	CEP170	Centrosomal protein of 170 kDa		cytoplasm;centrosome;centriole;spindle;microtubule;nuclear membrane;	3.56	3.599	3.295	3.368	2.887	3.054	3.417	3.198	-0.583	-0.476	-0.956	-0.87	0	0	0	0
P02545	LMNA	Prelamin-A/C	mitotic cell cycle;apoptotic process;cellular component disassembly involved in execution phase of apoptosis;mitotic nuclear envelope disassembly;mitotic nuclear envelope reassembly;spermatogenesis;muscle organ development;programmed cell death;regulation of cell migration;establishment or maintenance of microtubule cytoskeleton polarity;endoplasmic reticulum unfolded protein response;protein loc…	nucleus;nuclear envelope;lamin filament;nuclear lamina;nucleoplasm;cytoplasm;cytosol;intermediate filament;nuclear matrix;nuclear speck;nuclear membrane;perinuclear region of cytoplasm;	2.293	2.397	3.47	3.517	2.323	2.414	2.69	2.511	-0.032	0.042	-0.488	-0.365	0	0	0	0
P35527	KRT9	Keratin, type I cytoskeletal 9	spermatogenesis;epidermis development;skin development;intermediate filament organization;	extracellular space;nucleus;intermediate filament;membrane;extracellular exosome;	-0.057	0.198	-0.639	-0.311	0.33	0.151	1.48	1.153	0.291	0.058	0.059	0.365	0	0	0	0
Q00839	HNRNPU	Heterogeneous nuclear ribonucleoprotein U	mRNA splicing, via spliceosome;osteoblast differentiation;RNA processing;RNA splicing;gene expression;circadian regulation of gene expression;CRD-mediated mRNA stabilization;	nucleus;nucleoplasm;cell surface;membrane;ribonucleoprotein complex;cytoplasmic ribonucleoprotein granule;CRD-mediated mRNA stability complex;catalytic step 2 spliceosome;	2.568	2.763	3.668	3.853	2.561	2.624	2.893	2.825	-0.069	-0.034	-0.641	-0.479	0	0	0	0
Q96GQ7	DDX27	Probable ATP-dependent RNA helicase DDX27	RNA secondary structure unwinding;	nucleus;	1.276	1.473	4.158	4.317	1.291	1.283	1.759	1.758	-0.106	-0.106	-0.637	-0.408	0	0	0	0
P38159	RBMX	RNA-binding motif protein, X chromosome	regulation of alternative mRNA splicing, via spliceosome;mRNA splicing, via spliceosome;osteoblast differentiation;transcription from RNA polymerase II promoter;mRNA splice site selection;membrane protein ectodomain proteolysis;RNA splicing;gene expression;positive regulation of transcription from RNA polymerase II promoter;negative regulation of mRNA splicing, via spliceosome;positive regulation…	extracellular space;nucleus;nucleoplasm;nuclear euchromatin;membrane;ribonucleoprotein complex;supraspliceosomal complex;extracellular exosome;catalytic step 2 spliceosome;	1.928	1.888	2.588	2.517	2.475	2.563	2.656	2.306	0.184	0.355	-0.908	-0.977	0	0	0	0
P19338	NCL	Nucleolin	angiogenesis;endocytosis;spermatogenesis;positive regulation of tumor necrosis factor production;negative regulation of apoptotic process;positive regulation of transcription from RNA polymerase II promoter;cellular response to lipopolysaccharide;liver regeneration;positive regulation of transcription of nuclear large rRNA transcript from RNA polymerase I promoter;regulation of rRNA processing;po…	fibrillar center;dense fibrillar component;nucleus;nucleoplasm;nucleolus;cell cortex;cell surface;membrane;ribonucleoprotein complex;cytoplasmic ribonucleoprotein granule;extracellular exosome;	2.784	3.083	2.506	2.776	2.812	2.91	3.226	3.08	-0.367	-0.3	-0.839	-0.558	0	0	0	0
Q9BZE4	GTPBP4	Nucleolar GTP-binding protein 1	regulation of cyclin-dependent protein serine/threonine kinase activity;osteoblast differentiation;negative regulation of DNA replication;negative regulation of cell proliferation;negative regulation of cell-cell adhesion;negative regulation of cell migration;negative regulation of protein ubiquitination;negative regulation of collagen binding;ribosome biogenesis;protein stabilization;	nucleus;nucleolus;cytoplasm;Golgi apparatus;membrane;nuclear membrane;perinuclear region of cytoplasm;	2.458	2.58	3.775	3.837	2.268	2.337	2.646	2.546	-0.17	-0.144	-0.634	-0.461	0	0	0	0
P23246	SFPQ	Splicing factor, proline- and glutamine-rich	negative regulation of transcription from RNA polymerase II promoter;alternative mRNA splicing, via spliceosome;double-strand break repair via homologous recombination;transcription, DNA-templated;mRNA processing;RNA splicing;regulation of circadian rhythm;negative regulation of circadian rhythm;positive regulation of sister chromatid cohesion;negative regulation of transcription, DNA-templated;r…	chromatin;nucleus;nucleoplasm;cytoplasm;nuclear matrix;paraspeckles;RNA polymerase II transcription factor complex;	2.514	2.52	3.259	3.281	2.246	2.315	2.696	2.56	-0.201	-0.123	-0.709	-0.693	0	0	0	0
Q13428-3	TCOF1	Isoform 3 of Treacle protein	skeletal system development;transport;transcription of nuclear large rRNA transcript from RNA polymerase I promoter;	nucleus;nucleolus;cytoplasm;	2.345	2.437	1.002	1.05	2.403	2.453	2.682	2.46	-0.095	0.009	-0.461	-0.43	0	0	0	0
C9J2Y9	POLR2B	DNA-directed RNA polymerase subunit beta	transcription from RNA polymerase II promoter;	nucleoplasm;	2.987	3.217	3.721	3.911	2.605	2.694	3.007	2.92	-0.222	-0.165	-0.705	-0.46	0	0	0	0
Q5T4S7	UBR4	E3 ubiquitin-protein ligase UBR4	viral process;protein ubiquitination involved in ubiquitin-dependent protein catabolic process;	nucleoplasm;cytoplasm;centrosome;membrane;integral component of membrane;	3.361	3.494	2.813	2.981	2.618	2.723	3.306	3.163	-0.592	-0.6	-0.543	-0.337	0	0	0	0
Q8WTT2	NOC3L	Nucleolar complex protein 3 homolog	fat cell differentiation;	nucleus;nucleolus;nuclear speck;	0.908	1.095	4.358	4.355	1.21	1.215	1.635	1.553	-0.182	-0.174	-0.487	-0.284	0	0	0	0
Q14692	BMS1	Ribosome biogenesis protein BMS1 homolog	ribosome assembly;	nucleus;nucleolus;	2.961	3.158	3.989	4.176	2.589	2.688	2.992	2.875	-0.07	-0.035	-0.586	-0.328	0	0	0	0
Q15058	KIF14	Kinesin-like protein KIF14	regulation of cell growth;microtubule-based movement;mitotic metaphase plate congression;small GTPase mediated signal transduction;positive regulation of cell proliferation;regulation of G2/M transition of mitotic cell cycle;cerebellar granular layer structural organization;cerebellar Purkinje cell layer structural organization;cerebellar cortex development;hippocampus development;olfactory bulb …	nucleus;cytosol;kinesin complex;microtubule;membrane;midbody;spindle midzone;plasma membrane;	3.801	4.042	3.564	3.7	3.103	3.169	3.678	3.376	-0.587	-0.546	-0.885	-0.65	0	0	0	0
Q9NZB2	FAM120A	Constitutive coactivator of PPAR-gamma-like protein 1		cytoplasm;plasma membrane;membrane;	3.67	3.79	3.695	3.808	2.668	2.775	3.494	3.238	-0.657	-0.566	-0.759	-0.663	0	0	0	0
Q14157	UBAP2L	Ubiquitin-associated protein 2-like	binding of sperm to zona pellucida;hematopoietic stem cell homeostasis;	PcG protein complex;Ada2/Gcn5/Ada3 transcription activator complex;	4.247	4.262	3.447	3.559	3.337	3.435	3.845	3.794	-0.984	-0.907	-1.384	-1.28	0	0	0	0
P11387	TOP1	DNA topoisomerase 1	DNA replication;DNA topological change;chromatin remodeling;chromosome segregation;circadian rhythm;programmed cell death;viral process;phosphorylation;circadian regulation of gene expression;embryonic cleavage;response to drug;	cytoplasmic mRNA processing body;nucleus;nucleoplasm;nucleolus;replication fork protection complex;perikaryon;nuclear chromosome;	2.811	3.046	1.077	1.347	2.629	2.701	2.878	2.764	-0.218	-0.173	-0.858	-0.652	0	0	0	0
O43390	HNRNPR	Heterogeneous nuclear ribonucleoprotein R	mRNA splicing, via spliceosome;mRNA processing;RNA splicing;gene expression;	nucleoplasm;spliceosomal complex;cytoplasm;ribonucleoprotein complex;catalytic step 2 spliceosome;nucleolus;	3.064	3.332	4.005	4.193	2.889	2.96	3.291	3.193	-0.546	-0.502	-1.166	-0.93	0	0	0	0
Q9H3S7	PTPN23	Tyrosine-protein phosphatase non-receptor type 23	negative regulation of epithelial cell migration;protein transport;peptidyl-tyrosine dephosphorylation;ubiquitin-dependent protein catabolic process via the multivesicular body sorting pathway;cilium morphogenesis;positive regulation of homophilic cell adhesion;positive regulation of adherens junction organization;positive regulation of early endosome to late endosome transport;	nucleus;nucleoplasm;cytoplasm;endosome;early endosome;cytoplasmic membrane-bounded vesicle;ciliary basal body;extracellular exosome;	3.685	3.853	2.655	2.717	2.643	2.672	3.404	3.281	-0.642	-0.514	-0.624	-0.413	0	0	0	0
P24928	POLR2A	DNA-directed RNA polymerase II subunit RPB1	mRNA splicing, via spliceosome;transcription, RNA-templated;DNA repair;transcription-coupled nucleotide-excision repair;nucleotide-excision repair;regulation of transcription, DNA-templated;transcription from RNA polymerase II promoter;transcription initiation from RNA polymerase II promoter;transcription elongation from RNA polymerase II promoter;7-methylguanosine mRNA capping;RNA splicing;gene …	nucleus;nucleoplasm;DNA-directed RNA polymerase II, core complex;nucleolus;Prp19 complex;	2.985	3.189	3.76	3.853	2.526	2.568	2.929	2.779	-0.141	-0.06	-0.387	-0.264	0	0	0	0
A6NHR9	SMCHD1	Structural maintenance of chromosomes flexible hinge domain-containing protein 1	chromosome organization;inactivation of X chromosome by DNA methylation;	Barr body;	3.069	3.259	3.349	3.542	2.7	2.765	3.231	3.123	-0.308	-0.234	-0.59	-0.38	0	0	0	0
Q5JRA6	MIA3	Transport and Golgi organization protein 1 homolog	chondrocyte development;positive regulation of leukocyte migration;exocytosis;negative regulation of cell adhesion;protein transport;collagen fibril organization;negative regulation of cell migration;positive regulation of bone mineralization;wound healing;	endoplasmic reticulum membrane;membrane;integral component of membrane;intracellular membrane-bounded organelle;	4.324	4.46	3.219	3.331	3.089	3.142	3.442	3.303	-0.29	-0.267	-0.287	-0.076	0	0	0	0
Q12923	PTPN13	Tyrosine-protein phosphatase non-receptor type 13	protein dephosphorylation;regulation of phosphatidylinositol 3-kinase signaling;peptidyl-tyrosine dephosphorylation;	nucleus;cytoplasm;cytoskeleton;plasma membrane;lamellipodium;neuron projection;cell body;extracellular exosome;	3.604	3.762	3.387	3.545	2.721	2.768	3.687	3.607	-1.066	-0.978	-1.291	-1.056	0	0	0	0
O14654	IRS4	Insulin receptor substrate 4	signal transduction;insulin receptor signaling pathway;positive regulation of signal transduction;regulation of lipid metabolic process;	cytosol;plasma membrane;	3.559	3.767	2.912	2.988	2.818	2.87	3.561	3.447	-0.697	-0.642	-0.788	-0.679	0	0	0	0
O00203	AP3B1	AP-3 complex subunit beta-1	protein targeting to lysosome;intracellular protein transport;blood coagulation;anterograde axon cargo transport;melanosome organization;antigen processing and presentation, exogenous lipid antigen via MHC class Ib;anterograde synaptic vesicle transport;positive regulation of NK T cell differentiation;	lysosomal membrane;Golgi apparatus;membrane;AP-3 adaptor complex;clathrin-coated vesicle membrane;	3.124	3.316	2.764	2.917	2.743	2.822	3.142	3.03	-0.317	-0.269	-0.546	-0.298	0	0	0	0
A0A0A0MTC1	RNF213	E3 ubiquitin-protein ligase RNF213			3.303	3.479	3.399	3.452	2.515	2.596	3.326	3.212	-0.573	-0.482	-0.514	-0.306	0	0	0	0
Q96I24	FUBP3	Far upstream element-binding protein 3	transcription, DNA-templated;transcription from RNA polymerase II promoter;positive regulation of gene expression;positive regulation of transcription, DNA-templated;positive regulation of transcription from RNA polymerase II promoter;	nucleus;cytoplasm;membrane;	3.346	3.499	3.43	3.606	2.875	2.991	3.494	3.371	-0.634	-0.559	-1.088	-0.923	0	0	0	0
Q9GZR7	DDX24	ATP-dependent RNA helicase DDX24	RNA secondary structure unwinding;RNA metabolic process;	nucleolus;membrane;	2.643	2.668	3.565	3.427	2.32	2.459	2.602	2.513	0.029	0.044	-0.512	-0.464	0	0	0	0
Q9BVJ6	UTP14A	U3 small nucleolar RNA-associated protein 14 homolog A	rRNA processing;	nucleolus;small-subunit processome;	2.658	2.857	3.915	4.226	2.598	2.61	3.037	2.907	-0.39	-0.377	-1.058	-0.729	0	0	0	0
P26599	PTBP1	Polypyrimidine tract-binding protein 1	alternative mRNA splicing, via spliceosome;regulation of alternative mRNA splicing, via spliceosome;mRNA splicing, via spliceosome;mRNA processing;RNA splicing;gene expression;negative regulation of RNA splicing;positive regulation of transcription from RNA polymerase II promoter;negative regulation of mRNA splicing, via spliceosome;negative regulation of muscle cell differentiation;	nucleoplasm;nucleolus;membrane;extracellular exosome;	2.827	3.011	3.521	3.842	2.648	2.727	3.035	2.938	-0.32	-0.263	-0.969	-0.632	0	0	0	0
Q08945	SSRP1	FACT complex subunit SSRP1	DNA replication;DNA repair;chromatin remodeling;regulation of transcription, DNA-templated;transcription from RNA polymerase II promoter;transcription elongation from RNA polymerase II promoter;gene expression;viral process;positive regulation of viral transcription;	nucleus;nucleoplasm;chromosome;nucleolus;cytoplasm;	2.996	3.207	1.834	2.119	2.853	2.925	3.132	3.055	-0.248	-0.173	-0.616	-0.377	0	0	0	0
O75122-3	CLASP2	Isoform 3 of CLIP-associating protein 2	microtubule cytoskeleton organization;mitotic cell cycle;vesicle targeting;microtubule nucleation;negative regulation of microtubule depolymerization;Golgi organization;mitotic nuclear division;establishment or maintenance of cell polarity;small GTPase mediated signal transduction;axon guidance;regulation of gastrulation;positive regulation of epithelial cell migration;regulation of epithelial to…	condensed chromosome kinetochore;cytoplasm;Golgi apparatus;trans-Golgi network;microtubule organizing center;kinetochore microtubule;cytosol;microtubule;cytoplasmic microtubule;plasma membrane;cell cortex;membrane;cell leading edge;ruffle membrane;basal cortex;microtubule;focal adhesion;	3.736	3.835	3.333	3.388	2.906	2.993	3.665	3.492	-0.599	-0.508	-0.826	-0.728	0	0	0	0
Q14160	SCRIB	Protein scribble homolog	neural tube closure;positive regulation of receptor recycling;asymmetric protein localization;cell proliferation;viral process;synaptic vesicle targeting;single organismal cell-cell adhesion;cell migration;cochlear nucleus development;establishment of apical/basal cell polarity;wound healing;positive regulation of apoptotic process;astrocyte cell migration;negative regulation of mitotic cell cycl…	nucleoplasm;plasma membrane;cell-cell junction;cell-cell adherens junction;basolateral plasma membrane;lamellipodium;Scrib-APC-beta-catenin complex;myelin sheath abaxonal region;extracellular exosome;plasma membrane;cell leading edge;presynaptic membrane;postsynaptic membrane;	3.16	3.261	2.764	3.025	2.599	2.769	3.703	3.614	-1.238	-1.085	-1.604	-1.436	0	0	0	0
Q8NI27	THOC2	THO complex subunit 2	mRNA processing;mRNA export from nucleus;RNA splicing;poly(A)+ mRNA export from nucleus;viral mRNA export from host cell nucleus;	transcription export complex;THO complex;THO complex part of transcription export complex;nucleoplasm;nuclear speck;	2.932	3.122	2.013	2.28	2.767	2.872	2.973	2.789	-0.18	-0.125	-0.8	-0.575	0	0	0	0
P10809	HSPD1	60 kDa heat shock protein, mitochondrial	response to hypoxia;detection of misfolded protein;B cell cytokine production;MyD88-dependent toll-like receptor signaling pathway;positive regulation of T cell mediated immune response to tumor cell;'de novo' protein folding;activation of cysteine-type endopeptidase activity involved in apoptotic process;response to unfolded protein;response to heat;response to cold;viral process;response to lip…	extracellular space;cytoplasm;mitochondrion;mitochondrial inner membrane;mitochondrial matrix;early endosome;rough endoplasmic reticulum;Golgi apparatus;cytosol;plasma membrane;coated pit;cell surface;membrane;mitochondrial crista;coated vesicle;secretory granule;zymogen granule;myelin sheath;protein complex;membrane raft;lipopolysaccharide receptor complex;extracellular exosome;cyclin-dependent …	2.238	2.421	3.12	3.255	2.515	2.604	2.755	2.635	0.097	0.136	-0.625	-0.37	0	0	0	0
O75534	CSDE1	Cold shock domain-containing protein E1	regulation of transcription, DNA-templated;male gonad development;nuclear-transcribed mRNA catabolic process, no-go decay;	cytoplasm;mitochondrial inner membrane;Golgi apparatus;plasma membrane;CRD-mediated mRNA stability complex;	3.3	3.362	3.711	3.814	2.812	2.938	3.408	3.397	-0.738	-0.704	-1.079	-0.904	0	0	0	0
Q07954	LRP1	Prolow-density lipoprotein receptor-related protein 1	retinoid metabolic process;receptor-mediated endocytosis;protein kinase C-activating G-protein coupled receptor signaling pathway;aging;phototransduction, visible light;cell proliferation;positive regulation of cholesterol efflux;negative regulation of neuron projection development;negative regulation of smooth muscle cell migration;negative regulation of Wnt signaling pathway;positive regulation…	nucleolus;cytoplasm;lysosomal membrane;endosome;plasma membrane;integral component of plasma membrane;coated pit;focal adhesion;clathrin-coated vesicle;dendrite;endocytic vesicle membrane;neuronal cell body;receptor complex;	2.807	3.019	3.017	3.263	2.38	2.467	3	2.813	-0.255	-0.205	-0.572	-0.283	0	0	0	0
O43143	DHX15	Pre-mRNA-splicing factor ATP-dependent RNA helicase DHX15	mRNA processing;RNA splicing;	nucleus;nucleoplasm;U12-type spliceosomal complex;nucleolus;cytoplasm;U2-type post-mRNA release spliceosomal complex;	3.027	3.317	3.599	3.805	2.697	2.784	3.128	3.003	-0.338	-0.271	-0.763	-0.481	0	0	0	0
Q9BUQ8	DDX23	Probable ATP-dependent RNA helicase DDX23	cis assembly of pre-catalytic spliceosome;RNA splicing, via transesterification reactions;mRNA splicing, via spliceosome;RNA splicing;gene expression;RNA secondary structure unwinding;	nucleus;nucleoplasm;U5 snRNP;nucleolus;mitochondrion;plasma membrane;extracellular exosome;catalytic step 2 spliceosome;	2.998	3.182	1.162	1.34	2.404	2.535	2.801	2.751	-0.322	-0.289	-0.767	-0.532	0	0	0	0
Q9Y2W1	THRAP3	Thyroid hormone receptor-associated protein 3	regulation of alternative mRNA splicing, via spliceosome;nuclear-transcribed mRNA catabolic process;transcription initiation from RNA polymerase II promoter;mRNA processing;circadian rhythm;RNA splicing;intracellular steroid hormone receptor signaling pathway;androgen receptor signaling pathway;positive regulation of circadian rhythm;positive regulation of transcription, DNA-templated;positive re…	nucleus;nucleoplasm;mediator complex;extracellular exosome;exon-exon junction complex;	2.599	2.608	1.364	1.347	2.38	2.528	2.769	2.52	-0.067	0.059	-0.22	-0.234	0	0	0	0
O00567	NOP56	Nucleolar protein 56	rRNA modification;rRNA processing;	nucleoplasm;nucleolus;small nucleolar ribonucleoprotein complex;cytoplasm;membrane;box C/D snoRNP complex;small-subunit processome;pre-snoRNP complex;	2.809	2.907	3.77	3.857	2.587	2.66	2.918	2.803	-0.148	-0.09	-0.685	-0.554	0	0	0	0
Q9BVP2	GNL3	Guanine nucleotide-binding protein-like 3	cell proliferation;regulation of cell proliferation;ribosome biogenesis;positive regulation of pri-miRNA transcription from RNA polymerase II promoter;	extracellular space;nucleus;nucleoplasm;nucleolus;membrane;	1.519	1.758	4.278	4.398	1.464	1.48	1.909	1.782	-0.112	-0.081	-0.661	-0.481	0	0	0	0
P42694	HELZ	Probable helicase with zinc finger domain	metabolic process;	nucleus;membrane;	3.575	3.723	3.182	3.387	2.711	2.826	3.578	3.52	-0.789	-0.729	-0.921	-0.682	0	0	0	0
P51991	HNRNPA3	Heterogeneous nuclear ribonucleoprotein A3	mRNA splicing, via spliceosome;RNA splicing;gene expression;mRNA transport;	nucleus;nucleoplasm;cytoplasm;ribonucleoprotein complex;ribonucleoprotein granule;neuron projection;catalytic step 2 spliceosome;	2.623	2.589	3.449	3.308	2.443	2.494	2.767	2.558	-0.171	-0.102	-0.85	-0.886	0	0	0	0
P46100	ATRX	Transcriptional regulator ATRX	DNA repair;DNA methylation;DNA recombination;nucleosome assembly;DNA replication-independent nucleosome assembly;chromatin remodeling;transcription, DNA-templated;regulation of transcription, DNA-templated;spermatogenesis;positive regulation of nuclear cell cycle DNA replication;DNA damage response, signal transduction by p53 class mediator;forebrain development;replication fork processing;positi…	nucleus;nucleoplasm;nuclear heterochromatin;PML body;telomeric heterochromatin;SWI/SNF superfamily-type complex;	2.756	2.892	2.874	2.955	2.472	2.546	2.873	2.726	-0.122	-0.052	-0.459	-0.255	0	0	0	0
Q9NW13	RBM28	RNA-binding protein 28	mRNA processing;RNA splicing;	spliceosomal complex;nucleolus;	2.57	2.744	4.252	4.333	2.564	2.615	2.714	2.558	-0.004	0.032	-0.651	-0.529	0	0	0	0
P17480	UBTF	Nucleolar transcription factor 1	chromatin silencing at rDNA;chromatin remodeling;regulation of transcription from RNA polymerase I promoter;transcription from RNA polymerase I promoter;transcription initiation from RNA polymerase I promoter;transcription elongation from RNA polymerase I promoter;termination of RNA polymerase I transcription;gene expression;regulation of gene expression, epigenetic;negative regulation of gene ex…	fibrillar center;nucleoplasm;nucleolus;	2.816	2.948	3.247	3.371	2.522	2.61	2.931	2.765	-0.003	0.06	-0.363	-0.251	0	0	0	0
P46087	NOP2	Probable 28S rRNA (cytosine(4447)-C(5))-methyltransferase	rRNA processing;positive regulation of cell proliferation;methylation;	nucleolus;	2.122	2.238	3.964	4.077	2.159	2.216	2.208	2.063	-0.016	0.012	-0.68	-0.611	0	0	0	0
Q9H307	PNN	Pinin	mRNA splicing, via spliceosome;transcription, DNA-templated;regulation of transcription, DNA-templated;cell adhesion;	nucleoplasm;intermediate filament;plasma membrane;cell-cell junction;membrane;nuclear speck;desmosome;catalytic step 2 spliceosome;exon-exon junction complex;	2.688	2.604	3.163	3.206	2.561	2.619	2.768	2.647	0.048	0.115	-0.214	-0.149	0	0	0	0
Q8WYP5	AHCTF1	Protein ELYS	mitotic cell cycle;cytokinesis;regulation of transcription, DNA-templated;small GTPase mediated signal transduction;protein transport;mRNA transport;nuclear pore complex assembly;	nucleus;nucleoplasm;cytosol;nuclear matrix;nuclear membrane;extracellular exosome;condensed chromosome kinetochore;chromatin;nuclear pore;nuclear pore outer ring;	3.177	3.301	3.443	3.559	2.605	2.644	3.155	3	-0.362	-0.256	-0.477	-0.381	0	0	0	0
Q03701	CEBPZ	CCAAT/enhancer-binding protein zeta	transcription from RNA polymerase II promoter;positive regulation of transcription from RNA polymerase II promoter;	nucleus;	2.126	2.305	4.228	4.349	2.186	2.274	2.566	2.525	-0.309	-0.26	-0.882	-0.678	0	0	0	0
Q7Z2W4	ZC3HAV1	Zinc finger CCCH-type antiviral protein 1	metabolic process;response to virus;positive regulation of type I interferon production;positive regulation of interferon-alpha production;positive regulation of interferon-beta production;suppression by virus of host molecular function;positive regulation of I-kappaB kinase/NF-kappaB signaling;negative regulation of viral genome replication;innate immune response;regulation of defense response t…	nucleus;cytoplasm;lysosome;late endosome;Golgi apparatus;	4.121	4.167	3.46	3.546	3.178	3.306	3.723	3.562	-0.545	-0.431	-0.622	-0.535	0	0	0	0
Q12830	BPTF	Nucleosome-remodeling factor subunit BPTF	negative regulation of transcription from RNA polymerase II promoter;embryonic placenta development;chromatin remodeling;transcription, DNA-templated;regulation of transcription, DNA-templated;brain development;endoderm development;anterior/posterior pattern specification;positive regulation of transcription, DNA-templated;	nucleus;nucleoplasm;cytoplasm;NURF complex;extracellular exosome;	2.507	2.657	2.064	2.234	2.207	2.337	2.894	2.712	0.119	0.195	-0.046	0.178	0	0	0	0
C9JZR2	CTNND1	Catenin delta-1	single organismal cell-cell adhesion;	plasma membrane;	3.407	3.506	2.747	2.81	2.688	2.85	3.811	3.651	-1.4	-1.269	-1.618	-1.563	0	0	0	0
Q14247	CTTN	Src substrate cortactin	intracellular protein transport;receptor-mediated endocytosis;substrate-dependent cell migration, cell extension;small GTPase mediated signal transduction;actin filament polymerization;regulation of axon extension;positive regulation of actin filament polymerization;actin cytoskeleton reorganization;positive regulation of smooth muscle contraction;focal adhesion assembly;neuron projection morphog…	ruffle;podosome;cytoplasm;cytoskeleton;coated pit;focal adhesion;cell cortex;lamellipodium;cortical cytoskeleton;dendritic spine;extracellular exosome;mitotic spindle midzone;actin filament;voltage-gated potassium channel complex;growth cone;	4.29	4.337	3.223	3.282	3.151	3.264	3.826	3.729	-0.689	-0.617	-0.884	-0.791	0	0	0	0
Q06787-6	FMR1	Isoform 5 of Synaptic functional regulator FMR1	central nervous system development;negative regulation of translation;negative regulation of translational initiation;mRNA transport;	nucleus;nucleoplasm;nucleolus;cytoplasm;polysome;mRNA cap binding complex;cytoplasmic stress granule;membrane;dendrite;cytoplasmic ribonucleoprotein granule;polysomal ribosome;	3.329	3.399	3.269	3.412	2.737	2.821	3.509	3.408	-0.823	-0.787	-1.13	-1.021	0	0	0	0
Q01780	EXOSC10	Exosome component 10	nuclear-transcribed mRNA catabolic process, nonsense-mediated decay;maturation of 5.8S rRNA;nuclear-transcribed mRNA catabolic process;dosage compensation by inactivation of X chromosome;nuclear mRNA surveillance;CUT catabolic process;nuclear polyadenylation-dependent rRNA catabolic process;histone mRNA catabolic process;nuclear retention of unspliced pre-mRNA at the site of transcription;RNA pho…	nuclear exosome (RNase complex);exosome (RNase complex);nucleus;nucleoplasm;nucleolus;cytoplasm;membrane;transcriptionally active chromatin;	2.879	3.051	4.027	4.096	2.605	2.689	2.952	2.829	-0.338	-0.276	-0.808	-0.566	0	0	0	0
Q8NE71	ABCF1	ATP-binding cassette sub-family F member 1	translation;translational initiation;inflammatory response;positive regulation of translation;transmembrane transport;ribosome biogenesis;	nuclear envelope;nucleoplasm;cytoplasm;cytosol;ribosome;membrane;polysomal ribosome;	3.032	3.153	3.877	4.019	2.73	2.763	3.18	3.045	-0.398	-0.358	-0.866	-0.725	0	0	0	0
Q5JTH9	RRP12	RRP12-like protein		nucleolus;integral component of membrane;nuclear membrane;	1.73	1.824	3.906	4.057	1.577	1.633	2.181	2.021	-0.111	-0.121	-0.341	-0.277	0	0	0	0
Q9H0A0	NAT10	RNA cytidine acetyltransferase	metabolic process;	nucleus;nucleolus;membrane;	2.596	2.779	3.66	3.79	2.41	2.463	2.777	2.698	-0.192	-0.173	-0.669	-0.403	0	0	0	0
Q9UIG0	BAZ1B	Tyrosine-protein kinase BAZ1B	heart morphogenesis;double-strand break repair;chromatin assembly or disassembly;transcription, DNA-templated;regulation of transcription, DNA-templated;cellular response to DNA damage stimulus;histone phosphorylation;peptidyl-tyrosine phosphorylation;chromatin-mediated maintenance of transcription;positive regulation of receptor activity;	condensed chromosome;pericentric heterochromatin;nuclear replication fork;	2.728	2.96	3.745	3.88	2.683	2.68	2.893	2.84	-0.232	-0.265	-0.985	-0.782	0	0	0	0
P07910-2	HNRNPC	Isoform C1 of Heterogeneous nuclear ribonucleoproteins C1/C2	mRNA splicing, via spliceosome;osteoblast differentiation;RNA splicing;gene expression;ATP-dependent chromatin remodeling;3'-UTR-mediated mRNA stabilization;	nuclear chromatin;nucleus;nucleoplasm;spliceosomal complex;cytosol;membrane;protein complex;extracellular exosome;catalytic step 2 spliceosome;	2.507	2.743	3.626	3.821	2.626	2.748	2.979	2.922	-0.568	-0.52	-1.292	-1.147	0	0	0	0
Q6PD62	CTR9	RNA polymerase-associated protein CTR9 homolog	negative regulation of transcription from RNA polymerase II promoter;endodermal cell fate commitment;inner cell mass cell differentiation;trophectodermal cell differentiation;blastocyst growth;transcription, DNA-templated;JAK-STAT cascade;histone monoubiquitination;Wnt signaling pathway;stem cell maintenance;positive regulation of transcription elongation from RNA polymerase II promoter;histone H…	Cdc73/Paf1 complex;nuclear speck;transcriptionally active chromatin;	2.78	2.984	2.975	3.151	2.53	2.633	2.888	2.776	-0.137	-0.107	-0.541	-0.268	0	0	0	0
P33176	KIF5B	Kinesin-1 heavy chain	microtubule-based movement;cytoplasm organization;axon guidance;protein localization;cytoskeleton-dependent intracellular transport;positive regulation of synaptic transmission, GABAergic;stress granule disassembly;regulation of membrane potential;positive regulation of potassium ion transport;cellular protein metabolic process;vesicle transport along microtubule;plus-end-directed vesicle transpo…	cytoplasm;microtubule organizing center;kinesin complex;microtubule;membrane;endocytic vesicle;vesicle;ciliary rootlet;neuron projection;perinuclear region of cytoplasm;	2.964	3.156	2.813	2.955	2.316	2.49	3.294	3.191	-0.88	-0.755	-1.185	-1.119	0	0	0	0
Q13263	TRIM28	Transcription intermediary factor 1-beta	negative regulation of transcription from RNA polymerase II promoter;epithelial to mesenchymal transition;DNA repair;transcription initiation from RNA polymerase II promoter;embryo implantation;gene expression;protein ubiquitination;protein sumoylation;positive regulation of transcription factor import into nucleus;DNA methylation involved in embryo development;innate immune response;positive reg…	nucleus;nucleoplasm;nuclear euchromatin;nuclear heterochromatin;RNA polymerase II transcription factor complex;	3.211	3.494	3.684	3.927	2.995	3.119	3.387	3.236	-0.426	-0.358	-1.051	-0.745	0	0	0	0
F5H5D3	TUBA1C	Tubulin alpha chain	microtubule-based process;metabolic process;protein polymerization;	cytoplasm;microtubule;	3.701	3.923	3.046	3.255	3.028	3.167	3.876	3.841	-1.123	-1.035	-1.463	-1.233	0	0	0	0
Q96N67	DOCK7	Dedicator of cytokinesis protein 7	microtubule cytoskeleton organization;hematopoietic progenitor cell differentiation;small GTPase mediated signal transduction;axonogenesis;interkinetic nuclear migration;neuron projection development;positive regulation of peptidyl-serine phosphorylation;pigmentation;establishment of neuroblast polarity;regulation of neurogenesis;activation of GTPase activity;	focal adhesion;axon;growth cone;neuron projection;basal part of cell;COP9 signalosome;	3.426	3.587	3.065	3.271	2.803	2.852	3.599	3.461	-0.789	-0.781	-0.928	-0.761	0	0	0	0
B0QY89	EIF3L	Eukaryotic translation initiation factor 3 subunit L	formation of translation preinitiation complex;regulation of translational initiation;	eukaryotic translation initiation factor 3 complex;eukaryotic 43S preinitiation complex;eukaryotic 48S preinitiation complex;	3.809	4.028	3.432	3.594	3.043	3.186	3.912	3.799	-1.223	-1.16	-1.444	-1.262	0	0	0	0
Q92499	DDX1	ATP-dependent RNA helicase DDX1	spliceosomal complex assembly;double-strand break repair;transcription, DNA-templated;regulation of transcription, DNA-templated;tRNA splicing, via endonucleolytic cleavage and ligation;regulation of translational initiation;multicellular organismal development;response to virus;RNA secondary structure unwinding;DNA duplex unwinding;response to exogenous dsRNA;nucleic acid phosphodiester bond hyd…	nucleus;nucleoplasm;cytoplasm;cytoplasmic stress granule;membrane;ribonucleoprotein complex;cleavage body;tRNA-splicing ligase complex;	3.2	3.356	3.214	3.439	2.85	2.982	3.531	3.456	-0.799	-0.728	-1.171	-0.979	0	0	0	0
A0A087X0P0	CENPE	Centromere-associated protein E	microtubule-based movement;metabolic process;	kinesin complex;microtubule;	3.755	3.945	3.451	3.661	2.669	2.827	3.744	3.379	-0.781	-0.74	-0.764	-0.504	0	0	0	0
Q99700	ATXN2	Ataxin-2	negative regulation of receptor internalization;regulation of translation;regulation of cytoplasmic mRNA processing body assembly;RNA metabolic process;cerebellar Purkinje cell differentiation;cytoplasmic mRNA processing body assembly;stress granule assembly;negative regulation of multicellular organism growth;neuron projection morphogenesis;homeostasis of number of cells;RNA transport;neuromuscu…	nucleoplasm;cytoplasm;Golgi apparatus;trans-Golgi network;polysome;cytoplasmic stress granule;membrane;ribonucleoprotein complex;perinuclear region of cytoplasm;	4.077	4.105	3.456	3.568	2.975	3.082	3.598	3.549	-0.589	-0.453	-0.604	-0.626	0	0	0	0
Q9Y2X3	NOP58	Nucleolar protein 58	rRNA modification;rRNA processing;snRNP protein import into nucleus;cell growth;	nucleus;nucleolus;small nucleolar ribonucleoprotein complex;cytoplasm;Cajal body;membrane;box C/D snoRNP complex;small-subunit processome;pre-snoRNP complex;	2.744	2.928	3.606	3.803	2.532	2.633	2.902	2.737	-0.24	-0.202	-0.838	-0.616	0	0	0	0
Q13823	GNL2	Nucleolar GTP-binding protein 2	ribosome biogenesis;	nucleus;nucleolus;membrane;	0.565	0.651	3.385	3.515	0.906	0.91	1.022	0.895	-0.063	-0.029	-0.61	-0.524	0	0	0	0
Q99848	EBNA1BP2	Probable rRNA-processing protein EBP2	ribosome biogenesis;	nucleus;nucleolus;membrane;	-0.169	-0.206	3.891	3.882	0.17	0.05	0.237	0.163	0.251	0.187	-0.474	-0.477	0	0	0	0
P22314	UBA1	Ubiquitin-like modifier-activating enzyme 1	cellular response to DNA damage stimulus;protein ubiquitination;modification-dependent protein catabolic process;	nucleus;cytoplasm;mitochondrion;cytosol;extracellular exosome;heterochromatin;lysosomal membrane;endosome membrane;desmosome;rough endoplasmic reticulum membrane;	3.01	3.192	3.126	3.283	2.574	2.699	3.34	3.23	-0.536	-0.484	-0.898	-0.649	0	0	0	0
P05023	ATP1A1	Sodium/potassium-transporting ATPase subunit alpha-1	regulation of the force of heart contraction;regulation of sodium ion transport;cellular sodium ion homeostasis;regulation of blood pressure;potassium ion import;dephosphorylation;cellular potassium ion homeostasis;negative regulation of glucocorticoid biosynthetic process;ion transmembrane transport;sodium ion export from cell;response to drug;negative regulation of heart contraction;positive re…	endosome;endoplasmic reticulum;Golgi apparatus;plasma membrane;sodium:potassium-exchanging ATPase complex;caveola;intercalated disc;membrane;integral component of membrane;basolateral plasma membrane;apical plasma membrane;T-tubule;sarcolemma;melanosome;myelin sheath;protein complex;extracellular exosome;neuronal postsynaptic density;extracellular vesicle;	2.999	3.175	2.933	3.125	2.536	2.606	3.366	3.203	-0.659	-0.572	-0.554	-0.448	0	0	0	0
Q14966	ZNF638	Zinc finger protein 638	transcription, DNA-templated;regulation of transcription, DNA-templated;RNA splicing;	nucleoplasm;cytoplasm;nuclear speck;intracellular membrane-bounded organelle;	3.24	3.357	3.469	3.729	2.834	2.891	3.335	3.149	-0.357	-0.277	-0.705	-0.596	0	0	0	0
Q6Y7W6	GIGYF2	GRB10-interacting GYF protein 2	feeding behavior;adult locomotory behavior;post-embryonic development;negative regulation of translation;spinal cord motor neuron differentiation;mitotic G1 DNA damage checkpoint;multicellular organism growth;cellular protein metabolic process;insulin-like growth factor receptor signaling pathway;homeostasis of number of cells within a tissue;musculoskeletal movement;neuromuscular process control…	cytoplasm;membrane;	3.37	3.446	3.274	3.306	2.652	2.725	3.499	3.294	-0.896	-0.826	-1.152	-0.989	0	0	0	0
Q9Y6Y8	SEC23IP	SEC23-interacting protein	acrosome assembly;intracellular protein transport;Golgi organization;single fertilization;	cytoplasm;endoplasmic reticulum-Golgi intermediate compartment;cis-Golgi network;ER to Golgi transport vesicle membrane;intracellular membrane-bounded organelle;endoplasmic reticulum exit site;perinuclear endoplasmic reticulum;	3.673	3.942	2.9	3.08	2.98	3.071	3.489	3.428	-0.556	-0.462	-0.656	-0.524	0	0	0	0
P05455	SSB	Lupus La protein	tRNA modification;histone mRNA metabolic process;	nucleus;ribonucleoprotein complex;	2.386	2.607	4.371	4.485	2.629	2.656	2.678	2.578	0.011	0.052	-0.732	-0.531	0	0	0	0
P55265	ADAR	Double-stranded RNA-specific adenosine deaminase	osteoblast differentiation;in utero embryonic development;hematopoietic progenitor cell differentiation;somatic diversification of immune receptors via somatic mutation;adenosine to inosine editing;mRNA processing;protein import into nucleus;protein export from nucleus;response to virus;gene expression;base conversion or substitution editing;mRNA modification;cytokine-mediated signaling pathway;e…	nucleus;nucleoplasm;nucleolus;cytoplasm;membrane;supraspliceosomal complex;	3.114	3.266	3.42	3.44	2.574	2.699	3.249	3.096	-0.423	-0.395	-0.816	-0.623	0	0	0	0
O14578-4	CIT	Isoform 4 of Citron Rho-interacting kinase	mitotic sister chromatid segregation;cytokinesis;protein phosphorylation;mitotic nuclear division;metaphase/anaphase transition of mitotic cell cycle;small GTPase mediated signal transduction;spermatogenesis;dendrite development;positive regulation of cytokinesis;generation of neurons;negative regulation of dendrite morphogenesis;	ruffle;vacuole;cytosol;actin cytoskeleton;membrane;	3.423	3.566	3.441	3.621	2.679	2.732	3.414	3.265	-0.717	-0.626	-0.797	-0.526	0	0	0	0
Q6ZU80	CEP128	Centrosomal protein of 128 kDa		spindle pole;cytoplasm;centriole;microtubule organizing center;	3.709	3.49	3.166	3.142	2.931	3.03	3.304	3.163	-0.223	-0.17	-0.71	-0.671	0	0	0	0
Q9UPQ9-1	TNRC6B	Isoform 2 of Trinucleotide repeat-containing gene 6B protein	regulation of translation;epidermal growth factor receptor signaling pathway;Notch signaling pathway;fibroblast growth factor receptor signaling pathway;gene expression;posttranscriptional gene silencing;gene silencing by RNA;Fc-epsilon receptor signaling pathway;innate immune response;neurotrophin TRK receptor signaling pathway;phosphatidylinositol-mediated signaling;positive regulation of nucle…	cytoplasmic mRNA processing body;cytosol;	3.895	3.912	3.517	3.45	2.911	2.943	3.525	3.307	-0.559	-0.408	-0.485	-0.498	0	0	0	0
Q15393	SF3B3	Splicing factor 3B subunit 3	RNA splicing, via transesterification reactions;mRNA splicing, via spliceosome;mRNA processing;protein complex assembly;RNA splicing;gene expression;negative regulation of protein catabolic process;	nucleoplasm;spliceosomal complex;U12-type spliceosomal complex;small nuclear ribonucleoprotein complex;catalytic step 2 spliceosome;	3.037	3.17	3.088	3.278	2.518	2.613	3.215	3.16	-0.276	-0.213	-0.192	0.045	0	0	0	0
Q9NVP1	DDX18	ATP-dependent RNA helicase DDX18	RNA secondary structure unwinding;	nucleolus;membrane;	2.544	2.727	4.135	4.32	2.439	2.491	2.763	2.716	-0.276	-0.209	-0.892	-0.619	0	0	0	0
P38646	HSPA9	Stress-70 protein, mitochondrial	protein folding;protein export from nucleus;protein targeting to mitochondrion;response to toxic substance;negative regulation of apoptotic process;cellular protein metabolic process;cellular response to interleukin-1;	nucleolus;cytoplasm;mitochondrion;focal adhesion;mitochondrial nucleoid;myelin sheath;extracellular exosome;	2.633	2.763	2.253	2.479	2.434	2.474	2.74	2.619	-0.001	-0.027	-0.474	-0.241	0	0	0	0
B4DXZ6	FXR1	Fragile X mental retardation syndrome-related protein 1	negative regulation of translation;	nucleus;cytoplasm;	3.619	3.733	3.477	3.539	2.838	2.967	3.736	3.649	-1.034	-0.931	-1.352	-1.132	0	0	0	0
P02751	FN1	Fibronectin	angiogenesis;regulation of protein phosphorylation;platelet degranulation;acute-phase response;cell-substrate junction assembly;cell adhesion;calcium-independent cell-matrix adhesion;blood coagulation;positive regulation of cell proliferation;regulation of cell shape;response to wounding;positive regulation of gene expression;positive regulation of peptidase activity;peptide cross-linking;extrace…	extracellular region;fibrinogen complex;basal lamina;extracellular space;endoplasmic reticulum-Golgi intermediate compartment;apical plasma membrane;extracellular matrix;platelet alpha granule lumen;extracellular exosome;blood microparticle;extracellular matrix;	2.429	2.583	1.014	1.118	1.702	1.782	3.559	3.385	-1.477	-1.28	-1.531	-1.412	0	0	0	0
Q86V48	LUZP1	Leucine zipper protein 1	ventricular septum development;neural fold bending;artery development;	nucleus;membrane;extracellular exosome;	3.357	3.336	2.962	2.987	2.607	2.733	3.531	3.141	-0.475	-0.321	-1.032	-1.131	0	0	0	0
P55072	VCP	Transitional endoplasmic reticulum ATPase	DNA repair;double-strand break repair;ER to Golgi vesicle-mediated transport;activation of cysteine-type endopeptidase activity involved in apoptotic process;cellular response to DNA damage stimulus;protein ubiquitination;protein N-linked glycosylation via asparagine;viral genome replication;translesion synthesis;ER-associated ubiquitin-dependent protein catabolic process;endoplasmic reticulum un…	proteasome complex;Hrd1p ubiquitin ligase complex;nucleus;nucleoplasm;cytoplasm;endoplasmic reticulum;endoplasmic reticulum membrane;lipid particle;cytosol;VCP-NPL4-UFD1 AAA ATPase complex;site of double-strand break;myelin sheath;intracellular membrane-bounded organelle;perinuclear region of cytoplasm;extracellular exosome;VCP-NSFL1C complex;	3.678	3.86	3.071	3.241	3.133	3.185	3.542	3.445	-0.524	-0.516	-0.946	-0.665	0	0	0	0
P14866	HNRNPL	Heterogeneous nuclear ribonucleoprotein L	mRNA splicing, via spliceosome;RNA processing;RNA splicing;gene expression;	nucleus;nucleoplasm;cytoplasm;membrane;ribonucleoprotein complex;pronucleus;extracellular exosome;	2.349	2.404	3.735	3.765	2.35	2.409	2.486	2.406	-0.042	0.009	-0.639	-0.617	0	0	0	0
Q92621	NUP205	Nuclear pore complex protein Nup205	protein import into nucleus, docking;mitotic cell cycle;carbohydrate metabolic process;nucleocytoplasmic transport;mitotic nuclear envelope disassembly;hexose transport;gene expression;regulation of glucose transport;glucose transport;viral process;protein sumoylation;viral life cycle;viral transcription;cytokine-mediated signaling pathway;cellular response to heat;post-translational protein modi…	nuclear envelope;nuclear pore;nucleoplasm;cytoplasm;membrane;nuclear membrane;nuclear periphery;	3.506	3.466	3.009	3.146	2.629	2.712	3.468	3.347	-0.64	-0.516	-0.59	-0.348	0	0	0	0
Q5UIP0	RIF1	Telomere-associated protein RIF1	telomere maintenance;cellular response to DNA damage stimulus;cell cycle;stem cell maintenance;positive regulation of double-strand break repair via nonhomologous end joining;	chromosome, telomeric region;female pronucleus;male pronucleus;nucleus;cytoplasm;spindle;plasma membrane;	3.259	3.474	3.451	3.821	2.728	2.866	3.444	3.302	-0.646	-0.601	-0.961	-0.626	0	0	0	0
[truncated: 1,417 more rows]

## Sheet: Tab 2. TPs and FPs for OMM RBPs
TP1 (Uniprot accession)	FP1 (Uniprot accession)	TP2 (Uniprot accession)	FP2 (Uniprot accession)
Q15785	Q06830	Q15785	P01023
O00571	Q9Y237	O00571	A6NIZ1
P42345	Q8N163	P42345	Q86V21
P00387	P00390	P00387	Q6PD74
O96008	Q15046	O96008	Q16613
Q96HS1	Q8IYB8	Q96HS1	P49588
P19367	P41250	P19367	Q9NRN7
Q8IXI1	P47897	Q8IXI1	Q9NUJ1
P57105	Q6L8Q7	P57105	Q96IU4
[truncated: 2,325 more rows]

## Sheet: Tab 3. Column definition
Associated Tabs	Column name	Column definition
[truncated: 25 more rows]
