# Supplementary material for: Spatiotemporally-resolved mapping of RNA binding proteins via functional proximity labeling reveals a mitochondrial mRNA anchor promoting stress recovery
Source: Nat Commun. 2021 Aug 17;12:4980. doi: 10.1038/s41467-021-25259-2 (PMC8370977; doi:10.1038/s41467-021-25259-2)
Supplement: Supplementary file 7 — Supplementary Dataset 5 [file 41467_2021_25259_MOESM7_ESM.xlsx]

## Sheet: Tab 1. OMM RBP -PUR
Uniprot accession	Gene symbol	Protein name	GO molecular function	GO cellular component	OMM annotation (Hung V., et al.eLife. 2017.)	Sub-mitochondrial annotation	Mitochndrial annotation	Mito-ER contact annotation (Cho K., et al. PNAS. 2020.)	OOPS (Queiroz, R.M.L., et al. Nat. Biotech. 2019.)	OligodT pulldown (Queiroz, RML., et al Nat. Biotech. 2019)	XRANX (Trendel J.,et al. Cell. 2019)	OligodT Pulldown (Baltz AG.,et al. Mol Cell.2012)	CARIC (Huang R.,et al. PNAS.2019)	GO RNA binding	RBD map (Castello A., et al. Mol Cell. 2016)	OligodT Pulldown (Castello A., et al. Cell. 2012)	OligodT Pulldown (Milek M, et al. Genome Res. 2017)	Ptex (Urdaneta EC, et al. Nat. Commun. 2019.)	pCLAP (Mullari M, et al. J. Proteome Res. 2017.)	known RBP	polyA RBP	Domain 1	Domain 2
F1T0I1	SEC16A	Protein transport protein sec16	N/A	Golgi membrane;	0	N/A	0	0	0	0	0	0	0	0	0	0	0	1	0	Known	Non-polyA	Sec16	Sec16_C
Q49A88	CCDC14	Coiled-coil domain-containing protein 14	protein binding|	centrosome;	0	N/A	0	0	1	0	0	0	0	0	0	0	0	0	0	Known	Non-polyA	CCDC14	N/A
Q15154	PCM1	Pericentriolar material 1 protein	protein binding|identical protein binding|	pericentriolar material;cytoplasm;centrosome;cytosol;membrane;nuclear membrane;centriolar satellite;ciliary basal body;protein complex;0nmotile primary cilium;centrosome;	0	N/A	0	0	1	0	1	0	0	0	0	0	0	1	0	Known	Non-polyA	PCM1_C	N/A
Q16531	DDB1	DNA damage-binding protein 1	DNA binding|protein binding|damaged DNA binding|	extracellular space;nucleus;nucleoplasm;cytoplasm;Cul4A-RING E3 ubiquitin ligase complex;Cul4B-RING E3 ubiquitin ligase complex;extracellular exosome;Cul4-RING E3 ubiquitin ligase complex;	0	N/A	0	0	1	0	1	0	0	0	0	0	0	1	1	Known	Non-polyA	MMS1_N	CPSF_A
M0R1A7	RPL18A	60S ribosomal protein L18a	structural constituent of ribosome|	ribosome;	0	N/A	0	0	0	0	0	1	0	0	0	1	1	1	1	Known	polyA	Ribosomal_L18A	N/A
P08670	VIM	Vimentin	glycoprotein binding|double-stranded RNA binding|structural constituent of cytoskeleton|structural constituent of eye lens|protein binding|protein C-terminus binding|identical protein binding|scaffold protein binding|keratin filament binding|	cytoplasm;peroxisome;cytosol;cytoskeleton;intermediate filament;focal adhesion;cell leading edge;neuron projection;intermediate filament cytoskeleton;extracellular exosome;plasma membrane;	0	N/A	0	0	0	0	1	0	1	1	1	0	0	1	1	Known	polyA	Filament	Filament_head
Q9NVH0	EXD2	Exonuclease 3'-5' domain-containing protein 2	nucleic acid binding|3'-5' exonuclease activity|	nucleus;cytoplasm;	1	N/A	1	1	0	0	0	0	0	0	0	0	1	0	0	Known	polyA	DNA_pol_A_exo1	N/A
Q7Z434	MAVS	Mitochondrial antiviral-signaling protein	signal transducer activity|protein binding|protein kinase binding|CARD domain binding|	mitochondrion;mitochondrial outer membrane;peroxisomal membrane;integral component of membrane;mitochondrial membrane;	1	OMM	1	1	1	0	0	0	0	0	0	0	0	0	0	Known	Non-polyA	CARD_2	N/A
Q14318	FKBP8	Peptidyl-prolyl cis-trans isomerase FKBP8	peptidyl-prolyl cis-trans isomerase activity|protein binding|FK506 binding|identical protein binding|metal ion binding|	cytoplasm;endoplasmic reticulum membrane;membrane;integral component of endoplasmic reticulum membrane;mitochondrial membrane;	0	N/A	1	1	1	0	0	0	0	0	0	0	0	0	0	Known	Non-polyA	FKBP_C	N/A
Q9UH62	ARMCX3	Armadillo repeat-containing X-linked protein 3	N/A	integral component of mitochondrial outer membrane;	1	N/A	1	1	0	0	0	0	0	0	0	0	0	1	0	Known	Non-polyA	Arm 2	N/A
A0A0A0MRK6	MTX1	Metaxin 1, isoform CRA_b	N/A	mitochondrial outer membrane;mitochondrial inner membrane;	1	N/A	1	0	0	0	0	0	0	0	0	0	0	0	1	Known	Non-polyA	GST_C_6	TOM37
P57105	SYNJ2BP	Synaptojanin-2-binding protein	protein binding|protein C-terminus binding|type II activin receptor binding|	mitochondrion;cell surface;integral component of mitochondrial outer membrane;	1	N/A	1	0	0	0	0	0	0	0	0	0	0	0	1	Known	Non-polyA	PDZ	N/A
Q4AC94	C2CD3	C2 domain-containing protein 3	protein binding|	centrosome;centriole;cytosol;centriolar satellite;ciliary basal body;	1	N/A	1	0	0	1	0	0	0	0	0	0	0	0	0	Known	polyA	C2*3	N/A
Q8IXI1	RHOT2	Mitochondrial Rho GTPase 2	GTPase activity|calcium ion binding|protein binding|GTP binding|	cytosol;plasma membrane;membrane;integral component of mitochondrial outer membrane;extracellular exosome;	1	N/A	1	1	1	0	0	0	0	0	0	0	0	0	0	Known	Non-polyA	Ras	EF_assoc_1
O94826	TOMM70	Mitochondrial import receptor subunit TOM70	protein binding|protein transmembrane transporter activity|	mitochondrion;mitochondrial outer membrane translocase complex;membrane;integral component of membrane;extracellular exosome;	0	N/A	1	0	1	0	0	0	0	0	0	0	0	0	1	Known	Non-polyA	TPR1	TPR8*4
P02794	FTH1	Ferritin heavy chain	ferroxidase activity|iron ion binding|protein binding|ferric iron binding|	nucleus;cytosol;intracellular ferritin complex;extracellular exosome;	0	N/A	1	0	1	0	1	0	0	0	0	0	0	0	0	Known	Non-polyA	Ferritin	N/A
P19367	HK1	Hexokinase-1	glucokinase activity|hexokinase activity|protein binding|ATP binding|glucose binding|fructokinase activity|man0kinase activity|	mitochondrion;mitochondrial outer membrane;cytosol;membrane raft;sperm principal piece;	1	OMM	1	0	1	0	0	0	0	0	0	0	0	1	1	Known	Non-polyA	Hexokinase_1*2	Hexokinase_2*2
P35232	PHB	Prohibitin	sequence-specific DNA binding RNA polymerase II transcription factor activity|complement component C3a binding|complement component C3b binding|protein binding|protein C-terminus binding|enzyme binding|proteinase activated receptor binding|histone deacetylase binding|transcription regulatory region DNA binding|	nucleus;nucleoplasm;cytoplasm;mitochondrion;mitochondrial inner membrane;early endosome;plasma membrane;integral component of plasma membrane;cell surface;membrane;myelin sheath;extracellular exosome;	0	IMM	1	0	1	0	0	0	1	0	0	0	0	0	1	Known	Non-polyA	Band 7	N/A
Q00325	SLC25A3	Phosphate carrier protein, mitochondrial	symporter activity|phosphate ion carrier activity|protein complex binding|	mitochondrion;mitochondrial inner membrane;integral component of plasma membrane;membrane;myelin sheath;extracellular exosome;	0	IMM	1	0	1	0	1	0	1	0	0	0	0	0	1	Known	Non-polyA	Mito_carr*3	N/A
Q92667	AKAP1	A-kinase anchor protein 1, mitochondrial	RNA binding|protein binding|microtubule binding|protein kinase binding|protein domain specific binding|protein phosphatase 2B binding|protein complex scaffold|protein kinase A regulatory subunit binding|poly(A) RNA binding|beta-tubulin binding|	mitochondrion;mitochondrial outer membrane;mitochondrial matrix;lipid particle;cytosol;membrane;integral component of membrane;mitochondrial crista;neuromuscular junction;postsynaptic membrane;	0	OMM	1	1	1	1	1	1	0	1	0	1	1	0	0	Known	polyA	KH_1	TUDOR
O96008	TOMM40	Mitochondrial import receptor subunit TOM40 homolog	protein targeting to mitochondrion;ion transport;cellular protein metabolic process;protein transmembrane transport;	nucleoplasm;cytoplasm;mitochondrion;mitochondrial outer membrane translocase complex;integral component of membrane;integral component of mitochondrial outer membrane;pore complex;extracellular exosome;mitochondrion;	1	OMM	1	0	0	0	0	0	0	0	0	0	0	0	1	Known	Non-polyA	Porin_3	N/A
Q96M89	CCDC138	Coiled-coil domain-containing protein 138	N/A	N/A	0	N/A	0	0	0	0	0	0	0	0	0	0	0	0	0	Orphan	Non-polyA	N/A	N/A
Q86VP1	TAX1BP1	Tax1-binding protein 1	protein binding|kinase binding|metal ion binding|	cytosol;extracellular exosome;	0	N/A	0	0	0	0	0	0	0	0	0	0	0	0	0	Orphan	Non-polyA	SKICH	CALCOCO1
Q9BWH2	FUNDC2	FUN14 domain-containing protein 2	N/A	nucleus;mitochondrion;integral component of mitochondrial outer membrane;	1	N/A	1	1	0	0	0	0	0	0	0	0	0	0	0	Orphan	Non-polyA	Fun14	N/A
Q9BXK5	BCL2L13	Bcl-2-like protein 13	protein binding|cysteine-type endopeptidase activator activity involved in apoptotic process|	nucleus;mitochondrion;integral component of membrane;mitochondrial membrane;	1	N/A	1	0	0	0	0	0	0	0	0	0	0	0	0	Orphan	Non-polyA	Bcl	N/A
Q8NAN2	MIGA1	Mitoguardin 1	N/A	integral component of membrane;	0	N/A	1	1	0	0	0	0	0	0	0	0	0	0	0	Orphan	Non-polyA	Miga	N/A
Q96TC7	RMDN3	Regulator of microtubule dynamics protein 3	protein binding|	spindle pole;nucleus;mitochondrion;mitochondrial outer membrane;microtubule;integral component of membrane;	0	OMM	1	0	0	0	0	0	0	0	0	0	0	0	0	Orphan	Non-polyA	N/A	N/A
Q5VT66	MAR C 1	Mitochondrial amidoxime-reducing component 1	nitrate reductase activity|molybdenum ion binding|pyridoxal phosphate binding|molybdopterin cofactor binding|	mitochondrion;mitochondrial outer membrane;mitochondrial inner membrane;integral component of membrane;	0	OMM	1	0	0	0	0	0	0	0	0	0	0	0	0	Orphan	Non-polyA	MOSC_N	MOSC

## Sheet: Tab 2. OMM RBP +PUR
Uniprot accession	Gene symbol	Protein name	GO molecular function	GO cellular component	OMM annotation (Hung V., et al.eLife. 2017.)	Sub-mitochondrial annotation	Mitochndrial annotation	Mito-ER contact annotation (Cho K., et al. PNAS. 2020.)	OOPS (Queiroz, R.M.L., et al. Nat. Biotech. 2019.)	OligodT pulldown (Queiroz, RML., et al Nat. Biotech. 2019)	XRANX (Trendel J.,et al. Cell. 2019)	OligodT Pulldown (Baltz AG.,et al. Mol Cell.2012)	CARIC (Huang R.,et al. PNAS.2019)	GO RNA binding	RBD map (Castello A., et al. Mol Cell. 2016)	OligodT Pulldown (Castello A., et al. Cell. 2012)	OligodT Pulldown (Milek M, et al. Genome Res. 2017)	Ptex (Urdaneta EC, et al. Nat. Commun. 2019.)	pCLAP (Mullari M, et al. J. Proteome Res. 2017.)	known RBP	polyA RBP	Domain 1	Domain 2
P08670	VIM	Vimentin	glycoprotein binding|double-stranded RNA binding|structural constituent of cytoskeleton|structural constituent of eye lens|protein binding|protein C-terminus binding|identical protein binding|scaffold protein binding|keratin filament binding|	cytoplasm;peroxisome;cytosol;cytoskeleton;intermediate filament;focal adhesion;cell leading edge;neuron projection;intermediate filament cytoskeleton;extracellular exosome;plasma membrane;	0	N/A	0	0	0	0	1	0	1	1	1	0	0	1	1	Known	polyA	Filament	Filament_head
P19367	HK1	Hexokinase-1	glucokinase activity|hexokinase activity|protein binding|ATP binding|glucose binding|fructokinase activity|man0kinase activity|	mitochondrion;mitochondrial outer membrane;cytosol;membrane raft;sperm principal piece;	1	OMM	1	0	1	0	0	0	0	0	0	0	0	1	1	Known	Non-poly A	Hexokinase_1*2	Hexokinase_2*2
P00387	CYB5R3	NADH-cytochrome b5 reductase 3	cholesterol biosynthetic process;vitamin metabolic process;water-soluble vitamin metabolic process;blood circulation;L-ascorbic acid metabolic process;small molecule metabolic process;oxidation-reduction process;	cytoplasm;mitochondrion;mitochondrial outer membrane;mitochondrial inner membrane;endoplasmic reticulum;endoplasmic reticulum membrane;lipid particle;hemoglobin complex;membrane;extracellular exosome;	1	OMM	1	0	1	0	1	0	0	0	0	0	0	0	1	Known	Non-poly A	FAD_binding_6	NAD_binding_1
O94826	TOMM70	Mitochondrial import receptor subunit TOM70	protein binding|protein transmembrane transporter activity|	mitochondrion;mitochondrial outer membrane translocase complex;membrane;integral component of membrane;extracellular exosome;	0	N/A	1	0	1	0	0	0	0	0	0	0	0	0	1	Known	Non-poly A	TPR1	TPR8*4
Q92667	AKAP1	A-kinase anchor protein 1, mitochondrial	RNA binding|protein binding|microtubule binding|protein kinase binding|protein domain specific binding|protein phosphatase 2B binding|protein complex scaffold|protein kinase A regulatory subunit binding|poly(A) RNA binding|beta-tubulin binding|	mitochondrion;mitochondrial outer membrane;mitochondrial matrix;lipid particle;cytosol;membrane;integral component of membrane;mitochondrial crista;neuromuscular junction;postsynaptic membrane;	1	OMM	1	1	1	1	1	1	0	1	0	1	1	0	0	Known	polyA	KH_1	TUDOR
Q7Z434	MAVS	Mitochondrial antiviral-signaling protein	signal transducer activity|protein binding|protein kinase binding|CARD domain binding|	mitochondrion;mitochondrial outer membrane;peroxisomal membrane;integral component of membrane;mitochondrial membrane;	1	OMM	1	1	1	0	0	0	0	0	0	0	0	0	0	Known	Non-poly A	CARD_2	N/A
P57105	SYNJ2BP	Synaptojanin-2-binding protein	protein binding|protein C-terminus binding|type II activin receptor binding|	mitochondrion;cell surface;integral component of mitochondrial outer membrane;	1	N/A	1	0	0	0	0	0	0	0	0	0	0	0	1	Known	Non-poly A	PDZ	N/A
Q14318	FKBP8	Peptidyl-prolyl cis-trans isomerase FKBP8	peptidyl-prolyl cis-trans isomerase activity|protein binding|FK506 binding|identical protein binding|metal ion binding|	cytoplasm;endoplasmic reticulum membrane;membrane;integral component of endoplasmic reticulum membrane;mitochondrial membrane;	0	N/A	1	1	1	0	0	0	0	0	0	0	0	0	0	Known	Non-polyA	FKBP_C	N/A
P35232	PHB	Prohibitin	sequence-specific DNA binding RNA polymerase II transcription factor activity|complement component C3a binding|complement component C3b binding|protein binding|protein C-terminus binding|enzyme binding|proteinase activated receptor binding|histone deacetylase binding|transcription regulatory region DNA binding|	nucleus;nucleoplasm;cytoplasm;mitochondrion;mitochondrial inner membrane;early endosome;plasma membrane;integral component of plasma membrane;cell surface;membrane;myelin sheath;extracellular exosome;	0	IMM	1	0	1	0	0	0	1	0	0	0	0	0	1	Known	Non-polyA	Band 7	N/A
Q96M89	CCDC138	Coiled-coil domain-containing protein 138	N/A	N/A	0	N/A	0	0	0	0	0	0	0	0	0	0	0	0	0	Orphan	Non-poly A	N/A	N/A
Q5VT66	MAR C1	Mitochondrial amidoxime-reducing component 1	nitrate reductase activity|molybdenum ion binding|pyridoxal phosphate binding|molybdopterin cofactor binding|	mitochondrion;mitochondrial outer membrane;mitochondrial inner membrane;integral component of membrane;	0	OMM	1	0	0	0	0	0	0	0	0	0	0	0	0	Orphan	Non-poly A	MOSC_N	MOSC
Q9BXK5	BCL2L13	Bcl-2-like protein 13	protein binding|cysteine-type endopeptidase activator activity involved in apoptotic process|	nucleus;mitochondrion;integral component of membrane;mitochondrial membrane;	1	N/A	1	0	0	0	0	0	0	0	0	0	0	0	0	Orphan	Non-poly A	Bcl	N/A
Q9BWH2	FUNDC2	FUN14 domain-containing protein 2	N/A	nucleus;mitochondrion;integral component of mitochondrial outer membrane;	1	N/A	1	1	0	0	0	0	0	0	0	0	0	0	0	Orphan	Non-poly A	Fun14	N/A
Q8NAN2	MIGA1	Mitoguardin 1	N/A	integral component of membrane;	0	N/A	1	1	0	0	0	0	0	0	0	0	0	0	0	Orphan	Non-poly A	Miga	N/A
Q96TC7	RMDN3	Regulator of microtubule dynamics protein 3	protein binding|	spindle pole;nucleus;mitochondrion;mitochondrial outer membrane;microtubule;integral component of membrane;	0	OMM	1	0	0	0	0	0	0	0	0	0	0	0	0	Orphan	Non-poly A	N/A	N/A

## Sheet: Tab 3. Removed glycoproteins
Uniprot accession	Gene symbol	Protein name	GO molecular function	GO cellular component
P15529	CD46	Membrane cofactor protein	adaptive immune response;T cell mediated immunity;proteolysis;complement activation, classical pathway;single fertilization;regulation of Notch signaling pathway;positive regulation of gene expression;negative regulation of gene expression;viral process;regulation of complement activation;interleukin-10 production;positive regulation of interleukin-10 production;sequestering of extracellular liga…	inner acrosomal membrane;Golgi apparatus;plasma membrane;integral component of plasma membrane;focal adhesion;cell surface;basolateral plasma membrane;extracellular exosome;
Q96QD8	SLC38A2	Sodium-coupled neutral amino acid transporter 2	amino acid transmembrane transport;ion transport;sodium ion transport;amino acid transport;synaptic transmission;neurotransmitter secretion;glutamate secretion;transmembrane transport;	plasma membrane;integral component of plasma membrane;
Q08722	CD47	Leukocyte surface antigen CD47	cell adhesion;integrin-mediated signaling pathway;blood coagulation;opsonization;positive regulation of cell proliferation;response to bacterium;positive regulation of cell-cell adhesion;extracellular matrix organization;positive regulation of inflammatory response;positive regulation of phagocytosis;positive regulation of T cell activation;leukocyte migration;	plasma membrane;integral component of plasma membrane;extracellular exosome;
P01008	SERPINC1	Antithrombin-III	response to nutrient;blood coagulation;negative regulation of endopeptidase activity;negative regulation of inflammatory response;regulation of blood coagulation, intrinsic pathway;	extracellular region;extracellular space;plasma membrane;extracellular exosome;blood microparticle;

## Sheet: Tab 4. Column definition
Associated Tabs	Column name	Column definition
1, 2, 3	Uniprot accession	Uniprot accesion IDs for the protein group
	Gene symbol	Gene symbols and synonyms
	Protein name	Protein name
	GO molecular function	The GO molecular function terms. N/A indicates not available.
	GO cellular component	The GO cellular component terms. N/A indicates not available.
1, 2	OMM annotation (Hung V., et al.eLife. 2017.)	The RBPs annotaetd as OMM proteins by APEX2-OMM profiling. 1 if yes, 0 if no.
	Sub-mitochondrial annotation	The RBPs annotaetd as OMM and IMM proteins according to GOCC. N/A indicates not available.
	Mitochndrial annotation	The RBPs annotaetd as mitochondrial proteins by a currated list. 1 if yes, 0 if no.
	Mito-ER contact annotation (Cho K., et al. PNAS. 2020.)	The RBPs invlolved in mitochondrial-ER contacts according to split-TurboID profiling. 1 if yes, 0 if no.
	OOPS (Queiroz, R.M.L., et al. Nat. Biotech. 2019)	The RBPs identified by OOPS in Queiroz, R.M.L., et al. Nat. Biotech. 2019. 1 if yes, 0 if no.
	OligodT pulldown (Queiroz, RML., et al Nat. Biotech. 2019)	The RBPs identified by oligodT pulldown in Queiroz, R.M.L., et al. Nat. Biotech. 2019. 1 if yes, 0 if no.
	XRANX (Trendel J.,et al. Cell. 2019)	The RBPs identified by XRANX in Trendel J.,et al. Cell. 2019. 1 if yes, 0 if no.
	OligodT Pulldown (Baltz AG.,et al. Mol Cell.2012)	The RBPs identified by oligodT pulldown in Baltz AG.,et al. Mol Cell.2012. 1 if yes, 0 if no.
	CARIC (Huang R.,et al. PNAS.2019)	The RBPs identified by CARIC in Huang R.,et al. PNAS.2019. 1 if yes, 0 if no.
	GO RNA binding	The RBPs annotated by GO. 1 if yes, 0 if no.
	RBD map (Castello A., et al. Mol Cell. 2016)	The RBPs identified by OligodT based RBD profiling in Castello A., et al. Mol Cell. 2016. 1 if yes, 0 if no.
	OligodT Pulldown (Castello A., et al. Cell. 2012)	The RBPs identified by oligodT pulldown in Castello A., et al. Cell. 2012. 1 if yes, 0 if no.
	OligodT Pulldown (Milek M, et al. Genome Res. 2017)	The RBPs identified by oligodT pulldown in Milek M, et al. Genome Res. 2017. 1 if yes, 0 if no.
	Ptex (Urdaneta EC, et al. Nat. Commun. 2019.)	The RBPs identified by Ptex in Urdaneta EC, et al. Nat. Commun. 2019. 1 if yes, 0 if no.
	pCLAP (Mullari M, et al. J. Proteome Res. 2017.)	The RBPs identified by pCLAP in Mullari M, et al. J. Proteome Res. 2017. 1 if yes, 0 if no.
	known RBP	The RBPs identified by at least one RBP dataset.
	polyA RBP	The RBPs identified by at least one RBP dataset based on oligodT pulldown.
	Domain 1	The first domain of RBP. N/A indicates not available.
	Domain 2	The second domain of RBP. N/A indicates not available.
