# Supplementary material for: Spatiotemporally-resolved mapping of RNA binding proteins via functional proximity labeling reveals a mitochondrial mRNA anchor promoting stress recovery
Source: Nat Commun. 2021 Aug 17;12:4980. doi: 10.1038/s41467-021-25259-2 (PMC8370977; doi:10.1038/s41467-021-25259-2)
Supplement: Supplementary file 8 — Supplementary Dataset 6 [file 41467_2021_25259_MOESM8_ESM.xlsx]

## Sheet: Tab 1. SYNJ2BP RIP-seq
Gene symbol	Description	Gene_id	Locus	SYNJ2BP IP_FPKM	IgG_FPKM	Fold change	CLIP validation
UQCR11	ubiquinol-cytochrome c reductase, complex III subunit XI	ENSG00000267059	chr19:1576638-1605480	6.63799	6.00131e-276	1.10638e+276	1
MTFP1	mitochondrial fission process 1	ENSG00000242114	chr22:30727976-30825045	5.10051	2.71205e-181	1.88037e+181	1
PET117	PET117 homolog	ENSG00000232838	chr20:18118516-18169031	7.6293	1.95763e-21	3.89712e+21	1
RAB5IF	chromosome 20 open reading frame 24	ENSG00000101084	chr20:34894257-35274619	2.07935	3.5281e-21	5.89355e+20	1
MRPS17	mitochondrial ribosomal protein S17	ENSG00000249773	chr7:55954969-56067874	8.36407	5.90279e-14	141696750298000	1
TMEM50A	transmembrane protein 50A	ENSG00000183726	chr1:25568727-25756683	13.5481	1.85359e-09	7.30886e+09	1
TRIT1	tRNA isopentenyltransferase 1	ENSG00000043514	chr1:40306705-40349183	64.3771	8.51124e-08	7.56361e+08	1
PDPR	pyruvate dehydrogenase phosphatase regulatory subunit	ENSG00000090857	chr16:70147528-70221264	13.5535	9.72359e-07	1.39388e+07	1
SLMO1		ENSG00000141391	chr18:12407894-12432237	1.22339	1.36397e-06	896908	1
ACSS1	acyl-CoA synthetase short-chain family member 1	ENSG00000154930	chr20:24986867-25039616	7.69691	1.22312e-05	629305	1
ATP5E	ATP synthase, H+ transporting, mitochondrial F1 complex, epsilon subunit	ENSG00000124172	chr20:57594308-57617964	27.7331	0.32702	84.8052	1
RP11-977G19.10		ENSG00000144785	chr12:56665482-56727837	5.76157	1.07863e-191	5.34331e+191	0
MSH5-SAPCD1	MSH5-SAPCD1 readthrough (NMD candidate)	ENSG00000255152	chr6:31707724-31733365	0.949958	1.09066e-183	8.7125e+182	0
COG8	component of oligomeric golgi complex 8	ENSG00000213380	chr16:69139466-69442474	12.601	1.84721e-179	6.82047e+179	0
ZNF709	zinc finger protein 709	ENSG00000196826	chr19:12490002-12750912	1.30223	1.14608e-153	1.13603e+153	0
RP11-196G11.1		ENSG00000255439	chr16:31085742-31107301	26.2825	6.43193e-121	4.08603e+121	0
GDF1	growth differentiation factor 1	ENSG00000130283	chr19:18979360-19007536	3.29084	1.39832e-105	2.35308e+105	0
RP11-343C2.12		ENSG00000272617	chr16:69139466-69442474	14.1986	8.76851e-88	1.61925e+88	0
FLJ00104		ENSG00000205047	chr16:87634131-87799598	1.19371	1.30714e-86	9.13315e+85	0
C17orf80	chromosome 17 open reading frame 80	ENSG00000141219	chr17:71161115-71258491	17.1141	1.39263e-72	1.2288e+73	0
NAA60	N(alpha)-acetyltransferase 60, NatF catalytic subunit	ENSG00000262621	chr16:3415098-3627401	0.904513	6.91011e-40	1.30931e+39	0
RP11-1035H13.3		ENSG00000260342	chr16:18792616-18813000	26.8401	3.28653e-28	8.16647e+28	0
CCDC3	coiled-coil domain containing 3	ENSG00000151468	chr10:12938624-13180291	11.5657	6.13245e-27	1.88602e+27	0
RP4-583P15.15		ENSG00000273154	chr20:62289162-62374858	0.748607	5.89674e-24	1.26949e+23	0
CSNK1G1	casein kinase 1 gamma 1	ENSG00000169118	chr15:64457715-64679886	5.00072	6.21887e-17	8.04142e+16	0
RP11-544M22.13		ENSG00000270149	chr1:160965000-161008780	3.02204	4.91673e-16	6146557285640000	0
HOXD11	homeobox D11	ENSG00000128713	chr2:176968943-176984670	9.8294	2.31028e-12	4254716074740	0
BROX	BRO1 domain and CAAX motif containing	ENSG00000162819	chr1:222841354-222946483	6.40198	1.56011e-10	4.10368e+10	0
ZSCAN23	zinc finger and SCAN domain containing 23	ENSG00000187987	chr6:28393286-28411279	25.5597	2.31586e-09	1.10368e+10	0
PCDHGB3	protocadherin gamma subfamily B, 3	ENSG00000262209	chr5:140710251-140892546	4.32082	6.15076e-10	7.02475e+09	0
ARMCX5	armadillo repeat containing, X-linked 5	ENSG00000125962	chrX:101854095-101973607	10.5981	2.32276e-09	4.56257e+09	0
RP11-244H3.4		ENSG00000271741	chr1:35439956-35497569	12.2772	5.46959e-09	2.24458e+09	0
PCDHGC5	protocadherin gamma subfamily C, 5	ENSG00000240764	chr5:140710251-140892546	1.48951	7.29004e-10	2.04322e+09	0
FBXO16	F-box protein 16	ENSG00000214050	chr8:28203101-28347835	16.2366	1.44478e-08	1.12385e+09	0
ERCC5	excision repair cross-complementation group 5	ENSG00000134899	chr13:103451398-103528345	35.9442	4.31231e-08	8.33554e+08	0
PHLPP2	PH domain and leucine rich repeat protein phosphatase 2	ENSG00000040199	chr16:71657610-71758604	9.85479	2.58521e-07	3.81188e+07	0
BET1L	Bet1 golgi vesicular membrane trafficking protein like	ENSG00000177951	chr11:120810-207428	10.7706	4.14329e-07	2.59944e+07	0
SULT4A1	sulfotransferase family 4A member 1	ENSG00000130540	chr22:44220386-44258398	17.9066	2.22494e-06	8.04801e+06	0
TNS3	tensin 3	ENSG00000136205	chr7:47314751-47622156	9.15739	1.15692e-06	7.91523e+06	0
NFKBIL1	NFKB inhibitor like 1	ENSG00000204498	chr6:31496493-31527677	21.1536	4.10787e-06	5.1495e+06	0
HLA-A	major histocompatibility complex, class I, A	ENSG00000206503	chr6:29867167-29913661	1.59525	5.07113e-07	3.14581e+06	0
OCLN	occludin	ENSG00000197822	chr5:68773298-69006341	22.4058	7.45791e-06	3.00431e+06	0
MAST2	microtubule associated serine/threonine kinase 2	ENSG00000086015	chr1:46252658-46501796	29.4505	1.38569e-05	2.1254e+06	0
CTSZ	cathepsin Z	ENSG00000101160	chr20:57570239-57582302	16.4355	1.49388e-05	1.10017e+06	0
ARHGAP42	Rho GTPase activating protein 42	ENSG00000165895	chr11:100554892-100862668	6.99259	6.46113e-06	1.08225e+06	0
RP6-24A23.6		ENSG00000260548	chrX:107963178-107982133	9.09262	1.07958e-05	842256	0
ZCCHC3	zinc finger CCHC-type containing 3	ENSG00000177764	chr20:277736-280965	4.29771	8.10296e-06	530392	0
LSM11	LSM11, U7 small nuclear RNA associated	ENSG00000155858	chr5:157170702-157187717	2.35044	6.40231e-06	367122	0
IFITM1	interferon induced transmembrane protein 1	ENSG00000185885	chr11:307630-315272	2.72169	9.55261e-06	284921	0
CREBL2	cAMP responsive element binding protein-like 2	ENSG00000111269	chr12:12764760-12798042	14.6121	5.81434e-05	251309	0
KCTD9	potassium channel tetramerization domain containing 9	ENSG00000104756	chr8:25285363-25315992	1.91072	7.84725e-06	243489	0
FGF11	fibroblast growth factor 11	ENSG00000161958	chr17:7323421-7361026	12.1467	7.0209e-05	173010	0
RP11-77K12.1		ENSG00000261717	chr16:75327595-75499773	9.85925	6.93925e-05	142076	0
C20orf27	chromosome 20 open reading frame 27	ENSG00000101220	chr20:3734145-3749035	9.65549	6.8714e-05	140518	0
ACYP1	acylphosphatase 1, erythrocyte (common) type	ENSG00000119640	chr14:75519923-75545126	126.699	0.00115788	109426	0
GNL3L	guanine nucleotide binding protein-like 3 (nucleolar)-like	ENSG00000130119	chrX:54556643-54589229	5.71374	6.62478e-05	86247.8	0
PEA15	phosphoprotein enriched in astrocytes 15	ENSG00000162734	chr1:160171988-160185166	32.841	0.000431945	76031	0
RTN3	reticulon 3	ENSG00000133318	chr11:63448917-63527363	24.9918	0.000353955	70605.8	0
SLC35B3	solute carrier family 35 member B3	ENSG00000124786	chr6:8413299-8435800	4.65589	0.000159715	29151.9	0
MAPK11	mitogen-activated protein kinase 11	ENSG00000185386	chr22:50702141-50709196	3.00495	0.000104256	28822.3	0
CTD-2207O23.3		ENSG00000268861	chr19:7413847-7537364	2.09597	8.52876e-05	24574.9	0
NLRC5	NLR family, CARD domain containing 5	ENSG00000140853	chr16:57023396-57117443	5.58353	0.000300647	18571.5	0
MFSD3	major facilitator superfamily domain containing 3	ENSG00000167700	chr8:145734418-145736611	12.169	0.000704156	17282.2	0
GALNT4	polypeptide N-acetylgalactosaminyltransferase 4	ENSG00000257594	chr12:89813494-89934079	2.08461	0.000355533	5863.31	0
SPRYD7	SPRY domain containing 7	ENSG00000123178	chr13:50486837-50510637	5.20943	0.000927839	5614.73	0
ATP6V1G2-DDX39B	ATP6V1G2-DDX39B readthrough (NMD candidate)	ENSG00000254870	chr6:31496493-31527677	6.77929	0.00120788	5612.39	0
PTTG1IP	pituitary tumor-transforming 1 interacting protein	ENSG00000183255	chr21:46269499-46293818	20.7548	0.00687954	3016.79	0
RP11-51F16.8		ENSG00000125695	chr17:61780191-61896677	0.619188	0.000226976	2727.95	0
KLF6	Kruppel-like factor 6	ENSG00000067082	chr10:3818187-3827473	18.8893	0.0262243	720.298	0
GPR98		ENSG00000164199	chr5:89811427-90460038	7.00379	0.0125495	558.092	0
AK1	adenylate kinase 1	ENSG00000106992	chr9:130628758-130667687	94.8843	0.241007	393.699	0
DIABLO	diablo, IAP-binding mitochondrial protein	ENSG00000184047	chr12:122688089-122751068	79.7206	0.210845	378.102	0
ZBTB24	zinc finger and BTB domain containing 24	ENSG00000112365	chr6:109765264-109804440	2.10742	0.00590894	356.649	0
CAMK1D	calcium/calmodulin dependent protein kinase ID	ENSG00000183049	chr10:12391480-12877545	21.2319	0.0637609	332.991	0
SHPK	sedoheptulokinase	ENSG00000197417	chr17:3468737-3539616	12.8141	0.0433209	295.796	0
ZNF260	zinc finger protein 260	ENSG00000254004	chr19:37001596-37119499	74.0311	0.261802	282.775	0
PPP1R37	protein phosphatase 1 regulatory subunit 37	ENSG00000104866	chr19:45574757-45808541	24.6981	0.0880876	280.382	0
NDST1	N-deacetylase/N-sulfotransferase 1	ENSG00000070614	chr5:149855093-149937773	18.0633	0.064764	278.911	0
SCRIB	scribbled planar cell polarity protein	ENSG00000180900	chr8:144873089-144897549	1842.38	6.89526	267.195	0
INPP5K	inositol polyphosphate-5-phosphatase K	ENSG00000132376	chr17:1397864-1420182	36.3508	0.186802	194.596	0
RNASEK-C17orf49	RNASEK-C17orf49 readthrough	ENSG00000161939	chr17:6757179-6922978	50.6746	0.330577	153.291	0
LDOC1L	leucine zipper, down-regulated in cancer 1-like	ENSG00000188636	chr22:44888451-44894178	12.7325	0.0954679	133.37	0
RBM18	RNA binding motif protein 18	ENSG00000119446	chr9:124999902-125085743	2.11554	0.0159097	132.972	0
EXTL3	exostosin like glycosyltransferase 3	ENSG00000012232	chr8:28457985-28613116	45.515	0.359754	126.517	0
ZWILCH	zwilch kinetochore protein	ENSG00000174442	chr15:66790354-66858317	41.2079	0.328481	125.45	0
GRHL1	grainyhead like transcription factor 1	ENSG00000134317	chr2:10085340-10142411	11.8765	0.0971947	122.192	0
EGLN1	egl-9 family hypoxia-inducible factor 1	ENSG00000135766	chr1:231499496-231560790	50.1032	0.440756	113.676	0
CRAMP1L		ENSG00000007545	chr16:1662325-1752281	10.054	0.0903761	111.246	0
ZNF571	zinc finger protein 571	ENSG00000180479	chr19:37988062-38210691	134.859	1.24301	108.494	0
SIM1	single-minded family bHLH transcription factor 1	ENSG00000112246	chr6:100832890-100912805	36.3764	0.349378	104.118	0
PITPNM1	phosphatidylinositol transfer protein, membrane associated 1	ENSG00000110697	chr11:67259238-67273734	14.6801	0.143217	102.502	0
SPAG16	sperm associated antigen 16	ENSG00000144451	chr2:214149102-215548970	46.2539	0.463186	99.8603	0
SNX12	sorting nexin 12	ENSG00000147164	chrX:70279093-70288273	45.7536	0.458217	99.8513	0
KIAA1211	KIAA1211	ENSG00000109265	chr4:57036360-57194791	25.3141	0.257493	98.3096	0
MPDZ	multiple PDZ domain crumbs cell polarity complex component	ENSG00000107186	chr9:13105702-13279589	1010.25	10.3152	97.9375	0
PVRL1		ENSG00000110400	chr11:119479134-119599794	17.3139	0.179363	96.5296	0
GALNT6	polypeptide N-acetylgalactosaminyltransferase 6	ENSG00000139629	chr12:51745030-51902980	9.49647	0.100903	94.1155	0
NDUFS7	NADH:ubiquinone oxidoreductase core subunit S7	ENSG00000115286	chr19:1383525-1396466	99.4994	1.05767	94.0744	0
D2HGDH	D-2-hydroxyglutarate dehydrogenase	ENSG00000180902	chr2:242673993-242708231	48.8769	0.526191	92.888	0
NTN1	netrin 1	ENSG00000065320	chr17:8924858-9147317	7.86533	0.0881108	89.2661	0
EVI5L	ecotropic viral integration site 5 like	ENSG00000142459	chr19:7895118-7929862	61.3884	0.689273	89.0621	0
RASA2	RAS p21 protein activator 2	ENSG00000155903	chr3:141205888-141334184	24.5017	0.280169	87.4532	0
C14orf80	chromosome 14 open reading frame 80	ENSG00000185347	chr14:105952653-105965912	51.0207	0.595086	85.7366	0
ATP6AP1	ATPase H+ transporting accessory protein 1	ENSG00000071553	chrX:153656977-153664862	39.7038	0.467566	84.9157	0

## Sheet: Tab 2. Column Definition 
1	Gene symbol	Gene symbols and synonyms
	Description	Gene descriptions for the transcripts
	Gene ID	Gene IDs for the transcripts
	Locus	Chromosomal locus for the transcripts
	SYNJ2BP IP_FPKM	The FPKM value of SYNJ2BP IP sample
	IgG_FPKM	The FPKM value of IgG sample
	Fold change	The enrichment ratios of SYNJ2BP clients
	CLIP validation	mRNA targets validated by CLIP-qPCR. 1 if yes, 0 if no.
